# Supplementary material for: Myocardin regulates exon usage in smooth muscle cells through induction of splicing regulatory factors
Source: Cell Mol Life Sci. 2022 Aug 1;79(8):459. doi: 10.1007/s00018-022-04497-7 (PMC9343278; doi:10.1007/s00018-022-04497-7)
Supplement: Supplementary file 3 — Supplementary file3 (XLSX 2324 KB) [file 18_2022_4497_MOESM3_ESM.xlsx]

## Sheet: DEXSeq_results_sign0.01_geneFDR
groupID	featureID	exonBaseMean	dispersion	stat	pvalue	padj	control	treatment	log2fold_treatment_control	genomicData.seqnames	genomicData.start	genomicData.end	genomicData.width	genomicData.strand	countData.CMV1	countData.CMV2	countData.CMV4	countData.CMV5	countData.MYO1	countData.MYO2	countData.MYO4	countData.MYO5	CMV_tpm	MYO_tpm	countData.CMV1_tpm	countData.CMV2_tpm	countData.CMV4_tpm	countData.CMV5_tpm	countData.MYO1_tpm	countData.MYO2_tpm	countData.MYO4_tpm	countData.MYO5_tpm	exon_id	transcripts
ENSG00000000971.16_CFH	E016	5.35524	0.00689256	18.3492	1.83891e-05	0.00163211	5.42851	2.39918	-2.35724	chr1	196701566	196701566	1	+	10	6	11	10	1	0	3	2	5.96126	0.893897	5.88501	4.06211	6.46189	7.43604	0.543982	0	1.64078	1.39082	ENSE00003762518.1	ENST00000630130.2
ENSG00000000971.16_CFH	E028	147.631	0.000335689	25.7047	3.97847e-07	5.50527e-05	24.1952	20.7744	-0.447676	chr1	196741087	196741874	788	+	207	162	226	155	124	117	135	81	0.152131	0.0820188	0.154593	0.139184	0.16848	0.146267	0.0856012	0.077292	0.0936994	0.0714827	ENSE00001914298.1	ENST00000466229.5
ENSG00000001629.10_ANKIB1	E015	42.3034	0.00157584	30.1518	3.99515e-08	6.93469e-06	14.2835	10.4503	-0.906437	chr7	92347947	92348016	70	+	47	41	66	40	49	38	37	28	0.442617	0.307659	0.395136	0.39654	0.553876	0.424917	0.380787	0.282592	0.28909	0.278165	ENSE00001726082.1	ENST00000413588.1
ENSG00000001631.16_KRIT1+ENSG00000001630.17_CYP51A1+ENSG00000285772.1_AC000120.3+ENSG00000285953.1_AC000120.4+ENSG00000243107.1_AC000120.2+ENSG00000240720.8_LRRD1	E002	1475.63	0.000170843	18.3225	1.86492e-05	0.00164977	65.4281	68.1391	0.135111	chr7	92112159	92113411	1253	-	1407	1238	1556	1073	1761	1845	1686	1438	0.674007	0.766264	0.660831	0.668914	0.7295	0.636781	0.764527	0.766514	0.735929	0.798087	ENSE00001813804.2,ENSE00002475898.1	c(ENST00000003100.13, ENST00000422722.1)
ENSG00000003402.20_CFLAR+ENSG00000234431.2_AC007283.1	E004	35.1984	0.00112358	14.6368	0.000130348	0.00867529	9.94913	12.5085	0.663461	chr2	201116207	201116238	32	+	42	39	38	27	30	40	39	31	0.730633	0.625234	0.772407	0.825117	0.697591	0.627416	0.509983	0.650706	0.666567	0.673681	ENSE00001604629.1,ENSE00001717236.3,ENSE00001253295.1,ENSE00001877784.1	c(ENST00000443227.5, ENST00000341222.10, ENST00000341582.10, ENST00000309955.8)
ENSG00000003402.20_CFLAR+ENSG00000234431.2_AC007283.1	E005	73.0333	0.000536595	15.0555	0.000104397	0.00721112	14.7454	17.2957	0.46447	chr2	201116239	201116406	168	+	95	76	81	70	66	78	61	64	0.30803	0.229726	0.332783	0.30627	0.283232	0.309835	0.213707	0.241691	0.198587	0.264919	ENSE00001604629.1,ENSE00001717236.3,ENSE00001253295.1,ENSE00001877784.1,ENSE00001914733.1	c(ENST00000341222.10, ENST00000341582.10, ENST00000342795.9, ENST00000443227.5, ENST00000309955.8)
ENSG00000003402.20_CFLAR+ENSG00000234431.2_AC007283.1	E035	630.421	0.00117708	22.9324	1.67799e-06	0.000199833	46.5822	42.1679	-0.307041	chr2	201136415	201139877	3463	+	984	862	968	637	438	450	410	383	0.159183	0.0695279	0.167221	0.168522	0.164206	0.136782	0.0688028	0.0676449	0.0647531	0.076911	ENSE00001647382.1	ENST00000395148.6
ENSG00000003436.16_TFPI	E001	1580.94	7.56193e-05	163.809	1.66562e-37	4.34876e-34	64.4785	70.9839	0.321032	chr2	187464230	187467001	2772	-	2477	1994	2308	1614	1199	1117	1276	911	0.483738	0.231341	0.525872	0.487004	0.489113	0.432964	0.235294	0.209766	0.25176	0.228543	ENSE00001447089.2,ENSE00001447089.2	c(ENST00000233156.9, ENST00000392365.5)
ENSG00000004455.17_AK2	E002	145.459	0.000471553	18.1233	2.0705e-05	0.00180739	23.9899	21.1154	-0.374869	chr1	33007986	33008891	906	-	173	131	159	142	142	157	155	121	0.107477	0.0904781	0.112374	0.0978913	0.103095	0.116547	0.0852598	0.0902083	0.0935692	0.0928752	ENSE00003764656.1,ENSE00001460610.3,ENSE00003891667.1	c(ENST00000672715.1, ENST00000373449.7, ENST00000629371.2)
ENSG00000004478.8_FKBP4	E001	57.8489	0.000645918	21.588	3.37953e-06	0.000370113	12.7418	15.8811	0.640071	chr12	2794970	2795068	99	+	52	48	65	44	68	70	62	60	0.338387	0.376426	0.309112	0.328252	0.385696	0.330491	0.373644	0.368076	0.34252	0.421462	ENSE00000802791.4	ENST00000001008.6
ENSG00000004534.15_RBM6+ENSG00000003756.17_RBM5	E003	6.51632	0.00526209	15.4945	8.2746e-05	0.00593135	5.96143	3.2506	-1.75118	chr3	49940063	49940073	11	+	9	11	13	8	4	1	5	2	0.598394	0.155044	0.481501	0.677019	0.694253	0.540803	0.197812	0.0473241	0.248603	0.126439	ENSE00001777336.1,ENSE00001677636.1,ENSE00001646387.1	c(ENST00000419610.5, ENST00000443081.5, ENST00000442092.5)
ENSG00000004534.15_RBM6+ENSG00000003756.17_RBM5	E021	486.551	0.000866736	15.9198	6.60823e-05	0.00490231	38.7713	42.1132	0.252239	chr3	49967655	49968748	1094	+	485	402	531	408	591	592	577	387	0.268032	0.277507	0.260898	0.248777	0.285131	0.277322	0.293869	0.281695	0.288461	0.246001	ENSE00001596577.1,ENSE00001596577.1,ENSE00001081152.1,ENSE00001081152.1	c(ENST00000454079.5, ENST00000443081.5, ENST00000266022.9, ENST00000425608.5)
ENSG00000004534.15_RBM6+ENSG00000003756.17_RBM5	E047	148.667	0.0015396	17.6974	2.58978e-05	0.00219445	21.1489	24.4784	0.42959	chr3	50061548	50061961	414	+	136	137	157	94	193	186	200	117	0.202244	0.237054	0.193324	0.224038	0.222775	0.168838	0.253595	0.233877	0.264216	0.19653	ENSE00001733327.1	ENST00000454079.5
ENSG00000004534.15_RBM6+ENSG00000003756.17_RBM5	E086	612.052	0.000436695	18.2223	1.96568e-05	0.00172672	43.4197	46.5794	0.217029	chr3	50100606	50102194	1589	+	669	582	608	463	717	699	684	557	0.234296	0.238413	0.24777	0.24797	0.224774	0.21667	0.245459	0.228996	0.23543	0.243766	ENSE00001948189.1,ENSE00001840899.1	c(ENST00000469838.5, ENST00000464087.6)
ENSG00000005893.16_LAMP2	E003	575.015	0.000129148	18.0182	2.18802e-05	0.0018972	42.4614	45.013	0.17965	chrX	120428627	120431247	2621	-	605	560	632	436	650	612	685	502	0.13646	0.133147	0.135842	0.144651	0.14165	0.123698	0.134906	0.121551	0.14294	0.133192	ENSE00001187748.6	ENST00000200639.9
ENSG00000006451.8_RALA	E014	1848.2	0.000407155	39.114	3.99777e-10	1.00672e-07	71.7713	75.6894	0.18185	chr7	39706392	39708120	1729	+	2100	1753	1902	1399	2074	1991	2086	1720	0.662274	0.650905	0.714778	0.686417	0.646223	0.601678	0.652526	0.599447	0.659855	0.691792	ENSE00001270055.4	ENST00000005257.7
ENSG00000006607.14_FARP2	E015	12.8072	0.00532552	25.1248	5.37362e-07	7.21541e-05	8.51599	5.03723	-1.5175	chr2	241395459	241395644	186	+	16	21	14	16	10	12	7	7	0.0588109	0.0273965	0.0506237	0.0764376	0.0442163	0.0639659	0.0292463	0.0335848	0.0205833	0.0261714	ENSE00001848854.1,ENSE00001908134.1	c(ENST00000492868.1, ENST00000479427.5)
ENSG00000006607.14_FARP2	E016	18.0818	0.00211636	50.4535	1.22024e-12	4.47425e-10	10.4913	5.69316	-1.76774	chr2	241395645	241395984	340	+	29	28	27	18	12	10	17	7	0.0479919	0.0190434	0.0501957	0.0557545	0.04665	0.0393673	0.0191994	0.0153107	0.0273463	0.0143173	ENSE00001848854.1	ENST00000479427.5
ENSG00000006712.15_PAF1	E002	109.758	0.000564853	25.6601	4.07157e-07	5.61549e-05	17.9278	21.3125	0.505781	chr19	39385853	39386219	367	-	117	101	91	89	135	138	119	101	0.174981	0.191142	0.187615	0.186319	0.145661	0.180329	0.200102	0.195744	0.177341	0.19138	ENSE00001141439.7,ENSE00002984397.1	c(ENST00000595564.5, ENST00000221265.8)
ENSG00000006712.15_PAF1	E003	69.9535	0.000572477	15.0619	0.000104045	0.00719469	14.4346	17.0286	0.481035	chr19	39386220	39386364	145	-	67	62	68	60	93	86	78	56	0.28615	0.305107	0.271928	0.289484	0.275491	0.307698	0.348899	0.308749	0.294209	0.268573	ENSE00001141439.7	ENST00000221265.8
ENSG00000006712.15_PAF1	E029	14.0443	0.00262652	17.5356	2.81978e-05	0.00236376	8.27034	5.38438	-1.24035	chr19	39391118	39391154	37	-	22	24	25	13	9	10	6	6	0.361814	0.118618	0.349919	0.439147	0.396922	0.261266	0.13232	0.140693	0.0886909	0.11277	ENSE00003664293.1,ENSE00003573147.1	c(ENST00000595564.5, ENST00000598127.1)
ENSG00000007047.15_MARK4+ENSG00000142252.11_GEMIN7+ENSG00000104866.11_PPP1R37	E085	473.461	0.000120699	21.5346	3.47505e-06	0.000379469	38.4611	41.33	0.219165	chr19	45302374	45303369	996	+	519	463	532	423	492	552	468	397	0.31274	0.272849	0.306659	0.314719	0.313776	0.315808	0.268714	0.288506	0.25699	0.277187	ENSE00002906353.2,ENSE00002800852.1,ENSE00003713239.1,ENSE00003738778.1	c(ENST00000300843.8, ENST00000620044.4, ENST00000262891.9, ENST00000622871.1)
ENSG00000008294.21_SPAG9	E001	586.952	0.000255445	24.2285	8.55556e-07	0.000109521	42.5216	45.7792	0.227508	chr17	50962174	50964148	1975	-	606	510	660	446	724	636	669	531	0.179908	0.18482	0.180573	0.174825	0.196311	0.167923	0.199414	0.167635	0.185263	0.186969	ENSE00001418272.4,ENSE00001418272.4	c(ENST00000262013.12, ENST00000618113.4)
ENSG00000008952.17_SEC62	E026	870.035	8.32075e-05	15.1485	9.93787e-05	0.00692811	53.6504	51.907	-0.104558	chr3	169992722	169993101	380	+	1130	947	1068	800	780	860	809	678	1.66343	1.17496	1.75002	1.6872	1.65103	1.56548	1.11659	1.17812	1.16438	1.24076	ENSE00001345479.3,ENSE00001900458.1	c(ENST00000480708.5, ENST00000337002.9)
ENSG00000008952.17_SEC62	E029	1713.39	0.000671853	47.4784	5.56139e-12	1.83253e-09	68.5636	74.3748	0.275781	chr3	169993832	169998373	4542	+	1948	1633	1938	1355	1885	1923	1706	1549	0.242075	0.222188	0.2524	0.243411	0.250653	0.221837	0.225761	0.220398	0.205429	0.237163	ENSE00001345479.3	ENST00000337002.9
ENSG00000008988.10_RPS20+ENSG00000238650.1_SNORD54	E008	3086.53	0.000227032	24.6883	6.73921e-07	8.81814e-05	92.0496	89.2631	-0.113159	chr8	56073117	56073126	10	-	3571	3214	3493	3048	2815	2967	3199	2638	214.898	166.499	210.154	217.594	205.194	226.65	153.131	154.452	174.962	183.45	ENSE00001800208.1,ENSE00001800208.1,ENSE00002100838.1,ENSE00003662325.1,ENSE00003603053.1,ENSE00003603053.1,ENSE00003603053.1,ENSE00002137325.1,ENSE00002124836.1	c(ENST00000523936.5, ENST00000521262.5, ENST00000009589.8, ENST00000524349.5, ENST00000520490.1, ENST00000519807.5, ENST00000520627.1, ENST00000519606.5, ENST00000618656.1)
ENSG00000009307.16_CSDE1	E016	25.3857	0.00177548	22.4975	2.10413e-06	0.000244843	11.0549	7.79644	-1.01073	chr1	114724003	114724287	285	-	43	35	33	23	23	14	20	16	0.074991	0.0367234	0.0887914	0.0831427	0.0680199	0.0600101	0.0439003	0.0255716	0.0383808	0.0390407	ENSE00002142965.1	ENST00000530784.1
ENSG00000011105.14_TSPAN9	E008	6.1218	0.00585847	18.4039	1.78688e-05	0.00159235	6.10792	3.13635	-1.9246	chr12	3199984	3201176	1193	+	11	6	11	9	5	2	4	2	0.00496437	0.00153805	0.00542624	0.00340496	0.00541651	0.00560975	0.00227989	0.000872699	0.00183379	0.00116582	ENSE00001561342.2	ENST00000640568.1
ENSG00000011114.15_BTBD7	E001	897.481	0.000113133	37.945	7.27666e-10	1.7571e-07	52.065	55.1214	0.181032	chr14	93237550	93242032	4483	-	861	780	930	669	1141	1040	1069	819	0.115914	0.12917	0.113027	0.117795	0.121866	0.110968	0.138453	0.120765	0.130418	0.127045	ENSE00003503436.1,ENSE00003663209.1	c(ENST00000355125.3, ENST00000334746.10)
ENSG00000011451.21_WIZ	E001	22.0442	0.00237319	17.5931	2.73582e-05	0.00230211	10.4365	7.55039	-0.936677	chr19	15419978	15421507	1530	-	29	23	32	17	22	23	24	12	0.0104702	0.00742023	0.0111546	0.0101774	0.0122864	0.00826227	0.00782196	0.00782548	0.00857925	0.00545421	ENSE00002249683.3,ENSE00002249683.3,ENSE00002249683.3,ENSE00002249683.3	c(ENST00000673675.1, ENST00000263381.12, ENST00000674089.4, ENST00000674001.1)
ENSG00000011454.18_RABGAP1+ENSG00000188394.7_GPR21	E041	64.4326	0.000536604	19.2054	1.17382e-05	0.00110829	13.2061	16.2339	0.600162	chr9	123076245	123076286	42	+	56	38	46	33	86	95	100	72	0.656215	1.19642	0.784668	0.612541	0.643392	0.58426	1.11387	1.17747	1.30221	1.19214	ENSE00003556388.1,ENSE00003682786.1,ENSE00003556388.1	c(ENST00000373647.9, ENST00000456584.5, ENST00000474707.1)
ENSG00000011454.18_RABGAP1+ENSG00000188394.7_GPR21	E053	456.059	0.00223131	14.3366	0.000152863	0.00986978	36.712	40.7027	0.313393	chr9	123103269	123104866	1598	+	380	329	398	287	588	617	723	411	0.139798	0.206867	0.139944	0.139386	0.14631	0.133551	0.200163	0.200994	0.247452	0.178858	ENSE00001891174.1	ENST00000373647.9
ENSG00000011465.18_DCN	E023	50.9536	0.000648918	69.4432	7.86474e-17	4.5986e-14	14.6222	8.58281	-1.54444	chr12	91172142	91172527	386	-	105	91	98	65	14	15	21	8	0.148514	0.0210317	0.160084	0.159608	0.149144	0.125218	0.0197299	0.0202292	0.0297551	0.0144127	ENSE00002350794.1	ENST00000546745.5
ENSG00000011465.18_DCN	E024	43.7299	0.00172466	55.2085	1.08398e-13	4.55353e-11	13.5277	7.97061	-1.53241	chr12	91172528	91172868	341	-	101	81	70	55	12	12	17	9	0.143912	0.0207705	0.174307	0.160817	0.12059	0.119936	0.019143	0.018319	0.0272662	0.018354	ENSE00002350794.1,ENSE00002412825.1	c(ENST00000546745.5, ENST00000550099.5)
ENSG00000011465.18_DCN	E025	164.143	0.00179949	129.857	4.40286e-30	7.77154e-27	25.7819	16.2745	-1.34788	chr12	91175118	91177625	2508	-	339	284	331	184	58	57	56	39	0.0720736	0.0118593	0.0795462	0.076664	0.0775296	0.0545547	0.0125801	0.011831	0.0122121	0.0108138	ENSE00002417692.1	ENST00000551354.1
ENSG00000012061.16_ERCC1	E001	299.804	0.00218904	91.5808	1.07129e-21	1.02487e-18	36.1323	27.2151	-0.846464	chr19	45407334	45409545	2212	-	529	355	390	323	226	235	243	151	0.115387	0.0546093	0.14074	0.108654	0.103573	0.108582	0.0555786	0.0553041	0.0600828	0.0474716	ENSE00003903321.1,ENSE00003903321.1	c(ENST00000423698.6, ENST00000300853.8)
ENSG00000012061.16_ERCC1	E025	57.2814	0.00300003	21.5943	3.36846e-06	0.000369223	15.8993	12.2821	-0.750026	chr19	45423382	45423485	104	-	88	69	92	49	43	45	41	41	0.454288	0.234982	0.497962	0.449176	0.519663	0.350352	0.224915	0.225244	0.215615	0.274153	ENSE00002837717.1,ENSE00001373182.4,ENSE00002830216.1	c(ENST00000589381.5, ENST00000013807.9, ENST00000591636.5)
ENSG00000012061.16_ERCC1	E029	100.825	0.000440097	37.584	8.75592e-10	2.09146e-07	16.6951	20.6973	0.627674	chr19	45423781	45423822	42	-	85	75	87	81	125	127	131	105	1.26273	1.65938	1.19101	1.20896	1.21685	1.43409	1.61899	1.57409	1.70589	1.73853	ENSE00002906515.2,ENSE00002942627.1	c(ENST00000340192.11, ENST00000300853.8)
ENSG00000012061.16_ERCC1	E030	113.256	0.000372573	34.0992	5.23728e-09	1.0819e-06	17.9774	21.753	0.557719	chr19	45423823	45423839	17	-	105	91	102	83	151	147	131	111	3.60353	4.5221	3.63486	3.62404	3.52467	3.63054	4.83184	4.50135	4.21455	4.54063	ENSE00002906515.2,ENSE00002942627.1,ENSE00002895114.1,ENSE00002958786.1,ENSE00001048737.3	c(ENST00000589165.5, ENST00000340192.11, ENST00000592905.5, ENST00000300853.8, ENST00000588300.1)
ENSG00000012061.16_ERCC1	E031	85.0741	0.000506058	26.2471	3.00402e-07	4.26356e-05	15.5976	18.9445	0.566822	chr19	45423840	45423872	33	-	79	68	77	62	123	107	101	77	1.39292	1.753	1.40884	1.39507	1.3707	1.39707	2.02757	1.68789	1.67393	1.62263	ENSE00002906515.2,ENSE00002895114.1,ENSE00002958786.1,ENSE00001048737.3	c(ENST00000592905.5, ENST00000588300.1, ENST00000589165.5, ENST00000300853.8)
ENSG00000012822.16_CALCOCO1	E001	83.5576	0.000550816	39.6061	3.1071e-10	7.95757e-08	18.7688	14.4323	-0.765422	chr12	53708517	53711118	2602	-	127	108	143	95	57	45	60	45	0.0290646	0.0113895	0.0287239	0.0281007	0.0322846	0.0271493	0.0119166	0.00900285	0.0126117	0.0120267	ENSE00003738470.1,ENSE00003738470.1	c(ENST00000262059.8, ENST00000550804.6)
ENSG00000012963.15_UBR7+ENSG00000153485.6_TMEM251+ENSG00000259066.5_AL110118.2	E004	16.3265	0.00257191	26.4465	2.70933e-07	3.87604e-05	9.12032	5.6808	-1.36859	chr14	93184993	93185032	40	+	28	28	25	17	11	10	11	4	0.392262	0.124921	0.411951	0.473913	0.367153	0.316032	0.149595	0.130141	0.150405	0.0695412	ENSE00001557231.2,ENSE00002452654.1,ENSE00002529651.1,ENSE00002492102.1	c(ENST00000283534.4, ENST00000557574.1, ENST00000557048.1, ENST00000554824.5)
ENSG00000012963.15_UBR7+ENSG00000153485.6_TMEM251+ENSG00000259066.5_AL110118.2	E006	103.603	0.000377258	105.966	7.50176e-25	9.01095e-22	21.8991	15.477	-1.01374	chr14	93186260	93186482	223	+	165	127	161	120	70	65	74	60	0.411317	0.172772	0.435438	0.385567	0.424119	0.400146	0.170757	0.151734	0.181491	0.187106	ENSE00001606354.1,ENSE00002465493.1,ENSE00002513322.1,ENSE00001687352.3	c(ENST00000415050.3, ENST00000283534.4, ENST00000557574.1, ENST00000554824.5)
ENSG00000012963.15_UBR7+ENSG00000153485.6_TMEM251+ENSG00000259066.5_AL110118.2	E007	48.6418	0.000794025	81.1916	2.04858e-19	1.5497e-16	15.5923	9.69521	-1.3786	chr14	93186483	93186503	21	+	77	62	83	66	31	22	25	27	2.20388	0.723395	2.15784	1.99882	2.32181	2.33704	0.803021	0.545354	0.651104	0.894102	ENSE00001606354.1,ENSE00002465493.1,ENSE00001687352.3	c(ENST00000415050.3, ENST00000283534.4, ENST00000554824.5)
ENSG00000012963.15_UBR7+ENSG00000153485.6_TMEM251+ENSG00000259066.5_AL110118.2	E008	142.17	0.000379782	231.288	3.12278e-52	1.56542e-48	26.3513	16.8667	-1.3083	chr14	93186504	93187086	583	+	222	185	252	177	88	83	80	69	0.229653	0.078394	0.224095	0.214834	0.253921	0.22576	0.0821104	0.0741113	0.07505	0.0823044	ENSE00001606354.1,ENSE00001687352.3	c(ENST00000415050.3, ENST00000283534.4)
ENSG00000012963.15_UBR7+ENSG00000153485.6_TMEM251+ENSG00000259066.5_AL110118.2	E009	73.566	0.000734474	102.636	4.02679e-24	4.58772e-21	18.9445	12.3588	-1.24302	chr14	93187087	93188463	1377	+	131	97	110	89	38	52	43	38	0.0496667	0.017735	0.0559866	0.0476912	0.0469273	0.0480615	0.0150118	0.0196582	0.0170791	0.0191908	ENSE00001687352.3	ENST00000415050.3
ENSG00000012963.15_UBR7+ENSG00000153485.6_TMEM251+ENSG00000259066.5_AL110118.2	E010	12.2601	0.00292557	24.7899	6.39328e-07	8.40446e-05	7.9825	4.64104	-1.56694	chr14	93188893	93188997	105	+	17	17	24	17	4	6	8	6	0.11489	0.0329695	0.0952811	0.109613	0.134273	0.120393	0.0207231	0.0297466	0.0416706	0.0397378	ENSE00002475514.1	ENST00000554824.5
ENSG00000012963.15_UBR7+ENSG00000153485.6_TMEM251+ENSG00000259066.5_AL110118.2	E028	42.1084	0.002619	23.5534	1.21494e-06	0.000150157	10.3734	13.9983	0.869263	chr14	93219212	93219361	150	+	39	24	40	24	55	68	60	37	0.13424	0.206439	0.15301	0.108323	0.156652	0.118977	0.19946	0.235989	0.218771	0.171535	ENSE00003526898.1,ENSE00003462133.1	c(ENST00000013070.11, ENST00000553674.1)
ENSG00000012963.15_UBR7+ENSG00000153485.6_TMEM251+ENSG00000259066.5_AL110118.2	E029	53.4183	0.000672157	18.5588	1.64742e-05	0.00148035	12.1742	15.217	0.647978	chr14	93220249	93220411	163	+	55	39	43	38	73	69	65	53	0.172221	0.22705	0.198574	0.161986	0.15497	0.173356	0.243624	0.220362	0.2181	0.226116	ENSE00003606409.1,ENSE00003570079.1,ENSE00003570079.1	c(ENST00000013070.11, ENST00000555329.1, ENST00000553674.1)
ENSG00000012963.15_UBR7+ENSG00000153485.6_TMEM251+ENSG00000259066.5_AL110118.2	E034	255.089	0.00167333	79.8117	4.11856e-19	3.04813e-16	25.9687	32.9464	0.707593	chr14	93227226	93229215	1990	+	216	208	207	179	348	312	308	285	0.0656586	0.0902472	0.0638775	0.0707638	0.0611061	0.066887	0.0951285	0.0816162	0.08465	0.0995942	ENSE00002524026.1	ENST00000013070.11
ENSG00000013810.20_TACC3+ENSG00000270195.2_AC016773.2	E002	6.70867	0.0101347	19.9602	7.90726e-06	0.000785854	5.75238	2.40032	-2.52326	chr4	1712858	1712890	33	+	12	11	19	8	1	1	1	2	0.239542	0.0227447	0.214	0.225673	0.338226	0.180268	0.0164843	0.0157747	0.0165735	0.0421462	ENSE00003510629.1,ENSE00003848954.1	c(ENST00000605571.1, ENST00000652002.1)
ENSG00000013810.20_TACC3+ENSG00000270195.2_AC016773.2	E003	26.8124	0.00775246	51.0727	8.90093e-13	3.31334e-10	11.2933	5.67322	-1.99132	chr4	1712891	1713165	275	+	59	38	65	32	10	8	6	4	0.111298	0.0142432	0.12626	0.0935517	0.138851	0.0865285	0.0197812	0.0151437	0.011933	0.0101151	ENSE00003510629.1,ENSE00003848954.1,ENSE00003848063.1	c(ENST00000458173.4, ENST00000605571.1, ENST00000652002.1)
ENSG00000013810.20_TACC3+ENSG00000270195.2_AC016773.2	E004	31.5221	0.0011858	57.0583	4.23092e-14	1.86264e-11	12.0221	6.78151	-1.65707	chr4	1713166	1713622	457	+	66	54	62	37	11	13	10	6	0.0762226	0.0122499	0.0849914	0.0799979	0.0796971	0.0602043	0.0130937	0.0148082	0.0119678	0.00913014	ENSE00003510629.1	ENST00000605571.1
ENSG00000014641.21_MDH1	E012	48.0351	0.000742548	26.1212	3.20649e-07	4.51853e-05	14.8389	11.367	-0.77372	chr2	63590403	63590974	572	+	70	51	59	43	45	46	43	35	0.0622191	0.0420815	0.0720193	0.0603636	0.0605931	0.0559003	0.0427958	0.0418636	0.0411151	0.0425515	ENSE00001938486.1	ENST00000462944.1
ENSG00000015479.20_MATR3+ENSG00000281398.4_SNHG4+ENSG00000280987.4_MATR3	E006	4.36424	0.00793962	21.0884	4.3858e-06	0.000466193	5.16517	1.88472	-2.91011	chr5	139274104	139274117	14	+	10	7	6	8	1	0	2	1	0.358886	0.0416651	0.420358	0.338509	0.251762	0.424917	0.0388558	0	0.0781324	0.0496723	ENSE00002047606.1,ENSE00002046979.1,ENSE00002072610.1,ENSE00002038320.1,ENSE00002038320.1,ENSE00001477053.1,ENSE00001477053.1,ENSE00003789468.1,ENSE00002022262.1,ENSE00002076849.1,ENSE00002076849.1,ENSE00002076849.1,ENSE00002076849.1	c(ENST00000448190.6, ENST00000512107.5, ENST00000504203.5, ENST00000507692.5, ENST00000361059.7, ENST00000506188.5, ENST00000509990.5, ENST00000514694.5, ENST00000513259.5, ENST00000506147.5, ENST00000648842.1, ENST00000502929.5, ENST00000394800.6)
ENSG00000015479.20_MATR3+ENSG00000281398.4_SNHG4+ENSG00000280987.4_MATR3	E007	11.426	0.00283014	36.3513	1.64767e-09	3.7288e-07	8.1313	3.8834	-2.13494	chr5	139274118	139274123	6	+	24	18	20	15	5	7	4	1	2.05055	0.385291	2.354	2.03106	1.95815	1.85901	0.453318	0.607326	0.364618	0.115902	ENSE00002047606.1,ENSE00002046979.1,ENSE00002072610.1,ENSE00002038320.1,ENSE00002038320.1,ENSE00001477053.1,ENSE00001477053.1,ENSE00003789468.1,ENSE00002022262.1,ENSE00002076849.1,ENSE00002076849.1,ENSE00002076849.1,ENSE00002076849.1,ENSE00002046387.1	c(ENST00000448190.6, ENST00000512107.5, ENST00000504203.5, ENST00000507692.5, ENST00000361059.7, ENST00000507197.5, ENST00000506188.5, ENST00000509990.5, ENST00000514694.5, ENST00000513259.5, ENST00000506147.5, ENST00000648842.1, ENST00000502929.5, ENST00000394800.6)
ENSG00000015479.20_MATR3+ENSG00000281398.4_SNHG4+ENSG00000280987.4_MATR3	E008	14.4276	0.00243909	38.4258	5.6875e-10	1.38942e-07	8.98186	4.61434	-1.92482	chr5	139274124	139274130	7	+	31	21	23	19	7	9	4	4	2.14645	0.480797	2.60622	2.03106	1.93018	2.01835	0.543982	0.669298	0.31253	0.397378	ENSE00002047606.1,ENSE00002046979.1,ENSE00002072610.1,ENSE00002038320.1,ENSE00002038320.1,ENSE00001477053.1,ENSE00001477053.1,ENSE00003789468.1,ENSE00002022262.1,ENSE00002076849.1,ENSE00002076849.1,ENSE00002076849.1,ENSE00002076849.1,ENSE00002046387.1,ENSE00002023205.1	c(ENST00000448190.6, ENST00000512107.5, ENST00000504203.5, ENST00000507692.5, ENST00000361059.7, ENST00000507197.5, ENST00000506188.5, ENST00000509990.5, ENST00000514694.5, ENST00000513259.5, ENST00000509644.5, ENST00000506147.5, ENST00000648842.1, ENST00000502929.5, ENST00000394800.6)
ENSG00000015479.20_MATR3+ENSG00000281398.4_SNHG4+ENSG00000280987.4_MATR3	E009	26.8539	0.0180131	43.0742	5.27034e-11	1.51644e-08	12.2999	6.16323	-1.99957	chr5	139274131	139274161	31	+	62	31	43	41	9	17	12	5	0.913085	0.19182	1.177	0.677019	0.814843	0.983476	0.15793	0.285471	0.211714	0.112163	ENSE00002047606.1,ENSE00002046979.1,ENSE00002072610.1,ENSE00002038320.1,ENSE00002038320.1,ENSE00001477053.1,ENSE00001477053.1,ENSE00003789468.1,ENSE00002022262.1,ENSE00002076849.1,ENSE00002076849.1,ENSE00002076849.1,ENSE00002076849.1,ENSE00002046387.1,ENSE00002023205.1,ENSE00003765653.1,ENSE00003765653.1,ENSE00003765653.1,ENSE00003762912.1	c(ENST00000448190.6, ENST00000512107.5, ENST00000504203.5, ENST00000514110.5, ENST00000505522.6, ENST00000507692.5, ENST00000507197.5, ENST00000506188.5, ENST00000505016.2, ENST00000361059.7, ENST00000509990.5, ENST00000509644.5, ENST00000506147.5, ENST00000508735.5, ENST00000514694.5, ENST00000513259.5, ENST00000394800.6, ENST00000502929.5, ENST00000648842.1)
ENSG00000015479.20_MATR3+ENSG00000281398.4_SNHG4+ENSG00000280987.4_MATR3	E013	37.4163	0.0252877	35.0015	3.29446e-09	7.02163e-07	14.282	7.68326	-1.79623	chr5	139276121	139276150	30	+	84	45	55	55	12	27	19	9	1.2759	0.310278	1.6478	1.01553	1.07698	1.36327	0.217593	0.468508	0.346387	0.208624	ENSE00003804824.1,ENSE00003804824.1,ENSE00003804824.1,ENSE00003768302.1,ENSE00003768302.1,ENSE00003768302.1,ENSE00003768302.1,ENSE00003804824.1,ENSE00003768302.1,ENSE00003804824.1,ENSE00003804824.1,ENSE00003804824.1,ENSE00003804824.1,ENSE00003768302.1,ENSE00003804824.1,ENSE00003768302.1,ENSE00003768302.1,ENSE00003768302.1,ENSE00003804824.1,ENSE00002044414.1	c(ENST00000448190.6, ENST00000502394.1, ENST00000512107.5, ENST00000504203.5, ENST00000514110.5, ENST00000505522.6, ENST00000507692.5, ENST00000507197.5, ENST00000506188.5, ENST00000505016.2, ENST00000361059.7, ENST00000509990.5, ENST00000509644.5, ENST00000506147.5, ENST00000508735.5, ENST00000514694.5, ENST00000513259.5, ENST00000394800.6, ENST00000502929.5, ENST00000648842.1)
ENSG00000015479.20_MATR3+ENSG00000281398.4_SNHG4+ENSG00000280987.4_MATR3	E014	77.9497	0.00538262	79.5413	4.72259e-19	3.46111e-16	20.0522	12.0243	-1.48877	chr5	139278327	139278408	82	+	156	103	122	94	36	55	47	26	0.924104	0.28049	1.11959	0.850402	0.874003	0.852424	0.238821	0.349159	0.313483	0.220497	ENSE00003765412.1,ENSE00003764992.1,ENSE00003764992.1,ENSE00003764992.1,ENSE00003764992.1,ENSE00003765412.1,ENSE00003764992.1,ENSE00003765412.1,ENSE00003765412.1,ENSE00003765412.1,ENSE00003764992.1,ENSE00003765412.1,ENSE00002019653.1,ENSE00003764992.1,ENSE00003764992.1,ENSE00003765412.1	c(ENST00000448190.6, ENST00000512107.5, ENST00000504203.5, ENST00000514110.5, ENST00000505522.6, ENST00000507692.5, ENST00000361059.7, ENST00000507197.5, ENST00000506188.5, ENST00000508735.5, ENST00000505016.2, ENST00000513259.5, ENST00000509644.5, ENST00000648842.1, ENST00000502929.5, ENST00000394800.6)
ENSG00000015479.20_MATR3+ENSG00000281398.4_SNHG4+ENSG00000280987.4_MATR3	E017	82.2474	0.00874567	90.5679	1.78741e-21	1.68424e-18	21.1128	11.3841	-1.79833	chr5	139279051	139279129	79	+	176	124	137	92	29	45	50	23	1.06461	0.261208	1.31109	1.06266	1.01873	0.865969	0.199689	0.296524	0.346156	0.202462	ENSE00003763210.1,ENSE00003763210.1,ENSE00003762909.1,ENSE00003762909.1,ENSE00002085890.1,ENSE00003762909.1,ENSE00003763210.1,ENSE00003762909.1,ENSE00003763210.1,ENSE00003763210.1,ENSE00003763210.1,ENSE00003762909.1,ENSE00003763210.1,ENSE00003762909.1,ENSE00002069917.1,ENSE00003762909.1,ENSE00003763210.1	c(ENST00000448190.6, ENST00000512107.5, ENST00000504203.5, ENST00000514110.5, ENST00000505522.6, ENST00000507692.5, ENST00000507197.5, ENST00000506188.5, ENST00000505016.2, ENST00000361059.7, ENST00000509990.5, ENST00000509644.5, ENST00000508735.5, ENST00000513259.5, ENST00000394800.6, ENST00000502929.5, ENST00000648842.1)
ENSG00000015479.20_MATR3+ENSG00000281398.4_SNHG4+ENSG00000280987.4_MATR3	E018	33.377	0.0258451	17.7573	2.50959e-05	0.0021342	12.9424	8.3281	-1.2771	chr5	139279130	139279388	259	+	71	42	48	36	15	28	28	8	0.120835	0.0420973	0.161326	0.109787	0.10887	0.103358	0.0315047	0.0562773	0.0591272	0.0214799	ENSE00002085890.1,ENSE00002069917.1	c(ENST00000507692.5, ENST00000514110.5)
ENSG00000015479.20_MATR3+ENSG00000281398.4_SNHG4+ENSG00000280987.4_MATR3	E019	18.5862	0.002286	22.9188	1.68988e-06	0.000200994	9.62752	6.24449	-1.25191	chr5	139279389	139279548	160	+	33	24	26	25	14	16	9	5	0.108645	0.0380378	0.121378	0.101553	0.0954598	0.116188	0.0475984	0.0520565	0.0307646	0.0217316	ENSE00002069917.1	ENST00000514110.5
ENSG00000015479.20_MATR3+ENSG00000281398.4_SNHG4+ENSG00000280987.4_MATR3	E020	15.4534	0.00263374	19.8366	8.43512e-06	0.000831721	8.79187	5.64925	-1.27855	chr5	139279549	139279586	38	+	28	20	20	22	13	10	9	4	0.382412	0.131457	0.433632	0.356326	0.309181	0.430508	0.186099	0.136991	0.129535	0.0732013	ENSE00002057002.1,ENSE00002069917.1	c(ENST00000448190.6, ENST00000514110.5)
ENSG00000015479.20_MATR3+ENSG00000281398.4_SNHG4+ENSG00000280987.4_MATR3	E021	37.8804	0.00261224	54.2861	1.73319e-13	7.10607e-11	13.9592	8.51887	-1.43122	chr5	139279587	139279839	253	+	60	46	72	50	26	25	19	12	0.144199	0.04535	0.139565	0.123094	0.167178	0.146957	0.0559033	0.0514392	0.0410736	0.032984	ENSE00002057002.1	ENST00000448190.6
ENSG00000015479.20_MATR3+ENSG00000281398.4_SNHG4+ENSG00000280987.4_MATR3	E022	85.3307	0.00174874	236.829	1.93224e-53	1.00897e-49	22.0891	10.3487	-2.20723	chr5	139279935	139280058	124	+	174	129	174	101	29	26	38	28	0.740028	0.140252	0.8258	0.704318	0.824318	0.605677	0.127222	0.109151	0.167607	0.157029	ENSE00003839656.1,ENSE00003773707.1,ENSE00002038005.1,ENSE00003773707.1,ENSE00003773183.1	c(ENST00000506188.5, ENST00000507197.5, ENST00000505016.2, ENST00000513259.5, ENST00000648842.1)
ENSG00000015479.20_MATR3+ENSG00000281398.4_SNHG4+ENSG00000280987.4_MATR3	E023	24.4547	0.00363681	50.2901	1.3262e-12	4.81282e-10	11.5482	6.31884	-1.74466	chr5	139280059	139280059	1	+	51	37	46	22	12	13	8	12	24.6112	6.50387	30.0135	25.0497	27.0225	16.3593	6.52778	6.76734	4.37542	8.34495	ENSE00003839656.1,ENSE00002038005.1	c(ENST00000648842.1, ENST00000513259.5)
ENSG00000015479.20_MATR3+ENSG00000281398.4_SNHG4+ENSG00000280987.4_MATR3	E024	152.819	0.00260648	167.861	2.1699e-38	5.99864e-35	27.9709	16.5962	-1.53199	chr5	139280060	139280947	888	+	304	211	255	168	75	76	96	66	0.167928	0.0503276	0.201469	0.160868	0.168692	0.140682	0.0459444	0.0445528	0.0591272	0.051686	ENSE00003839656.1	ENST00000648842.1
ENSG00000015479.20_MATR3+ENSG00000281398.4_SNHG4+ENSG00000280987.4_MATR3	E025	56.3173	0.00166182	199.167	3.17456e-45	1.24327e-41	18.2293	7.82018	-2.45583	chr5	139282739	139282989	251	+	113	92	115	71	26	17	9	17	0.248146	0.0395792	0.264943	0.24815	0.269148	0.210342	0.0563487	0.0352574	0.0196109	0.0470996	ENSE00002032404.1,ENSE00002034009.1,ENSE00002046272.3	c(ENST00000505522.6, ENST00000506188.5, ENST00000507197.5)
ENSG00000015479.20_MATR3+ENSG00000281398.4_SNHG4+ENSG00000280987.4_MATR3	E026	89.0612	0.0030533	280.06	7.28532e-63	5.58991e-59	23.097	9.2685	-2.65745	chr5	139282990	139283244	255	+	196	148	184	106	32	18	26	21	0.394565	0.0545111	0.452338	0.392936	0.423882	0.309106	0.0682644	0.0367458	0.0557651	0.0572692	ENSE00002034009.1,ENSE00002046272.3	c(ENST00000505522.6, ENST00000507197.5)
ENSG00000015479.20_MATR3+ENSG00000281398.4_SNHG4+ENSG00000280987.4_MATR3	E027	117.176	0.00156132	419.056	3.91691e-93	7.75072e-89	26.4516	10.5148	-2.69193	chr5	139283245	139283530	286	+	261	193	231	150	42	31	27	25	0.464601	0.0621828	0.537058	0.456869	0.474475	0.390002	0.0798854	0.0564249	0.051633	0.0607878	ENSE00002046272.3	ENST00000505522.6
ENSG00000015479.20_MATR3+ENSG00000281398.4_SNHG4+ENSG00000280987.4_MATR3	E028	73.1509	0.00620683	199.876	2.22276e-45	8.79673e-42	21.0286	8.1589	-2.751	chr5	139283531	139283601	71	+	177	107	147	94	22	15	18	20	1.17204	0.153271	1.46711	1.0203	1.21626	0.98449	0.168558	0.109978	0.138658	0.195891	ENSE00002046272.3,ENSE00002041304.1	c(ENST00000502394.1, ENST00000505522.6)
ENSG00000015479.20_MATR3+ENSG00000281398.4_SNHG4+ENSG00000280987.4_MATR3	E029	319.194	0.00548927	313.516	3.74365e-70	4.13969e-66	41.9405	19.3358	-2.30449	chr5	139283602	139284899	1298	+	718	513	582	379	101	109	137	80	0.268408	0.0466575	0.325534	0.267574	0.2634	0.217123	0.0423283	0.0437146	0.0577265	0.0428605	ENSE00002046272.3	ENST00000505522.6
ENSG00000015479.20_MATR3+ENSG00000281398.4_SNHG4+ENSG00000280987.4_MATR3	E057	468.304	0.000361361	19.8497	8.37766e-06	0.000827138	38.2441	41.0244	0.213643	chr5	139307241	139307556	316	+	497	410	500	382	512	490	557	450	0.908103	0.910735	0.925585	0.878411	0.929501	0.898914	0.881388	0.807205	0.964045	0.990302	ENSE00003772093.1,ENSE00003772093.1,ENSE00002069189.1,ENSE00003772093.1,ENSE00003772093.1,ENSE00002054756.1,ENSE00002069946.1,ENSE00002062948.1,ENSE00003774855.1,ENSE00003774855.1,ENSE00003774855.1,ENSE00002031405.1,ENSE00002050214.1,ENSE00002077189.1,ENSE00002054825.1	c(ENST00000618441.5, ENST00000510056.5, ENST00000502394.1, ENST00000504023.1, ENST00000503340.1, ENST00000514488.1, ENST00000508689.1, ENST00000361059.7, ENST00000509990.5, ENST00000505016.2, ENST00000504045.5, ENST00000514694.5, ENST00000394800.6, ENST00000502929.5, ENST00000394805.8)
ENSG00000015479.20_MATR3+ENSG00000281398.4_SNHG4+ENSG00000280987.4_MATR3	E105	433.337	0.00015485	17.3577	3.09649e-05	0.00256711	37.0561	39.4259	0.188047	chr5	139329345	139329404	60	+	457	422	444	351	516	471	486	376	4.48532	4.38818	4.48241	4.7617	4.34709	4.35008	4.67824	4.08643	4.43011	4.35792	ENSE00002024500.1,ENSE00003790957.1,ENSE00002030384.1,ENSE00002053073.1,ENSE00001519623.1,ENSE00002075150.1,ENSE00002082748.1,ENSE00001407316.2,ENSE00002073930.1,ENSE00003802854.1,ENSE00002062719.1,ENSE00002030151.1	c(ENST00000618441.5, ENST00000510056.5, ENST00000504203.5, ENST00000361059.7, ENST00000509990.5, ENST00000502499.5, ENST00000502422.5, ENST00000394800.6, ENST00000502929.5, ENST00000503811.5, ENST00000505625.5, ENST00000394805.8)
ENSG00000015479.20_MATR3+ENSG00000281398.4_SNHG4+ENSG00000280987.4_MATR3	E106	572.683	0.00026505	40.2456	2.23956e-10	5.89227e-08	41.6267	45.5602	0.277843	chr5	139329405	139329648	244	+	564	518	598	459	684	621	689	520	1.40903	1.46906	1.36031	1.43728	1.43972	1.39883	1.52493	1.32488	1.5444	1.48203	ENSE00003790957.1,ENSE00002030384.1,ENSE00002053073.1,ENSE00001519623.1,ENSE00002075150.1,ENSE00002082748.1,ENSE00001407316.2,ENSE00002073930.1,ENSE00003802854.1,ENSE00002062719.1,ENSE00002030151.1	c(ENST00000618441.5, ENST00000510056.5, ENST00000504203.5, ENST00000361059.7, ENST00000502499.5, ENST00000502422.5, ENST00000394800.6, ENST00000502929.5, ENST00000503811.5, ENST00000505625.5, ENST00000394805.8)
ENSG00000015479.20_MATR3+ENSG00000281398.4_SNHG4+ENSG00000280987.4_MATR3	E110	511.699	0.00034901	15.7014	7.41676e-05	0.00540611	40.2079	42.6178	0.178046	chr5	139330003	139330394	392	+	561	472	562	394	543	610	576	451	0.811751	0.791829	0.842217	0.815186	0.842204	0.747398	0.753526	0.810063	0.803648	0.800079	ENSE00003790957.1,ENSE00002053073.1,ENSE00001519623.1,ENSE00002075150.1,ENSE00001407316.2,ENSE00003802854.1,ENSE00002062719.1	c(ENST00000618441.5, ENST00000361059.7, ENST00000502499.5, ENST00000394800.6, ENST00000502929.5, ENST00000505625.5, ENST00000394805.8)
ENSG00000018510.16_AGPS	E025	1159.73	0.000380673	22.9237	1.68561e-06	0.000200636	58.707	61.934	0.173822	chr2	177538419	177543834	5416	+	1296	1152	1352	927	1298	1257	1205	964	0.139687	0.124163	0.140823	0.144004	0.146644	0.127275	0.130371	0.120818	0.121685	0.123777	ENSE00000964631.6	ENST00000264167.10
ENSG00000018510.16_AGPS	E027	9.59335	0.00321342	20.3658	6.39623e-06	0.000652588	7.08038	3.9719	-1.66976	chr2	177558752	177559299	548	+	19	13	16	13	5	5	3	4	0.0178142	0.00444579	0.0204042	0.0160607	0.0171517	0.0176402	0.00496334	0.00474968	0.00299413	0.005076	ENSE00003797464.1,ENSE00003821238.1	c(ENST00000642466.1, ENST00000637633.1)
ENSG00000021645.19_NRXN3	E012	2.0752	0.017285	25.8175	3.7527e-07	5.22361e-05	4.42089	0.790554	-4.96777	chr14	78645120	78645421	302	+	4	2	6	4	1	0	0	0	0.00844961	0.000450316	0.00779471	0.00448357	0.0116711	0.00984906	0.00180126	0	0	0	ENSE00003619686.1,ENSE00003619686.1,ENSE00003619686.1,ENSE00002530502.1,ENSE00003619686.1,ENSE00003569951.1,ENSE00003619686.1,ENSE00003569951.1,ENSE00003569951.1	c(ENST00000335750.6, ENST00000634266.1, ENST00000556496.2, ENST00000554738.5, ENST00000554719.5, ENST00000553363.6, ENST00000556088.1, ENST00000635466.1, ENST00000634499.1)
ENSG00000021645.19_NRXN3	E019	2.10909	0.0177454	25.8308	3.72703e-07	5.19173e-05	4.4232	0.790552	-4.96929	chr14	78709217	78709507	291	+	5	2	4	5	1	0	0	0	0.00890407	0.000467338	0.0101117	0.00465305	0.00807484	0.0127767	0.00186935	0	0	0	ENSE00003480168.1,ENSE00003480168.1,ENSE00003480168.1,ENSE00002499273.1,ENSE00003480168.1,ENSE00003480168.1,ENSE00003533304.1,ENSE00003533304.1,ENSE00002471728.1	c(ENST00000335750.6, ENST00000634266.1, ENST00000556496.2, ENST00000554738.5, ENST00000554719.5, ENST00000557081.1, ENST00000635466.1, ENST00000634499.1, ENST00000553631.1)
ENSG00000021645.19_NRXN3	E026	3.28887	0.135172	17.6999	2.58644e-05	0.0021931	5.33185	1.37145	-3.91924	chr14	78966025	78966406	382	+	1	9	8	5	2	0	0	1	0.00988171	0.00116713	0.00154058	0.0159507	0.0123025	0.00973304	0.00284807	0	0	0.00182045	ENSE00003631532.1,ENSE00003631532.1,ENSE00003631532.1,ENSE00003631532.1,ENSE00003631532.1,ENSE00003667759.1,ENSE00003667759.1	c(ENST00000335750.6, ENST00000634266.1, ENST00000556496.2, ENST00000554738.5, ENST00000554719.5, ENST00000635466.1, ENST00000634499.1)
ENSG00000021645.19_NRXN3	E027	1.98984	0.0243704	17.999	2.21021e-05	0.00191291	4.13984	1.1178	-3.77864	chr14	78967208	78967398	191	+	1	5	5	3	0	1	1	0	0.0119655	0.00139724	0.00308116	0.017723	0.0153781	0.0116796	0	0.00272547	0.00286349	0	ENSE00003462275.1,ENSE00003462275.1,ENSE00003462275.1,ENSE00003462275.1,ENSE00003462275.1,ENSE00003461630.1,ENSE00003461630.1	c(ENST00000335750.6, ENST00000634266.1, ENST00000556496.2, ENST00000554738.5, ENST00000554719.5, ENST00000635466.1, ENST00000634499.1)
ENSG00000021645.19_NRXN3	E028	2.81164	0.0170363	17.1526	3.44929e-05	0.0028149	4.69113	1.76687	-2.81844	chr14	78968173	78968346	174	+	3	3	7	5	3	1	1	0	0.016705	0.0038785	0.0101466	0.0116727	0.0236328	0.0213679	0.00937899	0.00299175	0.00314326	0	ENSE00003683550.1,ENSE00003683550.1,ENSE00003683550.1,ENSE00003683550.1,ENSE00003683550.1,ENSE00003604934.1,ENSE00003604934.1	c(ENST00000335750.6, ENST00000634266.1, ENST00000556496.2, ENST00000554738.5, ENST00000554719.5, ENST00000635466.1, ENST00000634499.1)
ENSG00000021645.19_NRXN3	E030	2.62636	0.0124181	18.2413	1.94613e-05	0.00171115	4.55967	1.5814	-3.05639	chr14	78988022	78988141	120	+	3	5	5	4	2	0	1	1	0.0230463	0.0048548	0.0147125	0.0282091	0.0244769	0.0247868	0.00906636	0	0.00455772	0.0057951	ENSE00001312921.1,ENSE00001312921.1,ENSE00001312921.1,ENSE00001312921.1,ENSE00003726037.1,ENSE00002463582.1,ENSE00003503934.2	c(ENST00000335750.6, ENST00000634266.1, ENST00000556496.2, ENST00000554738.5, ENST00000554719.5, ENST00000635466.1, ENST00000634499.1)
ENSG00000022267.19_FHL1	E029	236.726	0.000338582	15.593	7.85442e-05	0.00567125	29.1732	26.4383	-0.291762	chrX	136169907	136169980	74	+	171	136	187	146	339	375	295	275	1.38894	2.47366	1.35991	1.24425	1.48449	1.46711	2.49202	2.638	2.18032	2.5843	ENSE00001029114.2,ENSE00001029114.2,ENSE00001029114.2,ENSE00001029114.2,ENSE00001029114.2,ENSE00001029114.2,ENSE00001029114.2,ENSE00001029114.2,ENSE00001029114.2,ENSE00001029114.2,ENSE00001029114.2,ENSE00001029114.2,ENSE00001029114.2,ENSE00001029114.2,ENSE00001029114.2,ENSE00001029114.2,ENSE00001029114.2,ENSE00001029114.2,ENSE00001029114.2,ENSE00001029114.2,ENSE00002302330.1,ENSE00001029114.2,ENS…	c(ENST00000651929.2, ENST00000628443.2, ENST00000651089.1, ENST00000449474.5, ENST00000627812.2, ENST00000627383.2, ENST00000535737.5, ENST00000394155.8, ENST00000629039.2, ENST00000420362.5, ENST00000452016.5, ENST00000651256.1, ENST00000543669.5, ENST00000630084.2, ENST00000628919.3, ENST00000652457.1, ENST00000652745.1, ENST00000625935.2, ENST00000434885.5, ENST00000618438.4, ENST00000458357.5…
ENSG00000022267.19_FHL1	E035	47.7183	0.0183433	73.7946	8.66826e-18	5.59965e-15	5.22902	14.3272	2.91738	chrX	136197063	136197134	72	+	7	3	6	4	120	122	59	71	0.0439224	0.730659	0.0572154	0.0282091	0.0489537	0.0413113	0.906636	0.882068	0.448176	0.685754	ENSE00001881678.1,ENSE00001453299.2,ENSE00003767647.1,ENSE00001453287.3	c(ENST00000370676.7, ENST00000630684.2, ENST00000477204.5, ENST00000370683.6)
ENSG00000023572.10_GLRX2	E001	207.658	0.000265889	16.7908	4.17343e-05	0.0033187	27.8284	25.6079	-0.245982	chr1	193090866	193095249	4384	-	256	233	253	193	195	174	206	172	0.0342462	0.0244601	0.034365	0.0359821	0.0339013	0.0327362	0.0241963	0.0206611	0.0256996	0.0272835	ENSE00003702884.2	ENST00000608166.2
ENSG00000025434.19_NR1H3	E009	11.5843	0.0108062	43.1058	5.18576e-11	1.49516e-08	8.15865	3.26579	-2.64465	chr11	47250466	47250551	86	+	29	19	23	14	4	2	5	0	0.156545	0.0173014	0.198448	0.149574	0.157107	0.121052	0.0253015	0.0121062	0.0317981	0	ENSE00001697998.1	ENST00000436778.5
ENSG00000025796.14_SEC63	E001	324.478	0.00016589	28.81	7.98371e-08	1.30676e-05	31.4933	34.9162	0.309244	chr6	107867756	107870764	3009	-	300	281	319	256	379	388	408	304	0.0618603	0.0700149	0.0586741	0.0632244	0.0622781	0.0632644	0.0685175	0.067125	0.0741596	0.0702577	ENSE00001448579.3	ENST00000369002.9
ENSG00000026297.16_RNASET2+ENSG00000071242.12_RPS6KA2+ENSG00000249141.1_AL159163.1	E057	50.2609	0.00110235	15.0806	0.000103018	0.00713814	14.7485	12.0741	-0.580961	chr6	166929633	166929791	159	-	48	51	64	41	48	53	67	38	0.205755	0.183602	0.177661	0.217157	0.236456	0.191747	0.164221	0.173522	0.230466	0.166199	ENSE00000000172.2,ENSE00002020972.1,ENSE00002044184.1,ENSE00002056247.1,ENSE00003741880.1,ENSE00002069933.1,ENSE00002021086.1,ENSE00001838971.2,ENSE00002033210.1	c(ENST00000476238.6, ENST00000028008.9, ENST00000508775.6, ENST00000510083.1, ENST00000478180.6, ENST00000421787.5, ENST00000620173.4, ENST00000467705.6, ENST00000366855.10)
ENSG00000026297.16_RNASET2+ENSG00000071242.12_RPS6KA2+ENSG00000249141.1_AL159163.1	E058	40.425	0.00233504	17.3545	3.1016e-05	0.00257021	13.5189	10.5452	-0.720427	chr6	166931044	166931118	75	-	37	40	50	44	33	45	52	27	0.36982	0.29531	0.290327	0.361077	0.39163	0.436248	0.239352	0.312339	0.379203	0.250348	ENSE00003532324.1,ENSE00003532324.1,ENSE00003562004.1,ENSE00002033935.1,ENSE00003532324.1,ENSE00003532324.1,ENSE00003562004.1,ENSE00003532324.1,ENSE00003562004.1	c(ENST00000476238.6, ENST00000028008.9, ENST00000508775.6, ENST00000510083.1, ENST00000478180.6, ENST00000421787.5, ENST00000620173.4, ENST00000467705.6, ENST00000366855.10)
ENSG00000026297.16_RNASET2+ENSG00000071242.12_RPS6KA2+ENSG00000249141.1_AL159163.1	E090	32.2351	0.00373739	17.6839	2.60826e-05	0.00220666	12.3149	9.22978	-0.835482	chr6	166952488	166952534	47	-	44	23	42	33	31	25	37	27	0.482325	0.366436	0.550937	0.331307	0.524951	0.522105	0.358796	0.276896	0.43056	0.399492	ENSE00003500002.1,ENSE00003666098.1,ENSE00003585069.1,ENSE00003666098.1,ENSE00003666098.1,ENSE00003666098.1,ENSE00003666098.1,ENSE00003666098.1,ENSE00001989926.2,ENSE00001906480.1,ENSE00003666098.1	c(ENST00000476238.6, ENST00000028008.9, ENST00000508775.6, ENST00000478180.6, ENST00000496851.6, ENST00000421787.5, ENST00000611959.1, ENST00000507747.1, ENST00000620173.4, ENST00000499370.6, ENST00000366855.10)
ENSG00000026508.20_CD44	E022	512.963	0.000106097	15.0032	0.000107329	0.00738105	42.3197	40.0465	-0.168776	chr11	35186832	35186842	11	+	688	563	644	526	454	460	483	352	35.3523	22.6222	36.8081	34.6511	34.3922	35.5578	22.4516	21.7691	24.0151	22.2532	ENSE00003504402.1,ENSE00003504402.1,ENSE00003504402.1,ENSE00003620943.1,ENSE00003504402.1,ENSE00003504402.1,ENSE00003504402.1,ENSE00003504402.1,ENSE00003504402.1,ENSE00003504402.1,ENSE00003504402.1,ENSE00003504402.1,ENSE00003506110.1,ENSE00003504402.1,ENSE00003504402.1,ENSE00003506110.1,ENSE00003809475.1	c(ENST00000525209.5, ENST00000434472.6, ENST00000531118.5, ENST00000433892.6, ENST00000263398.11, ENST00000531873.5, ENST00000528455.5, ENST00000639002.1, ENST00000428726.8, ENST00000352818.8, ENST00000527889.6, ENST00000279452.10, ENST00000525211.6, ENST00000442151.6, ENST00000425428.6, ENST00000415148.6, ENST00000526000.6)
ENSG00000026508.20_CD44	E023	593.403	0.000106738	14.8521	0.00011628	0.00788277	45.215	42.9817	-0.156095	chr11	35186843	35186861	19	+	794	665	723	606	509	557	551	415	23.5899	15.221	24.5931	23.6957	22.3538	23.7171	14.573	15.2608	15.8609	15.1893	ENSE00003504402.1,ENSE00003504402.1,ENSE00003504402.1,ENSE00003620943.1,ENSE00003504402.1,ENSE00003504402.1,ENSE00003504402.1,ENSE00003504402.1,ENSE00003504402.1,ENSE00003504402.1,ENSE00003504402.1,ENSE00003504402.1,ENSE00003506110.1,ENSE00003504402.1,ENSE00003504402.1,ENSE00003506110.1,ENSE00003809475.1,ENSE00002195645.1	c(ENST00000525209.5, ENST00000434472.6, ENST00000531118.5, ENST00000433892.6, ENST00000263398.11, ENST00000531873.5, ENST00000531110.6, ENST00000528455.5, ENST00000639002.1, ENST00000428726.8, ENST00000352818.8, ENST00000527889.6, ENST00000279452.10, ENST00000525211.6, ENST00000442151.6, ENST00000425428.6, ENST00000415148.6, ENST00000526000.6)
ENSG00000026508.20_CD44	E024	552.547	0.000114355	15.472	8.37384e-05	0.00598878	43.7945	41.4887	-0.166001	chr11	35186862	35186864	3	+	741	623	673	567	474	517	514	380	139.57	89.363	145.36	140.594	131.783	140.541	85.9491	89.7107	93.7068	88.0856	ENSE00003504402.1,ENSE00003504402.1,ENSE00003504402.1,ENSE00003620943.1,ENSE00003504402.1,ENSE00003504402.1,ENSE00003504402.1,ENSE00003504402.1,ENSE00003504402.1,ENSE00003504402.1,ENSE00003504402.1,ENSE00003504402.1,ENSE00003506110.1,ENSE00003504402.1,ENSE00003504402.1,ENSE00003506110.1,ENSE00003809475.1,ENSE00002195645.1,ENSE00002153314.1	c(ENST00000525209.5, ENST00000525685.6, ENST00000434472.6, ENST00000531118.5, ENST00000433892.6, ENST00000263398.11, ENST00000531873.5, ENST00000531110.6, ENST00000528455.5, ENST00000639002.1, ENST00000428726.8, ENST00000352818.8, ENST00000527889.6, ENST00000279452.10, ENST00000525211.6, ENST00000442151.6, ENST00000425428.6, ENST00000415148.6, ENST00000526000.6)
ENSG00000026508.20_CD44	E025	677.186	0.000103887	15.8464	6.86982e-05	0.00507135	48.0367	45.7518	-0.151417	chr11	35186865	35186900	36	+	911	758	824	683	585	641	605	491	14.1753	9.19618	14.8923	14.255	13.446	14.1078	8.8397	9.26895	9.19141	9.48465	ENSE00003504402.1,ENSE00003504402.1,ENSE00003504402.1,ENSE00003620943.1,ENSE00003504402.1,ENSE00003504402.1,ENSE00003504402.1,ENSE00003504402.1,ENSE00003504402.1,ENSE00003504402.1,ENSE00003504402.1,ENSE00003504402.1,ENSE00003506110.1,ENSE00003504402.1,ENSE00003504402.1,ENSE00003506110.1,ENSE00002195645.1,ENSE00002153314.1	c(ENST00000525209.5, ENST00000525685.6, ENST00000434472.6, ENST00000531118.5, ENST00000433892.6, ENST00000263398.11, ENST00000531873.5, ENST00000531110.6, ENST00000528455.5, ENST00000428726.8, ENST00000352818.8, ENST00000527889.6, ENST00000279452.10, ENST00000525211.6, ENST00000442151.6, ENST00000425428.6, ENST00000415148.6, ENST00000526000.6)
ENSG00000026508.20_CD44	E034	41.7441	0.000788243	15.2245	9.54577e-05	0.00668825	13.2425	10.633	-0.636433	chr11	35196746	35196874	129	+	69	50	60	45	35	28	32	22	0.277454	0.128713	0.31478	0.26241	0.27323	0.259397	0.147592	0.112991	0.135672	0.118597	ENSE00000710505.1,ENSE00000710505.1	c(ENST00000428726.8, ENST00000525685.6)
ENSG00000026508.20_CD44	E098	2756.44	0.000262444	137.839	7.90213e-32	1.59729e-28	82.8409	91.1265	0.345126	chr11	35230028	35232402	2375	+	3236	2701	2987	2140	2877	3008	3100	2396	0.745161	0.683429	0.801848	0.769949	0.73882	0.670026	0.658962	0.659309	0.713884	0.701561	ENSE00001709592.2,ENSE00001709592.2	c(ENST00000428726.8, ENST00000263398.11)
ENSG00000028528.15_SNX1	E036	143.588	0.00123157	20.0862	7.40295e-06	0.000742208	20.766	24.1167	0.439297	chr15	64137568	64137618	51	+	164	146	143	140	152	144	171	106	1.87975	1.59257	1.89243	1.93813	1.64715	2.04127	1.62128	1.46983	1.83381	1.44537	ENSE00002575354.1,ENSE00003849706.1,ENSE00002541021.1,ENSE00002552985.1	c(ENST00000561026.5, ENST00000559844.6, ENST00000560829.5, ENST00000380285.7)
ENSG00000028528.15_SNX1	E037	355.907	0.000278834	70.7283	4.09976e-17	2.47413e-14	32.1255	37.6592	0.478158	chr15	64137619	64138006	388	+	389	368	384	310	383	358	400	297	0.601911	0.52836	0.590018	0.642121	0.581389	0.594117	0.536972	0.480315	0.563842	0.532313	ENSE00002575354.1,ENSE00003849706.1,ENSE00002541021.1	c(ENST00000559844.6, ENST00000560829.5, ENST00000380285.7)
ENSG00000028528.15_SNX1	E039	58.3267	0.000858703	28.8892	7.66375e-08	1.26039e-05	15.6959	11.9717	-0.786782	chr15	64138042	64138097	56	+	92	90	90	65	48	37	31	23	0.965527	0.349648	0.966823	1.08807	0.944108	0.863112	0.46627	0.343945	0.302763	0.285616	ENSE00003849706.1,ENSE00002541021.1,ENSE00002562443.1,ENSE00002549104.1	c(ENST00000261889.9, ENST00000559844.6, ENST00000560861.1, ENST00000380285.7)
ENSG00000028528.15_SNX1	E040	297.969	0.000170355	101.866	5.9411e-24	6.6281e-21	34.309	27.7599	-0.631827	chr15	64138098	64139875	1778	+	473	420	439	332	217	201	205	141	0.150095	0.060862	0.156558	0.159926	0.145044	0.138851	0.0663915	0.058849	0.0630596	0.055148	ENSE00003849706.1,ENSE00002541021.1,ENSE00002562443.1	c(ENST00000261889.9, ENST00000559844.6, ENST00000380285.7)
ENSG00000028528.15_SNX1	E041	534.06	0.000446681	36.431	1.58169e-09	3.58664e-07	43.6562	39.4636	-0.308945	chr15	64139876	64142667	2792	+	767	690	781	528	418	436	410	323	0.158483	0.0808747	0.161669	0.167315	0.164325	0.140624	0.0814414	0.0812916	0.0803152	0.0804506	ENSE00003849706.1,ENSE00002541021.1	c(ENST00000559844.6, ENST00000380285.7)
ENSG00000028528.15_SNX1	E042	154.222	0.000290168	37.0481	1.15253e-09	2.68974e-07	24.6642	20.5861	-0.530903	chr15	64142668	64143308	641	+	235	221	232	155	108	114	112	81	0.2104	0.0919183	0.215753	0.233418	0.212616	0.179811	0.0916537	0.092581	0.0955629	0.0878758	ENSE00003849706.1,ENSE00002541021.1,ENSE00002539189.1	c(ENST00000559844.6, ENST00000560861.1, ENST00000380285.7)
ENSG00000028528.15_SNX1	E043	181.505	0.000495718	27.9677	1.23359e-07	1.93893e-05	26.3689	22.7379	-0.436566	chr15	64143309	64144231	923	+	265	232	255	214	124	131	157	96	0.168459	0.0780809	0.168963	0.170172	0.162295	0.172407	0.073081	0.073883	0.0930309	0.0723289	ENSE00003849706.1,ENSE00002541021.1	c(ENST00000559844.6, ENST00000380285.7)
ENSG00000029363.17_BCLAF1	E001	10.1845	0.00376772	18.5657	1.64151e-05	0.00147645	7.3537	4.37567	-1.49972	chr6	136256627	136256862	236	-	17	12	13	17	7	6	6	4	0.0406852	0.0137653	0.042392	0.0344247	0.0323592	0.0535647	0.016135	0.0132347	0.0139049	0.0117866	ENSE00003891347.1,ENSE00003808559.1	c(ENST00000531224.6, ENST00000640069.1)
ENSG00000029364.12_SLC39A9	E004	13.0329	0.00254314	17.0571	3.62725e-05	0.00293781	8.1787	5.35612	-1.22332	chr14	69398451	69398603	153	+	22	20	19	11	9	9	11	6	0.0748832	0.0323033	0.084621	0.0884992	0.0729506	0.0534617	0.0319989	0.0306215	0.0393215	0.0272711	ENSE00002446685.1	ENST00000555245.5
ENSG00000029725.17_RABEP1	E021	192.463	0.000510687	14.5293	0.000137995	0.0091021	27.0346	24.639	-0.274029	chr17	5365122	5365238	117	+	218	197	232	165	202	209	164	174	1.1125	0.917479	1.09652	1.13994	1.16485	1.04867	0.939182	0.929898	0.766633	1.0342	ENSE00003476845.1,ENSE00003467234.1,ENSE00003476845.1	c(ENST00000575475.2, ENST00000341923.10, ENST00000537505.6)
ENSG00000029725.17_RABEP1	E032	1106.65	0.0011165	18.4647	1.73081e-05	0.00154788	56.8187	60.8517	0.221572	chr17	5383224	5386340	3117	+	1150	936	1040	792	1378	1335	1283	1087	0.201343	0.23277	0.217124	0.203301	0.196003	0.188943	0.24049	0.222956	0.225123	0.242513	ENSE00001649230.3	ENST00000537505.6
ENSG00000034713.8_GABARAPL2	E007	23.4076	0.00205073	18.4369	1.75623e-05	0.00156689	10.4575	7.54232	-0.945598	chr16	75568210	75568405	196	+	30	32	31	31	22	21	14	9	0.102783	0.0469581	0.0900767	0.110534	0.0929122	0.117611	0.0610592	0.0557748	0.0390662	0.0319322	ENSE00002599678.1	ENST00000565057.5
ENSG00000034713.8_GABARAPL2	E008	118.839	0.00042454	185.669	2.80414e-42	9.49791e-39	24.4599	15.4885	-1.33674	chr16	75575608	75577278	1671	+	205	164	188	134	66	84	79	51	0.0660916	0.0236839	0.0721979	0.0664459	0.0660919	0.0596307	0.0214858	0.0261684	0.0258571	0.0212244	ENSE00002617833.1	ENST00000565985.1
ENSG00000035403.18_VCL	E030	260.697	0.00461421	20.7912	5.12167e-06	0.000535034	26.1044	31.4325	0.551528	chr10	74111909	74112112	204	+	150	153	162	156	394	465	340	299	0.493906	1.042	0.432721	0.507764	0.4665	0.568638	1.05063	1.18658	0.911545	1.01926	ENSE00003758522.1,ENSE00000709651.1	c(ENST00000211998.10, ENST00000624354.3)
ENSG00000038210.14_PI4K2B+ENSG00000281501.1_SEPSECS-AS1	E005	26.5658	0.0106864	26.0747	3.28458e-07	4.6199e-05	11.7196	7.64045	-1.23842	chr4	25197468	25201440	3973	+	48	30	32	33	17	23	23	11	0.00578252	0.0026082	0.00711	0.00511215	0.0047315	0.00617642	0.00232763	0.00301359	0.0031662	0.00192538	ENSE00002025996.2	ENST00000507794.2
ENSG00000038427.16_VCAN	E001	266.999	0.00101398	115.485	6.16276e-27	8.67793e-24	34.7933	26.2708	-0.83715	chr5	83471618	83471673	56	+	330	272	347	266	278	309	196	180	3.48213	2.4306	3.46795	3.28838	3.64006	3.53212	2.70048	2.8724	1.91424	2.23525	ENSE00002083664.1	ENST00000503923.1
ENSG00000038427.16_VCAN	E002	436.353	0.00100632	88.1911	5.94277e-21	5.28203e-18	42.6284	34.5927	-0.634109	chr5	83471674	83471743	70	+	519	408	535	402	486	529	373	313	4.26738	3.43365	4.36331	3.94605	4.48976	4.27041	3.77679	3.93398	2.91434	3.10949	ENSE00002083664.1,ENSE00001083594.3,ENSE00001083594.3	c(ENST00000343200.9, ENST00000503923.1, ENST00000342785.8)
ENSG00000038427.16_VCAN	E003	528.684	0.00189542	20.946	4.72423e-06	0.000497943	44.586	39.684	-0.356939	chr5	83471744	83471763	20	+	581	461	559	449	660	707	513	395	16.4536	16.0291	17.0959	15.6053	16.4191	16.6939	17.9514	18.402	14.0287	13.7344	ENSE00002083664.1,ENSE00001083594.3,ENSE00001083594.3,ENSE00001952868.2	c(ENST00000265077.8, ENST00000343200.9, ENST00000503923.1, ENST00000342785.8)
ENSG00000038427.16_VCAN	E015	786.753	0.00255344	23.045	1.58254e-06	0.000189667	53.9011	47.4528	-0.400492	chr5	83512397	83512940	544	+	799	698	964	639	1056	878	720	664	0.911871	0.867207	0.864361	0.868675	1.04099	0.873461	1.05596	0.840176	0.723874	0.848812	ENSE00002052071.1	ENST00000513984.5
ENSG00000038427.16_VCAN	E036	6326.51	0.000434777	21.925	2.83517e-06	0.000317621	115.451	119.338	0.138238	chr5	83581337	83582302	966	+	5271	4787	5683	4377	9284	8540	7010	6501	3.34785	4.61977	3.21117	3.35496	3.45595	3.36931	5.22808	4.6021	3.9689	4.68	ENSE00001893339.1,ENSE00001893339.1,ENSE00003847506.1	c(ENST00000265077.8, ENST00000343200.9, ENST00000342785.8)
ENSG00000039319.17_ZFYVE16	E003	20.6817	0.00409719	17.011	3.71645e-05	0.00299835	7.19613	10.144	0.993292	chr5	80408055	80408063	9	+	20	14	26	17	17	29	24	21	1.36564	1.4465	1.30778	1.05314	1.69706	1.40459	1.02752	1.67738	1.45847	1.62263	ENSE00002026893.1,ENSE00002043521.1,ENSE00002051482.1	c(ENST00000338008.9, ENST00000512558.5, ENST00000510158.5)
ENSG00000039319.17_ZFYVE16	E004	27.875	0.00147362	16.7545	4.25408e-05	0.00337285	8.63623	11.4459	0.815611	chr5	80408064	80408075	12	+	30	23	38	20	25	35	28	28	1.46711	1.3876	1.47125	1.29762	1.86024	1.23934	1.1333	1.51831	1.27616	1.62263	ENSE00002026893.1,ENSE00002043521.1,ENSE00002051482.1,ENSE00001128768.5	c(ENST00000338008.9, ENST00000512558.5, ENST00000510158.5, ENST00000505560.5)
ENSG00000039523.20_RIPOR1	E052	23.8789	0.00882392	36.7774	1.32418e-09	3.05804e-07	11.2978	6.50347	-1.59788	chr16	67543470	67543826	357	+	45	24	38	38	12	11	18	8	0.0653437	0.0193711	0.0741808	0.0455139	0.0625291	0.0791511	0.0182851	0.0160398	0.0275761	0.0155835	ENSE00002583585.1	ENST00000564616.1
ENSG00000039560.14_RAI14	E037	25.2768	0.00139759	20.0898	7.38879e-06	0.000740986	11.039	7.98703	-0.936723	chr5	34728574	34728660	87	+	35	25	35	24	26	18	20	22	0.21819	0.142964	0.236753	0.194546	0.236328	0.205132	0.162569	0.107703	0.12573	0.175851	ENSE00002022806.1,ENSE00002049404.1	c(ENST00000509247.1, ENST00000507276.5)
ENSG00000040633.13_PHF23	E032	6.88584	0.00618501	40.3056	2.17189e-10	5.73832e-08	6.25169	1.45221	-4.21389	chr17	7239586	7239722	137	-	17	8	15	14	0	1	1	0	0.0632168	0.00194798	0.0730257	0.039534	0.0643188	0.0759887	0	0.00379974	0.00399217	0	ENSE00002637105.1	ENST00000570899.1
ENSG00000047849.21_MAP4	E004	1121.48	9.34249e-05	18.6481	1.57203e-05	0.00142247	57.2114	59.755	0.140383	chr3	47851868	47852144	277	-	913	791	899	795	1519	1512	1534	1151	1.97843	2.93575	1.93972	1.93329	1.90654	2.13417	2.98306	2.84149	3.02883	2.8896	ENSE00001656843.2,ENSE00001725091.2,ENSE00001522651.2,ENSE00001946162.1	c(ENST00000429422.5, ENST00000426837.6, ENST00000395734.7, ENST00000360240.10)
ENSG00000047849.21_MAP4	E005	1297.75	5.35064e-05	35.8176	2.16678e-09	4.77796e-07	60.7198	64.0859	0.176605	chr3	47852145	47852619	475	-	1078	941	1033	832	1806	1814	1792	1287	1.3142	2.00096	1.33559	1.34121	1.27754	1.30248	2.06828	1.98801	2.06335	1.8842	ENSE00001656843.2,ENSE00001725091.2,ENSE00001522651.2,ENSE00001946162.1,ENSE00001783907.1	c(ENST00000429422.5, ENST00000420772.6, ENST00000360240.10, ENST00000395734.7, ENST00000426837.6)
ENSG00000048052.21_HDAC9	E036	32.4237	0.0209135	20.8764	4.89894e-06	0.000514484	12.8119	8.18157	-1.29904	chr7	18509313	18509446	134	+	69	40	54	26	16	20	18	23	0.221536	0.0838697	0.303034	0.202095	0.236731	0.144281	0.064953	0.0776962	0.0734678	0.119362	ENSE00001642512.1,ENSE00002126308.1	c(ENST00000456174.6, ENST00000524023.1)
ENSG00000048052.21_HDAC9	E038	41.929	0.00676966	19.1162	1.22996e-05	0.00115261	13.8955	10.3365	-0.858144	chr7	18543169	18543674	506	+	78	45	62	36	29	41	28	26	0.0689527	0.0348386	0.0907175	0.0602092	0.0719794	0.0529046	0.0311768	0.0421802	0.0302647	0.0357326	ENSE00001890394.1	ENST00000476135.5
ENSG00000048052.21_HDAC9	E086	59.9954	0.00627204	14.9349	0.000111287	0.00760181	12.6995	16.0795	0.685865	chr7	18996344	18997299	956	+	40	44	53	46	71	77	85	68	0.0310327	0.0451054	0.0246235	0.0311599	0.0325675	0.0357801	0.0404003	0.0419283	0.0486284	0.0494645	ENSE00002620825.2,ENSE00001929134.1	c(ENST00000490851.5, ENST00000406451.8)
ENSG00000048052.21_HDAC9	E087	210.951	0.00824177	22.3185	2.30969e-06	0.000264506	23.7375	29.8928	0.682071	chr7	18997300	19002416	5117	+	156	175	193	126	308	242	284	229	0.0203906	0.0297098	0.0179414	0.0231539	0.0221569	0.0183104	0.0327431	0.0246192	0.0303551	0.0311216	ENSE00002620825.2	ENST00000406451.8
ENSG00000048649.13_RSF1+ENSG00000219529.2_AP000580.1	E001	808.889	0.0021576	23.7136	1.11792e-06	0.000139081	48.4263	54.1507	0.351877	chr11	77659996	77666229	6234	-	891	706	868	633	1038	965	831	675	0.0795209	0.0798403	0.084112	0.0766723	0.0817937	0.0755055	0.0905764	0.0805815	0.072906	0.0752973	ENSE00001826540.1	ENST00000308488.10
ENSG00000048649.13_RSF1+ENSG00000219529.2_AP000580.1	E035	34.374	0.00190337	16.2594	5.52342e-05	0.0042294	12.2426	9.56701	-0.714525	chr11	77813354	77813676	323	-	53	36	54	40	34	23	28	14	0.09058	0.0429707	0.0965652	0.0754572	0.0982106	0.0920872	0.0572612	0.0370681	0.0474116	0.0301417	ENSE00001715219.1,ENSE00002199735.1	c(ENST00000530604.1, ENST00000404439.2)
ENSG00000049759.19_NEDD4L	E131	73.2264	0.00140172	28.2326	1.07579e-07	1.71128e-05	14.2558	17.9723	0.674571	chr18	58398158	58401539	3382	+	59	76	74	44	99	99	86	62	0.0120021	0.0144546	0.0102666	0.0152139	0.0128536	0.00967433	0.0159238	0.0152383	0.0139077	0.0127485	ENSE00002905144.1,ENSE00002905144.1,ENSE00001341470.2	c(ENST00000382850.8, ENST00000456986.5, ENST00000400345.8)
ENSG00000049769.14_PPP1R3F	E007	70.8778	0.00220758	24.0433	9.41931e-07	0.000119238	16.892	13.586	-0.633589	chrX	49270621	49270873	253	+	122	107	104	67	35	42	49	49	0.252128	0.100571	0.283783	0.286328	0.241479	0.196923	0.0752544	0.0864179	0.105927	0.134685	ENSE00001409812.3,ENSE00003687391.1,ENSE00003843729.1,ENSE00001942618.1	c(ENST00000652102.1, ENST00000055335.11, ENST00000471261.2, ENST00000466508.5)
ENSG00000049883.15_PTCD2	E031	156.26	0.00609726	18.188	2.00141e-05	0.00175523	25.4412	21.1507	-0.543108	chr5	72360226	72368395	8170	+	229	193	197	135	132	148	150	95	0.0147351	0.00908667	0.0164953	0.0159932	0.0141648	0.0122872	0.00878893	0.00943006	0.0100415	0.00808619	ENSE00001826712.3	ENST00000380639.10
ENSG00000050405.13_LIMA1	E018	81.6194	0.000449381	25.1798	5.22256e-07	7.04023e-05	14.6558	18.0586	0.608127	chr12	50200885	50200892	8	-	61	46	53	43	116	120	124	100	4.06722	8.21656	4.48732	3.89286	3.89182	3.99687	7.88773	7.80847	8.47737	8.69265	ENSE00002375466.1,ENSE00002335025.1	c(ENST00000552045.1, ENST00000547825.5)
ENSG00000050405.13_LIMA1	E019	253.868	0.000718017	45.8868	1.25287e-11	3.92207e-09	26.2144	31.1714	0.514204	chr12	50200893	50201302	410	-	178	144	178	160	391	356	365	290	0.259625	0.487388	0.255495	0.237782	0.255037	0.290187	0.518773	0.452003	0.486898	0.491877	ENSE00002375466.1	ENST00000547825.5
ENSG00000050405.13_LIMA1	E021	276.025	0.000664535	62.3926	2.81377e-15	1.40864e-12	26.9044	32.6762	0.578282	chr12	50201325	50202112	788	-	181	153	190	172	418	397	415	316	0.142645	0.279433	0.135176	0.131452	0.141643	0.162309	0.288559	0.262264	0.288039	0.278871	ENSE00002375466.1	ENST00000547825.5
ENSG00000050405.13_LIMA1	E022	155.9	0.00167994	16.7682	4.2235e-05	0.00335355	21.1687	24.3952	0.416824	chr12	50204344	50204551	208	-	116	103	119	89	253	222	222	152	0.32943	0.5773	0.328202	0.335255	0.336086	0.318177	0.66167	0.555603	0.583739	0.508186	ENSE00002350363.1	ENST00000551486.1
ENSG00000050748.17_MAPK9	E002	340.617	0.00105906	30.3178	3.66752e-08	6.42831e-06	31.4648	35.5694	0.367766	chr5	180233594	180236186	2593	-	262	246	276	226	503	438	436	376	0.0627577	0.0965643	0.0594629	0.0642293	0.0625279	0.0648108	0.105524	0.0879319	0.091963	0.100839	ENSE00002114291.1,ENSE00001718916.1,ENSE00001633134.1,ENSE00001718916.1	c(ENST00000455781.5, ENST00000452135.6, ENST00000393360.7, ENST00000343111.10)
ENSG00000050748.17_MAPK9	E015	9.80358	0.0032735	17.3241	3.1516e-05	0.00260475	7.32469	4.50921	-1.40149	chr5	180246028	180246544	517	-	15	10	15	13	9	6	8	4	0.0164779	0.00733863	0.0170745	0.0130951	0.0170438	0.018698	0.0094697	0.00604137	0.00846309	0.00538037	ENSE00001800828.1	ENST00000425491.6
ENSG00000052749.14_RRP12	E057	33.3861	0.0198796	18.3579	1.83054e-05	0.00162661	12.7008	8.46512	-1.17521	chr10	97418793	97419495	703	-	62	50	54	32	21	33	15	9	0.0447565	0.0153147	0.0519019	0.0481521	0.0451238	0.0338483	0.0162498	0.0244362	0.0116698	0.00890286	ENSE00002270697.2	ENST00000621606.4
ENSG00000052795.13_FNIP2	E014	33.7822	0.00445801	30.3426	3.62089e-08	6.36142e-06	8.43512	12.564	1.15406	chr4	158833801	158833890	90	+	24	9	25	16	61	48	42	49	0.130003	0.320045	0.156934	0.0677019	0.163179	0.132196	0.368699	0.277635	0.255233	0.378613	ENSE00002087249.1,ENSE00002062556.1	c(ENST00000504704.6, ENST00000504715.1)
ENSG00000053524.12_MCF2L2	E002	17.6775	0.00572404	56.617	5.29509e-14	2.30149e-11	8.08998	2.22606	-3.72638	chr3	183178050	183179288	1239	-	40	34	44	24	0	2	0	1	0.0182108	0.000350392	0.0189992	0.0185784	0.0208616	0.014404	0	0.000840298	0	0.000561269	ENSE00001228284.3,ENSE00001919223.1	c(ENST00000328913.7, ENST00000473233.5)
ENSG00000054277.14_OPN3+ENSG00000203668.2_CHML	E004	125.014	0.0037792	25.6696	4.05151e-07	5.59399e-05	19.0794	22.361	0.464881	chr1	241593602	241594211	610	-	85	114	111	85	156	180	160	124	0.10476	0.144386	0.0820042	0.126525	0.106896	0.103617	0.139117	0.153609	0.143456	0.141363	ENSE00001957919.1,ENSE00001891973.1,ENSE00001891973.1	c(ENST00000490673.5, ENST00000366554.3, ENST00000469376.5)
ENSG00000054277.14_OPN3+ENSG00000203668.2_CHML	E005	93.5501	0.00176128	29.0372	7.10024e-08	1.17288e-05	16.4749	19.4623	0.48631	chr1	241594212	241594597	386	-	70	70	82	72	129	124	131	84	0.123249	0.171493	0.106723	0.122775	0.124794	0.138703	0.181797	0.167228	0.185615	0.151333	ENSE00001957919.1,ENSE00001891973.1,ENSE00001891973.1,ENSE00001852225.1	c(ENST00000463155.5, ENST00000490673.5, ENST00000366554.3, ENST00000469376.5)
ENSG00000054277.14_OPN3+ENSG00000203668.2_CHML	E006	41.0356	0.00107308	17.3558	3.09957e-05	0.0025691	10.8112	12.9975	0.534078	chr1	241594598	241594691	94	-	32	37	29	28	51	60	55	41	0.21739	0.312686	0.200341	0.266486	0.181233	0.221499	0.295139	0.332275	0.32001	0.303318	ENSE00001957919.1,ENSE00001891973.1,ENSE00001891973.1,ENSE00001852225.1,ENSE00001901844.1	c(ENST00000490673.5, ENST00000478849.1, ENST00000469376.5, ENST00000366554.3, ENST00000463155.5)
ENSG00000054523.18_KIF1B+ENSG00000264501.2_RN7SL731P	E032	1695.96	0.000107829	17.1363	3.47902e-05	0.00283547	69.6267	72.0562	0.115982	chr1	10303163	10306464	3302	+	1694	1423	1646	1236	2109	2133	1848	1694	0.291213	0.336642	0.301914	0.291762	0.292833	0.278345	0.347443	0.33627	0.306094	0.356762	ENSE00001472763.4,ENSE00001376432.1	c(ENST00000377083.5, ENST00000377093.8)
ENSG00000054523.18_KIF1B+ENSG00000264501.2_RN7SL731P	E036	33.658	0.00208602	16.9658	3.80584e-05	0.00306005	12.3761	9.52739	-0.758001	chr1	10321709	10321857	149	+	55	35	40	31	27	28	36	23	0.172169	0.108972	0.217232	0.159031	0.157703	0.15471	0.0985739	0.0978243	0.132143	0.107346	ENSE00001148945.1,ENSE00001148945.1,ENSE00001148945.1,ENSE00001148945.1,ENSE00001148945.1,ENSE00001148945.1	c(ENST00000263934.10, ENST00000622724.3, ENST00000620295.2, ENST00000377086.5, ENST00000377081.5, ENST00000676179.1)
ENSG00000054523.18_KIF1B+ENSG00000264501.2_RN7SL731P	E046	20.3014	0.00190492	15.5255	8.13999e-05	0.00584936	9.86038	7.19836	-0.910272	chr1	10343232	10343287	56	+	30	24	32	16	14	19	20	12	0.28839	0.164241	0.315268	0.290151	0.335683	0.212458	0.135995	0.17662	0.195331	0.149017	ENSE00001148872.1,ENSE00001148872.1,ENSE00001148872.1,ENSE00001148872.1,ENSE00001148872.1,ENSE00001148872.1	c(ENST00000263934.10, ENST00000622724.3, ENST00000620295.2, ENST00000377086.5, ENST00000377081.5, ENST00000676179.1)
ENSG00000054523.18_KIF1B+ENSG00000264501.2_RN7SL731P	E072	266.271	0.00034097	41.5343	1.15823e-10	3.19252e-08	32.44	28.2375	-0.413291	chr1	10378339	10381596	3258	+	335	285	283	238	287	282	258	200	0.0562709	0.0447446	0.0605119	0.0592236	0.0510273	0.054321	0.0479198	0.0450581	0.043311	0.0426895	ENSE00001472746.1,ENSE00001472746.1,ENSE00001472723.1,ENSE00003712284.1,ENSE00003712284.1	c(ENST00000622724.3, ENST00000620295.2, ENST00000377086.5, ENST00000377081.5, ENST00000676179.1)
ENSG00000055147.19_FAM114A2	E004	50.7607	0.000947465	18.0365	2.16711e-05	0.00188255	11.5465	14.4378	0.648637	chr5	153992688	153992713	26	-	28	29	40	33	86	74	68	55	0.809118	1.54561	0.63377	0.755136	0.903761	0.943805	1.79932	1.48161	1.43042	1.47106	ENSE00001920954.2,ENSE00002115391.1,ENSE00002131940.1,ENSE00002124134.1	c(ENST00000520667.5, ENST00000522858.5, ENST00000351797.9, ENST00000518914.1)
ENSG00000055163.20_CYFIP2	E068	14.8728	0.0181906	23.8917	1.01911e-06	0.000127803	5.5112	9.51168	1.57774	chr5	157390521	157390638	118	+	18	17	14	2	22	14	18	17	0.0674021	0.0866996	0.0897713	0.0975366	0.0696968	0.0126035	0.10142	0.0617619	0.0834295	0.100187	ENSE00003473068.1,ENSE00003473068.1,ENSE00003473068.1,ENSE00003473068.1,ENSE00003473068.1,ENSE00003473068.1,ENSE00003518549.1,ENSE00003518549.1,ENSE00002135793.1	c(ENST00000523383.5, ENST00000519663.5, ENST00000620254.5, ENST00000618329.4, ENST00000435847.6, ENST00000616178.4, ENST00000521420.5, ENST00000522775.1, ENST00000522463.5)
ENSG00000055163.20_CYFIP2	E069	11.5369	0.00551293	15.1777	9.78536e-05	0.00683446	5.18927	7.97474	1.24168	chr5	157390639	157390668	30	+	12	16	14	3	17	12	11	10	0.236245	0.237207	0.2354	0.361077	0.274141	0.0743604	0.308256	0.208226	0.20054	0.231804	ENSE00003473068.1,ENSE00003473068.1,ENSE00003473068.1,ENSE00003473068.1,ENSE00003473068.1,ENSE00003473068.1,ENSE00003518549.1,ENSE00003518549.1	c(ENST00000523383.5, ENST00000519663.5, ENST00000620254.5, ENST00000618329.4, ENST00000435847.6, ENST00000616178.4, ENST00000521420.5, ENST00000522463.5)
ENSG00000055163.20_CYFIP2	E070	31.5761	0.00785357	24.6323	6.93776e-07	9.04746e-05	8.80669	12.7842	1.07978	chr5	157392833	157393207	375	+	35	37	40	18	40	40	23	26	0.0550199	0.0488279	0.0549267	0.0667992	0.0626608	0.035693	0.0580247	0.0555269	0.0335449	0.0482153	ENSE00003724143.1,ENSE00003633986.1,ENSE00003726776.1,ENSE00003754402.2,ENSE00002100446.1,ENSE00003753137.1,ENSE00002110490.1,ENSE00002110490.1	c(ENST00000523383.5, ENST00000519663.5, ENST00000620254.5, ENST00000618329.4, ENST00000435847.6, ENST00000616178.4, ENST00000521420.5, ENST00000522463.5)
ENSG00000055950.16_MRPL43	E002	19.3259	0.0195638	21.9756	2.76136e-06	0.000309999	10.2546	6.13486	-1.4858	chr10	100977821	100978728	908	-	22	26	43	20	16	13	8	10	0.0194608	0.00737902	0.0142588	0.019386	0.0278195	0.0163789	0.00958558	0.00745302	0.00481874	0.00765873	ENSE00001277920.5	ENST00000318325.6
ENSG00000057252.13_SOAT1	E018	865.794	0.00139952	17.703	2.58222e-05	0.00219063	50.9084	54.8882	0.238317	chr1	179353585	179358677	5093	+	938	804	994	629	1052	957	972	729	0.105438	0.103525	0.108387	0.106877	0.114651	0.0918372	0.112364	0.0978167	0.104381	0.0995397	ENSE00002215319.2,ENSE00002215319.2,ENSE00001199033.6	c(ENST00000539888.5, ENST00000540564.5, ENST00000367619.8)
ENSG00000058063.16_ATP11B	E050	561.452	0.000142973	53.6027	2.45424e-13	9.85811e-11	40.6893	45.2321	0.325109	chr3	182919064	182921629	2566	+	500	441	535	423	700	709	676	572	0.119022	0.147834	0.114673	0.116354	0.12248	0.122582	0.148397	0.143835	0.144085	0.155018	ENSE00001897264.2	ENST00000323116.10
ENSG00000058272.19_PPP1R12A	E013	67.047	0.000621556	15.8134	6.99068e-05	0.00514441	13.4425	16.1953	0.541717	chr12	79778601	79779320	720	-	44	36	44	43	106	114	77	80	0.037531	0.0745669	0.0359639	0.0338509	0.0358994	0.0444097	0.0800862	0.0824228	0.0584908	0.077268	ENSE00002356524.1,ENSE00002336075.1	c(ENST00000548908.3, ENST00000552892.1)
ENSG00000058272.19_PPP1R12A	E015	13.1628	0.0172992	23.5229	1.23434e-06	0.000152355	4.03685	8.00375	1.97733	chr12	79779339	79779351	13	-	4	3	6	2	26	28	12	25	0.18071	1.01284	0.181077	0.156235	0.271128	0.114401	1.08796	1.12122	0.504856	1.33733	ENSE00003786617.1,ENSE00002374680.1,ENSE00002356524.1,ENSE00002336075.1	c(ENST00000548908.3, ENST00000550299.5, ENST00000552892.1, ENST00000634739.1)
ENSG00000058668.15_ATP2B4	E029	47.9783	0.00123217	23.5874	1.19365e-06	0.000147769	10.326	13.8721	0.856204	chr1	203733223	203733400	178	+	27	24	24	14	89	89	71	56	0.0795605	0.242303	0.089267	0.0912835	0.079206	0.0584857	0.271991	0.260282	0.218156	0.218781	ENSE00001412059.1,ENSE00001412059.1,ENSE00001075127.2,ENSE00001412059.1	c(ENST00000356729.5, ENST00000484746.1, ENST00000367218.7, ENST00000341360.6)
ENSG00000058866.15_DGKG+ENSG00000244405.8_ETV5	E042	20.1801	0.00170737	46.444	9.42768e-12	2.99368e-09	6.03256	10.7635	1.67466	chr3	186147201	186149236	2036	-	19	10	9	9	31	37	26	24	0.00367524	0.00823113	0.0054919	0.00332524	0.00259676	0.00328705	0.00828263	0.00946017	0.00698433	0.00819739	ENSE00001140798.3	ENST00000265022.8
ENSG00000058866.15_DGKG+ENSG00000244405.8_ETV5	E045	2.50888	0.0147129	14.4344	0.000145125	0.00946446	1.52437	4.20967	2.93178	chr3	186150165	186150188	24	-	3	0	0	0	6	6	3	3	0.0183907	0.105357	0.0735626	0	0	0	0.135995	0.130141	0.0683659	0.0869265	ENSE00001140798.3,ENSE00001828989.1,ENSE00001817684.1,ENSE00001934780.1	c(ENST00000382164.8, ENST00000344484.8, ENST00000265022.8, ENST00000490452.5)
ENSG00000058866.15_DGKG+ENSG00000244405.8_ETV5	E046	9.18858	0.00413674	29.6103	5.28245e-08	8.9866e-06	3.73493	7.55092	2.03335	chr3	186158183	186161602	3420	-	5	5	5	3	19	20	10	9	0.000840324	0.0023739	0.000860381	0.000989794	0.000858837	0.000652284	0.00302212	0.00304424	0.0015992	0.00183003	ENSE00001917976.1	ENST00000480809.5
ENSG00000058866.15_DGKG+ENSG00000244405.8_ETV5	E075	1.84233	0.0206209	15.3278	9.03753e-05	0.00639532	0.880725	3.71391	4.15302	chr3	186288710	186288880	171	-	0	1	0	0	4	6	1	3	0.000989794	0.0115972	0	0.00395918	0	0	0.0127247	0.0182654	0.0031984	0.0122002	ENSE00003674269.1,ENSE00003674269.1,ENSE00003674269.1,ENSE00003689675.1	c(ENST00000382164.8, ENST00000344484.8, ENST00000480809.5, ENST00000265022.8)
ENSG00000058866.15_DGKG+ENSG00000244405.8_ETV5	E077	2.22891	0.0136972	19.8727	8.27731e-06	0.00081852	0.880676	4.09338	4.43404	chr3	186298064	186298229	166	-	0	1	0	0	4	6	3	4	0.00101961	0.0146412	0	0.00407843	0	0	0.013108	0.0188156	0.00988422	0.0167569	ENSE00003571614.1,ENSE00003571614.1,ENSE00003571614.1,ENSE00003649209.1	c(ENST00000382164.8, ENST00000344484.8, ENST00000480809.5, ENST00000265022.8)
ENSG00000058866.15_DGKG+ENSG00000244405.8_ETV5	E080	1.81301	0.0203575	15.4113	8.64677e-05	0.00615821	0.880723	3.71224	4.15172	chr3	186320393	186320488	96	-	0	1	0	0	6	3	3	2	0.00176307	0.0204614	0	0.00705228	0	0	0.0339989	0.0162677	0.0170915	0.0144878	ENSE00003607396.1,ENSE00003607396.1,ENSE00003607396.1,ENSE00003475402.1,ENSE00001883591.1	c(ENST00000344484.8, ENST00000466466.1, ENST00000265022.8, ENST00000382164.8, ENST00000480809.5)
ENSG00000058866.15_DGKG+ENSG00000244405.8_ETV5	E081	2.19693	0.0184573	19.5604	9.74679e-06	0.000942029	0.88071	4.09174	4.43277	chr3	186320489	186320707	219	-	0	1	0	0	7	3	4	3	0.000772853	0.0110086	0	0.00309141	0	0	0.0173875	0.00713103	0.00998953	0.0095262	ENSE00003607396.1,ENSE00003607396.1,ENSE00003607396.1,ENSE00003475402.1	c(ENST00000382164.8, ENST00000344484.8, ENST00000480809.5, ENST00000265022.8)
ENSG00000059145.19_UNKL	E004	120.966	0.000368613	34.9382	3.40333e-09	7.23726e-07	18.629	22.3028	0.527016	chr16	1364256	1364994	739	-	108	83	113	89	168	161	143	120	0.0853561	0.113958	0.0860055	0.0760387	0.0898258	0.0895545	0.123666	0.113411	0.105833	0.112922	ENSE00003901573.1,ENSE00003901573.1,ENSE00002621718.1	c(ENST00000403703.5, ENST00000248104.11, ENST00000389221.9)
ENSG00000059145.19_UNKL	E006	93.8038	0.00045191	22.3519	2.26983e-06	0.000260417	16.5927	19.57	0.481687	chr16	1364999	1365807	809	-	85	74	88	64	136	130	97	91	0.0616217	0.0797248	0.0618326	0.0619276	0.0639	0.0588265	0.0914481	0.0836507	0.0655772	0.0782231	ENSE00003901573.1,ENSE00003901573.1,ENSE00002621718.1,ENSE00002030024.3,ENSE00001505212.2	c(ENST00000397464.5, ENST00000403703.5, ENST00000389221.9, ENST00000248104.11, ENST00000674376.1)
ENSG00000059728.11_MXD1+ENSG00000124380.11_SNRNP27	E003	65.2614	0.000628373	38.8975	4.46647e-10	1.11578e-07	17.0795	13.0797	-0.776036	chr2	69893964	69894018	55	+	77	85	91	69	54	60	46	46	0.943761	0.535257	0.823901	1.0463	0.971954	0.932885	0.534091	0.567889	0.45743	0.581618	ENSE00001129931.3,ENSE00001581175.1,ENSE00001608924.1	c(ENST00000409116.5, ENST00000244227.8, ENST00000450162.6)
ENSG00000059728.11_MXD1+ENSG00000124380.11_SNRNP27	E004	165.72	0.00024817	74.7896	5.23656e-18	3.46008e-15	26.6364	21.3028	-0.657736	chr2	69895094	69895214	121	+	221	187	217	170	147	153	138	114	1.05485	0.649514	1.07487	1.0463	1.05352	1.04473	0.66087	0.658235	0.623768	0.655182	ENSE00001006485.1,ENSE00001006485.1,ENSE00001006485.1	c(ENST00000409116.5, ENST00000244227.8, ENST00000450162.6)
ENSG00000059728.11_MXD1+ENSG00000124380.11_SNRNP27	E005	203.719	0.000212563	74.1652	7.18475e-18	4.68153e-15	29.1645	23.9398	-0.583725	chr2	69896436	69896519	84	+	274	229	266	189	181	186	183	150	1.82467	1.18954	1.91963	1.84568	1.86024	1.67311	1.17215	1.15268	1.19152	1.24181	ENSE00000846474.1,ENSE00000846474.1,ENSE00000846474.1	c(ENST00000409116.5, ENST00000244227.8, ENST00000450162.6)
ENSG00000059728.11_MXD1+ENSG00000124380.11_SNRNP27	E006	212.51	0.00025899	61.449	4.5435e-15	2.23296e-12	29.4869	24.7319	-0.520531	chr2	69896520	69896548	29	+	286	239	265	190	193	185	205	165	5.40583	3.691	5.80384	5.57957	5.36803	4.87189	3.62029	3.32084	3.86621	3.95666	ENSE00000846474.1,ENSE00000846474.1,ENSE00000846474.1,ENSE00001837859.1	c(ENST00000409116.5, ENST00000244227.8, ENST00000450162.6, ENST00000488986.1)
ENSG00000059728.11_MXD1+ENSG00000124380.11_SNRNP27	E007	263.317	0.000459128	33.8563	5.93365e-09	1.21839e-06	31.8941	28.3482	-0.35092	chr2	69897377	69897456	80	+	342	273	318	220	257	243	267	222	2.30154	1.77097	2.51584	2.31033	2.33509	2.04491	1.74754	1.58122	1.82537	1.92977	ENSE00003482488.1,ENSE00003482488.1,ENSE00003482488.1,ENSE00003469439.1	c(ENST00000409116.5, ENST00000244227.8, ENST00000450162.6, ENST00000488986.1)
ENSG00000059728.11_MXD1+ENSG00000124380.11_SNRNP27	E011	222.619	0.000253198	20.4828	6.0169e-06	0.000618079	29.0027	26.4346	-0.274773	chr2	69904254	69904425	172	+	257	225	270	195	242	215	197	203	0.882539	0.715812	0.87933	0.885635	0.922152	0.843039	0.76537	0.650706	0.626422	0.820748	ENSE00001006484.4,ENSE00001585589.1,ENSE00003508691.1,ENSE00003467251.1,ENSE00003508691.1	c(ENST00000409116.5, ENST00000244227.8, ENST00000450162.6, ENST00000487029.1, ENST00000435990.5)
ENSG00000059728.11_MXD1+ENSG00000124380.11_SNRNP27	E017	52.188	0.00300862	73.0713	1.25047e-17	7.90149e-15	16.5031	10.2788	-1.37465	chr2	69905266	69905575	310	+	90	77	84	50	45	27	32	23	0.154533	0.0580892	0.170855	0.168163	0.159179	0.119936	0.0789651	0.0453395	0.056457	0.0515951	ENSE00001909218.1	ENST00000487029.1
ENSG00000059728.11_MXD1+ENSG00000124380.11_SNRNP27	E031	1599.95	0.000352115	178.042	1.29728e-40	3.99785e-37	64.654	73.1487	0.414152	chr2	69938340	69942640	4301	+	1392	1367	1437	1087	2033	2032	1979	1660	0.197462	0.255781	0.190466	0.215179	0.19627	0.187932	0.25713	0.24594	0.251655	0.268399	ENSE00002300318.2,ENSE00000846481.5	c(ENST00000264444.7, ENST00000540449.5)
ENSG00000060749.16_QSER1	E026	527.936	0.000452871	16.8702	4.00254e-05	0.00319836	40.6425	43.3458	0.197281	chr11	32976454	32980270	3817	+	533	480	569	388	658	593	619	465	0.0826182	0.0870153	0.0821773	0.0851373	0.0875704	0.0755877	0.0937752	0.0808737	0.0886947	0.0847175	ENSE00003839098.1,ENSE00003839098.1	c(ENST00000650167.2, ENST00000399302.7)
ENSG00000060982.15_BCAT1	E001	8476.81	2.87301e-05	38.8266	4.63175e-10	1.15477e-07	129.417	131.529	0.0720018	chr12	24810024	24814802	4779	-	9120	8216	9698	7069	9421	8870	9190	7324	1.14475	1.03901	1.12306	1.16392	1.1921	1.09992	1.07237	0.966188	1.05174	1.06575	ENSE00001318494.8	ENST00000261192.12
ENSG00000060982.15_BCAT1	E024	115.065	0.00137001	116.817	3.14739e-27	4.46536e-24	23.6652	15.61	-1.21673	chr12	24945431	24945816	386	-	201	147	193	123	69	72	78	58	0.273737	0.102338	0.306447	0.257828	0.293722	0.236952	0.0972402	0.0971002	0.110519	0.104492	ENSE00002317347.1	ENST00000355164.3
ENSG00000063660.9_GPC1	E015	1363.01	0.000121438	21.0132	4.56131e-06	0.00048309	65.8525	63.1236	-0.139619	chr2	240464616	240464746	131	+	1395	1125	1356	1040	1590	1687	1485	1383	6.01627	6.71196	6.26686	5.81409	6.08073	5.90342	6.60253	6.70376	6.1999	7.34164	ENSE00001259922.2,ENSE00001905793.1,ENSE00001259922.2,ENSE00001259922.2,ENSE00001905793.1,ENSE00001259922.2	c(ENST00000420138.5, ENST00000469694.5, ENST00000495100.1, ENST00000264039.7, ENST00000425056.5, ENST00000455111.1)
ENSG00000064393.16_HIPK2	E018	381.019	0.000141942	17.0892	3.56638e-05	0.00289537	36.8571	34.7907	-0.173986	chr7	139715932	139717013	1082	-	364	325	351	283	481	464	489	346	0.196599	0.233655	0.19798	0.203356	0.190567	0.194492	0.241825	0.223237	0.247179	0.222378	ENSE00001763607.1,ENSE00001763607.1,ENSE00003743218.1	c(ENST00000406875.8, ENST00000428878.6, ENST00000342645.7)
ENSG00000064726.10_BTBD1	E007	14.0467	0.00243368	21.5627	3.42445e-06	0.000374378	8.67778	5.50718	-1.31432	chr15	83028616	83028728	113	-	20	16	26	13	10	11	10	9	0.105183	0.0506505	0.104159	0.0958611	0.135164	0.0855474	0.04814	0.0506745	0.0484006	0.0553868	ENSE00002544303.1	ENST00000559652.5
ENSG00000064933.18_PMS1	E001	10.008	0.0034319	17.6241	2.69161e-05	0.00226897	7.22926	4.35248	-1.46573	chr2	189784085	189784449	365	+	16	12	16	15	5	5	8	4	0.0260914	0.00854781	0.0257973	0.0222582	0.025751	0.0305591	0.0074518	0.00713103	0.0119874	0.00762096	ENSE00003723667.1,ENSE00003723667.1,ENSE00003723667.1,ENSE00003723667.1,ENSE00003723667.1	c(ENST00000432292.7, ENST00000618056.4, ENST00000624204.3, ENST00000418224.7, ENST00000639501.1)
ENSG00000065357.20_DGKA	E001	11.0538	0.00290238	49.2952	2.20197e-12	7.71549e-10	8.22888	3.33602	-2.60803	chr12	55927319	55927619	301	+	20	19	18	19	4	4	3	2	0.0409766	0.00605464	0.039103	0.0427354	0.0351296	0.0469385	0.00722899	0.00691781	0.0054511	0.00462068	ENSE00002356326.1	ENST00000546878.5
ENSG00000065534.19_MYLK	E001	299.709	0.000668671	27.312	1.7313e-07	2.61097e-05	24.3167	28.9042	0.511094	chr3	123610049	123612309	2261	-	77	87	94	64	569	636	417	485	0.0228909	0.133342	0.0200418	0.0260507	0.0244227	0.0210485	0.136898	0.14643	0.100871	0.149171	ENSE00001515671.1,ENSE00001515671.1	c(ENST00000360304.8, ENST00000360772.7)
ENSG00000065534.19_MYLK	E002	10386.8	0.00120797	287.49	1.7515e-64	1.56788e-60	109.41	131.162	0.76686	chr3	123612310	123613339	1030	-	2339	2371	2741	2115	21453	21718	14623	16883	1.49627	10.3675	1.33641	1.55846	1.56329	1.52691	11.3301	10.9763	7.76477	11.3987	ENSE00001515671.1,ENSE00001515671.1,ENSE00001984553.2	c(ENST00000360304.8, ENST00000360772.7, ENST00000418370.6)
ENSG00000065534.19_MYLK	E003	10410.9	0.0012207	276.88	3.59305e-62	2.64877e-58	109.748	131.225	0.756591	chr3	123613340	123614028	689	-	2424	2384	2727	2118	21432	21451	14670	17154	2.25597	15.5217	2.07043	2.34254	2.32505	2.28585	16.9211	16.207	11.645	17.3136	ENSE00001515671.1,ENSE00001515671.1,ENSE00001984553.2,ENSE00002720522.1	c(ENST00000360304.8, ENST00000360772.7, ENST00000578202.1, ENST00000418370.6)
ENSG00000065534.19_MYLK	E004	1433.02	0.00142617	117.445	2.29372e-27	3.30408e-24	47.8781	60.8786	0.763998	chr3	123614029	123614044	16	-	339	323	399	265	2933	2969	2012	2376	13.2754	92.0902	12.4689	13.6673	14.6494	12.3159	99.7186	96.5973	68.7761	103.269	ENSE00001515671.1,ENSE00001515671.1,ENSE00001984553.2,ENSE00002720522.1,ENSE00001894945.1	c(ENST00000418370.6, ENST00000464489.5, ENST00000578202.1, ENST00000360304.8, ENST00000360772.7)
ENSG00000065534.19_MYLK	E005	1590.28	0.00141541	89.9892	2.39468e-21	2.23406e-18	51.8022	63.4944	0.654625	chr3	123614045	123614063	19	-	427	378	443	325	3362	3160	2225	2579	13.2778	85.3188	13.2258	13.4691	13.6967	12.7195	96.2561	86.5782	64.048	94.3931	ENSE00001515671.1,ENSE00001515671.1,ENSE00001984553.2,ENSE00002720522.1,ENSE00001894945.1,ENSE00001904301.1	c(ENST00000418370.6, ENST00000464489.5, ENST00000578202.1, ENST00000346322.9, ENST00000360304.8, ENST00000360772.7)
ENSG00000065534.19_MYLK	E006	4486.6	0.000358269	442.779	2.68953e-98	6.31987e-94	79.6052	97.526	0.739833	chr3	123614064	123614349	286	-	1097	1025	1146	938	9252	9436	6460	7093	2.36909	16.0932	2.25729	2.42638	2.35389	2.43881	17.5976	17.175	12.3537	17.2467	ENSE00001515671.1,ENSE00001515671.1,ENSE00001984553.2,ENSE00002720522.1,ENSE00001894945.1,ENSE00001904301.1,ENSE00002723889.1	c(ENST00000418370.6, ENST00000583087.5, ENST00000464489.5, ENST00000578202.1, ENST00000346322.9, ENST00000360304.8, ENST00000360772.7)
ENSG00000065534.19_MYLK	E008	2701.07	0.000311122	382.486	3.57783e-85	5.17366e-81	63.5911	79.8566	0.772377	chr3	123618639	123618767	129	-	632	584	662	603	5581	5769	3984	4156	3.10968	21.5275	2.8832	3.06495	3.01464	3.47592	23.5346	23.2801	16.8911	22.4041	ENSE00003532236.1,ENSE00003532236.1,ENSE00003532236.1,ENSE00002732296.1,ENSE00003668303.1,ENSE00003532236.1,ENSE00003532236.1,ENSE00002083347.1	c(ENST00000418370.6, ENST00000583087.5, ENST00000515434.1, ENST00000464489.5, ENST00000578202.1, ENST00000346322.9, ENST00000360304.8, ENST00000360772.7)
ENSG00000065534.19_MYLK	E009	961.585	0.000253473	169.719	8.52313e-39	2.40935e-35	40.1362	50.75	0.725651	chr3	123618768	123618770	3	-	217	210	260	222	2028	1999	1406	1478	48.9745	328.384	42.5682	47.3913	50.9119	55.0267	367.732	346.87	256.326	342.606	ENSE00003532236.1,ENSE00003532236.1,ENSE00003532236.1,ENSE00003668303.1,ENSE00003532236.1,ENSE00003532236.1,ENSE00002083347.1	c(ENST00000418370.6, ENST00000583087.5, ENST00000515434.1, ENST00000464489.5, ENST00000346322.9, ENST00000360304.8, ENST00000360772.7)
ENSG00000065534.19_MYLK	E010	2507.33	0.000879881	228.102	1.5463e-51	7.64947e-48	60.9417	77.5593	0.80964	chr3	123620207	123620336	130	-	552	530	616	551	5171	5538	3658	3803	2.79859	19.8868	2.49887	2.76015	2.78358	3.15174	21.6379	22.1761	15.3897	20.3435	ENSE00003485108.1,ENSE00003485108.1,ENSE00002062180.1,ENSE00002724361.1,ENSE00003515604.1,ENSE00003485108.1,ENSE00003682324.1,ENSE00001795556.2	c(ENST00000418370.6, ENST00000583087.5, ENST00000515434.1, ENST00000464489.5, ENST00000578202.1, ENST00000346322.9, ENST00000360304.8, ENST00000360772.7)
ENSG00000065534.19_MYLK	E011	1270.69	0.00245584	240.51	3.04376e-54	1.6348e-50	37.7268	58.7922	1.38235	chr3	123620337	123620496	160	-	191	196	221	188	2640	3108	1899	1935	0.804253	8.49729	0.702523	0.829348	0.811408	0.873735	8.9757	10.112	6.49134	8.41014	ENSE00002062180.1,ENSE00002724361.1,ENSE00001795556.2	c(ENST00000515434.1, ENST00000418370.6, ENST00000578202.1)
ENSG00000065534.19_MYLK	E012	416.496	0.00351161	84.2657	4.32564e-20	3.55866e-17	23.8205	34.7561	1.1227	chr3	123620497	123620514	18	-	72	75	84	77	862	1008	649	585	2.77432	24.3807	2.354	2.82091	2.74141	3.18097	26.0507	29.1516	19.7198	22.6009	ENSE00002062180.1,ENSE00002724361.1,ENSE00002706979.1,ENSE00001795556.2	c(ENST00000515434.1, ENST00000418370.6, ENST00000578202.1, ENST00000583087.5)
ENSG00000065534.19_MYLK	E014	96.583	0.015936	109.728	1.12428e-25	1.44264e-22	26.7598	12.6646	-2.18688	chr3	123620627	123624078	3452	-	111	77	121	84	94	105	121	76	0.0181777	0.0162821	0.0189234	0.0151015	0.0205912	0.0180947	0.0148129	0.0158341	0.019171	0.0153104	ENSE00002062180.1,ENSE00001795556.2	c(ENST00000515434.1, ENST00000418370.6)
ENSG00000065534.19_MYLK	E015	47.6583	0.0189377	84.2405	4.38099e-20	3.58069e-17	19.0984	8.79871	-2.25085	chr3	123624079	123625316	1238	-	56	52	50	39	60	34	56	40	0.0255521	0.0219674	0.0266204	0.028437	0.0237256	0.0234253	0.0263642	0.0142966	0.0247398	0.0224689	ENSE00002062180.1	ENST00000418370.6
ENSG00000065534.19_MYLK	E016	252.212	0.0076339	145.635	1.56021e-33	3.49162e-30	38.795	21.9742	-1.69207	chr3	123626818	123626941	124	-	225	193	210	213	313	329	329	235	1.09844	1.38083	1.06784	1.05375	0.994866	1.27732	1.37312	1.38118	1.45112	1.31792	ENSE00003465644.1,ENSE00003465644.1,ENSE00003530611.1,ENSE00003465644.1	c(ENST00000464489.5, ENST00000360772.7, ENST00000360304.8, ENST00000346322.9)
ENSG00000065534.19_MYLK	E017	336.123	0.00718032	195.587	1.91834e-44	7.00229e-41	45.7881	24.7226	-1.85358	chr3	123629474	123629626	153	-	324	288	305	281	394	430	418	293	1.26434	1.42246	1.24624	1.27439	1.17105	1.3657	1.40084	1.46303	1.49422	1.33174	ENSE00003510616.1,ENSE00003490872.1,ENSE00003510616.1	c(ENST00000360304.8, ENST00000346322.9, ENST00000464489.5)
ENSG00000065534.19_MYLK	E018	249.775	0.0104231	138.605	5.37427e-32	1.09219e-28	39.9679	21.3222	-1.87102	chr3	123638071	123638194	124	-	257	209	235	199	276	324	322	214	1.16687	1.29784	1.21972	1.1411	1.1133	1.19336	1.2108	1.36019	1.42025	1.20015	ENSE00003671757.1,ENSE00003671757.1,ENSE00003582864.1,ENSE00003671757.1	c(ENST00000464489.5, ENST00000360772.7, ENST00000360304.8, ENST00000346322.9)
ENSG00000065534.19_MYLK	E019	188.471	0.00978684	136.552	1.51105e-31	2.95889e-28	34.8795	18.594	-1.8594	chr3	123640287	123640378	92	-	178	164	173	159	227	252	240	145	1.18382	1.32273	1.13862	1.20686	1.10465	1.28514	1.34222	1.4259	1.42677	1.09603	ENSE00003547551.1,ENSE00003547551.1,ENSE00003520726.1,ENSE00003547551.1	c(ENST00000464489.5, ENST00000360772.7, ENST00000360304.8, ENST00000346322.9)
ENSG00000065534.19_MYLK	E020	279.552	0.00784828	167.452	2.66568e-38	7.2624e-35	41.6823	22.7413	-1.81018	chr3	123640379	123640504	126	-	263	217	263	238	338	380	348	232	1.25628	1.45505	1.22838	1.16598	1.22617	1.40459	1.45925	1.56996	1.51056	1.28044	ENSE00003547551.1,ENSE00003547551.1,ENSE00003520726.1,ENSE00003547551.1,ENSE00002051918.1	c(ENST00000514895.5, ENST00000464489.5, ENST00000346322.9, ENST00000360304.8, ENST00000360772.7)
ENSG00000065534.19_MYLK	E021	14.8707	0.0238714	58.8309	1.71823e-14	7.99506e-12	11.2809	4.53446	-2.6352	chr3	123646960	123647223	264	-	18	12	19	19	8	17	7	18	0.0416735	0.0279805	0.0401251	0.0307736	0.0422782	0.053517	0.0164843	0.0335212	0.0145019	0.0474145	ENSE00002064217.1	ENST00000513111.1
ENSG00000065534.19_MYLK	E022	429.228	0.00607924	222	3.3128e-50	1.57659e-46	50.7914	28.0618	-1.80259	chr3	123647224	123647427	204	-	365	386	417	332	499	549	535	402	1.18624	1.38407	1.05295	1.28103	1.20081	1.21018	1.33062	1.40093	1.43434	1.37037	ENSE00003652135.1,ENSE00003652135.1,ENSE00003486309.1,ENSE00003652135.1,ENSE00002064217.1	c(ENST00000464489.5, ENST00000346322.9, ENST00000360304.8, ENST00000513111.1, ENST00000360772.7)
ENSG00000065534.19_MYLK	E023	327.203	0.00863516	193.372	5.8377e-44	2.11038e-40	46.3883	23.8608	-1.99844	chr3	123648971	123649064	94	-	308	309	347	270	349	388	405	283	2.11456	2.15462	1.92828	2.22552	2.16855	2.13588	2.01968	2.14871	2.35644	2.09363	ENSE00003651647.1,ENSE00003651647.1,ENSE00003620018.1,ENSE00003651647.1,ENSE00003620018.1,ENSE00003620018.1	c(ENST00000514895.5, ENST00000464489.5, ENST00000346322.9, ENST00000360304.8, ENST00000513111.1, ENST00000360772.7)
ENSG00000065534.19_MYLK	E024	198.269	0.00595516	263.118	3.58839e-59	2.28665e-55	37.4986	18.2541	-2.1318	chr3	123649162	123649194	33	-	201	189	233	165	202	245	221	160	3.83193	3.55727	3.58451	3.87747	4.14772	3.71802	3.32983	3.8648	3.66275	3.3717	ENSE00003644449.1,ENSE00003644449.1,ENSE00003611411.1,ENSE00003644449.1,ENSE00003611411.1	c(ENST00000464489.5, ENST00000346322.9, ENST00000360304.8, ENST00000513111.1, ENST00000360772.7)
ENSG00000065534.19_MYLK	E025	351.016	0.00871339	164.533	1.15727e-37	3.06406e-34	46.5968	25.3209	-1.83733	chr3	123657126	123657428	303	-	325	301	347	274	428	421	457	306	0.662241	0.754723	0.63123	0.67255	0.67275	0.672434	0.768397	0.723293	0.824903	0.702298	ENSE00003785691.1,ENSE00003785691.1,ENSE00003693251.1,ENSE00003785691.1,ENSE00003785691.1	c(ENST00000464489.5, ENST00000346322.9, ENST00000360304.8, ENST00000360772.7, ENST00000508240.1)
ENSG00000065534.19_MYLK	E026	307.899	0.0158368	95.792	1.2761e-22	1.29319e-19	43.8469	23.7422	-1.83898	chr3	123664105	123664258	154	-	292	249	303	250	390	331	434	260	1.14337	1.30298	1.11586	1.09466	1.15582	1.20715	1.37762	1.11888	1.54134	1.17407	ENSE00003526501.1,ENSE00003526501.1,ENSE00003586329.1,ENSE00003526501.1,ENSE00003526501.1	c(ENST00000464489.5, ENST00000346322.9, ENST00000360304.8, ENST00000360772.7, ENST00000508240.1)
ENSG00000065534.19_MYLK	E027	183.559	0.0171052	91.5116	1.10942e-21	1.05865e-18	34.8282	18.1722	-1.92198	chr3	123666219	123666242	24	-	175	156	182	159	232	189	256	146	4.51824	4.85556	4.29115	4.40062	4.45479	4.92638	5.25849	4.09945	5.83389	4.23042	ENSE00003644732.1,ENSE00003644732.1,ENSE00003501599.1,ENSE00003644732.1,ENSE00003644732.1	c(ENST00000464489.5, ENST00000346322.9, ENST00000360304.8, ENST00000360772.7, ENST00000508240.1)
ENSG00000065534.19_MYLK	E028	258.974	0.0164182	101.359	7.67394e-24	8.48578e-21	41.2085	21.4511	-1.94664	chr3	123666243	123666346	104	-	256	228	236	234	324	286	349	196	1.48475	1.56805	1.44862	1.48423	1.33305	1.67311	1.69471	1.43155	1.83536	1.31058	ENSE00003644732.1,ENSE00003644732.1,ENSE00003501599.1,ENSE00003644732.1,ENSE00003644732.1,ENSE00002035186.1	c(ENST00000510775.5, ENST00000464489.5, ENST00000346322.9, ENST00000360304.8, ENST00000360772.7, ENST00000508240.1)
ENSG00000065534.19_MYLK	E029	10.0332	0.00358996	28.2753	1.05231e-07	1.67926e-05	8.20528	4.3744	-1.8174	chr3	123666919	123667136	218	-	10	10	10	6	13	15	13	6	0.0263661	0.0300032	0.0269955	0.0310559	0.026947	0.0204662	0.0324393	0.0358187	0.0326149	0.0191398	ENSE00002025908.1	ENST00000511058.1
ENSG00000065534.19_MYLK	E030	301.288	0.00631465	217.243	3.61166e-49	1.61651e-45	43.668	23.3507	-1.87531	chr3	123667137	123667187	51	-	291	265	283	245	361	356	372	274	3.42693	3.80244	3.35792	3.51784	3.25974	3.57222	3.85054	3.63375	3.98935	3.73614	ENSE00003672633.1,ENSE00003672633.1,ENSE00003511556.1,ENSE00003672633.1,ENSE00003672633.1,ENSE00003511556.1,ENSE00002025908.1	c(ENST00000510775.5, ENST00000464489.5, ENST00000511058.1, ENST00000346322.9, ENST00000360304.8, ENST00000360772.7, ENST00000508240.1)
ENSG00000065534.19_MYLK	E031	45.0718	0.00262929	169.619	8.96198e-39	2.5145e-35	18.5121	8.66626	-2.20364	chr3	123681030	123682223	1194	-	48	39	56	42	55	57	46	27	0.0248702	0.0216763	0.0236583	0.0221137	0.0275518	0.0261569	0.0250578	0.0248511	0.0210709	0.0157254	ENSE00002052907.1	ENST00000504946.5
ENSG00000065534.19_MYLK	E032	318.544	0.0056068	208.231	3.34023e-47	1.38003e-43	43.7353	24.4774	-1.74133	chr3	123682224	123682310	87	-	289	256	300	244	389	401	405	305	2.01456	2.45391	1.95491	1.99215	2.02567	2.08551	2.43229	2.39939	2.54604	2.43794	ENSE00003473221.1,ENSE00003473221.1,ENSE00003459759.1,ENSE00003473221.1,ENSE00003622339.1,ENSE00003459759.1,ENSE00003459759.1,ENSE00002052907.1	c(ENST00000510775.5, ENST00000464489.5, ENST00000511058.1, ENST00000504946.5, ENST00000346322.9, ENST00000360304.8, ENST00000360772.7, ENST00000508240.1)
ENSG00000065534.19_MYLK	E033	31.7857	0.0135816	161.231	6.09053e-37	1.55772e-33	17.7544	6.02874	-3.13074	chr3	123692283	123692379	97	-	48	35	59	29	29	26	11	23	0.278782	0.13227	0.291217	0.244285	0.357312	0.222315	0.162634	0.139533	0.0620226	0.164892	ENSE00002057254.1	ENST00000508240.1
ENSG00000065534.19_MYLK	E034	261.168	0.00810963	116.261	4.16784e-27	5.8909e-24	38.31	22.8052	-1.54487	chr3	123692735	123692851	117	-	190	207	226	196	353	320	361	264	1.13348	1.58042	0.955685	1.1978	1.13472	1.2457	1.64124	1.42377	1.68753	1.56914	ENSE00003603809.1,ENSE00003603809.1,ENSE00003659780.1,ENSE00003603809.1,ENSE00003659780.1,ENSE00003659780.1,ENSE00003659780.1	c(ENST00000510775.5, ENST00000464489.5, ENST00000504946.5, ENST00000346322.9, ENST00000360304.8, ENST00000503644.1, ENST00000360772.7)
ENSG00000065534.19_MYLK	E036	7.65785	0.0234808	25.159	5.27921e-07	7.10896e-05	7.61697	3.60549	-2.16035	chr3	123698809	123698974	166	-	5	5	13	8	13	7	8	4	0.0299898	0.0269168	0.0177259	0.0203921	0.0460047	0.0358363	0.042601	0.0219515	0.0263579	0.0167569	ENSE00002085566.1	ENST00000510775.5
ENSG00000065534.19_MYLK	E037	973.163	0.00829847	139.096	4.19618e-32	8.62094e-29	69.8262	42.9914	-1.55079	chr3	123700020	123701005	986	-	732	747	814	758	1207	1270	1333	1014	0.501609	0.697745	0.436899	0.512914	0.48497	0.571655	0.665909	0.670504	0.739405	0.71516	ENSE00003507438.1,ENSE00003507438.1,ENSE00003644696.1,ENSE00003507438.1,ENSE00003644696.1	c(ENST00000464489.5, ENST00000504946.5, ENST00000346322.9, ENST00000360304.8, ENST00000360772.7)
ENSG00000065534.19_MYLK	E038	103.868	0.0110589	83.6365	5.94649e-20	4.82872e-17	25.1015	14.2236	-1.66079	chr3	123701438	123701457	20	-	77	94	86	84	119	138	145	98	2.77422	3.55033	2.26573	3.18199	2.52601	3.12314	3.23669	3.5919	3.96522	3.40752	ENSE00003643066.1,ENSE00003643066.1,ENSE00003607871.1,ENSE00003643066.1,ENSE00002070470.1	c(ENST00000464489.5, ENST00000504946.5, ENST00000346322.9, ENST00000360304.8, ENST00000360772.7)
ENSG00000065534.19_MYLK	E039	121.149	0.00861442	117.268	2.5079e-27	3.58515e-24	27.5859	15.1347	-1.75926	chr3	123701458	123701509	52	-	99	120	106	90	147	140	157	121	1.29181	1.5522	1.12042	1.56235	1.19748	1.28701	1.53779	1.40152	1.6513	1.61817	ENSE00003643066.1,ENSE00003643066.1,ENSE00003607871.1,ENSE00003643066.1	c(ENST00000464489.5, ENST00000360772.7, ENST00000360304.8, ENST00000346322.9)
ENSG00000065534.19_MYLK	E040	266.934	0.0140874	87.672	7.72602e-21	6.80268e-18	39.8239	22.6275	-1.68566	chr3	123707754	123708003	250	-	238	226	220	205	318	336	388	240	0.574746	0.727003	0.560253	0.612025	0.516951	0.609755	0.691945	0.699639	0.848831	0.667596	ENSE00003543138.1,ENSE00003543138.1,ENSE00003550852.1,ENSE00003543138.1	c(ENST00000464489.5, ENST00000360772.7, ENST00000360304.8, ENST00000346322.9)
ENSG00000065534.19_MYLK	E041	271.615	0.0164549	67.563	2.04066e-16	1.14026e-13	39.3541	23.1396	-1.58377	chr3	123708698	123708895	198	-	205	221	232	207	321	341	421	257	0.707673	0.960995	0.609306	0.755663	0.688319	0.777404	0.88191	0.896528	1.16291	0.902631	ENSE00003642776.1,ENSE00003642776.1,ENSE00003522951.1,ENSE00003642776.1	c(ENST00000464489.5, ENST00000360772.7, ENST00000360304.8, ENST00000346322.9)
ENSG00000065534.19_MYLK	E042	17.2326	0.00185755	33.4948	7.14552e-09	1.44669e-06	10.046	5.88397	-1.5469	chr3	123709158	123709755	598	-	14	10	14	16	23	25	18	19	0.0146869	0.0203107	0.0137776	0.0113214	0.0137529	0.0198958	0.0209224	0.0217627	0.0164627	0.022095	ENSE00002073294.1	ENST00000514623.1
ENSG00000065534.19_MYLK	E043	155.432	0.0278255	40.7006	1.77437e-10	4.7481e-08	30.2005	17.545	-1.59781	chr3	123709756	123709893	138	-	112	125	140	121	172	193	268	134	0.584706	0.785861	0.477624	0.613242	0.595958	0.652001	0.678006	0.728036	1.06215	0.675255	ENSE00003550188.1,ENSE00003550188.1,ENSE00003568551.1,ENSE00003550188.1,ENSE00002073294.1	c(ENST00000464489.5, ENST00000346322.9, ENST00000360304.8, ENST00000360772.7, ENST00000514623.1)
ENSG00000065534.19_MYLK	E044	132.353	0.0247701	42.8725	5.84273e-11	1.67074e-08	27.8267	16.2241	-1.58273	chr3	123722128	123722280	153	-	96	107	105	111	136	174	216	126	0.446338	0.605095	0.369255	0.473471	0.403148	0.539477	0.483539	0.592015	0.772132	0.572692	ENSE00003599845.1,ENSE00003599845.1,ENSE00003683953.1,ENSE00003599845.1,ENSE00003683953.1	c(ENST00000464489.5, ENST00000346322.9, ENST00000360304.8, ENST00000360772.7, ENST00000514623.1)
ENSG00000065534.19_MYLK	E045	120.384	0.0251662	33.3623	7.6491e-09	1.53377e-06	25.7115	15.8078	-1.42452	chr3	123725944	123726078	135	-	95	84	76	101	141	171	198	111	0.430605	0.650371	0.41413	0.421256	0.33071	0.556326	0.568159	0.659382	0.80216	0.571783	ENSE00003524767.1,ENSE00003524767.1,ENSE00003669514.1,ENSE00003524767.1,ENSE00003669514.1	c(ENST00000464489.5, ENST00000346322.9, ENST00000360304.8, ENST00000360772.7, ENST00000514623.1)
ENSG00000065534.19_MYLK	E046	122.803	0.0137782	40.4776	1.98881e-10	5.28433e-08	24.8673	16.375	-1.22338	chr3	123732896	123733102	207	-	99	67	92	79	158	186	194	127	0.261367	0.45555	0.281457	0.219132	0.261087	0.283791	0.415213	0.467754	0.512579	0.426654	ENSE00003684559.1,ENSE00003684559.1,ENSE00003643145.1	c(ENST00000464489.5, ENST00000360772.7, ENST00000360304.8)
ENSG00000065534.19_MYLK	E047	621.622	0.00836525	133.912	5.71257e-31	1.07927e-27	57.5269	34.6657	-1.56762	chr3	123733687	123734222	536	-	481	482	511	489	764	809	851	643	0.593843	0.815916	0.528114	0.608812	0.560045	0.6784	0.775377	0.785703	0.868349	0.834235	ENSE00003606081.1,ENSE00003606081.1,ENSE00003542748.1,ENSE00003606081.1,ENSE00002056177.1	c(ENST00000464489.5, ENST00000346322.9, ENST00000360304.8, ENST00000360772.7, ENST00000514623.1)
ENSG00000065534.19_MYLK	E048	104.903	0.0110529	101.925	5.76765e-24	6.47301e-21	26.0438	13.9802	-1.81974	chr3	123734223	123735397	1175	-	97	89	103	81	122	116	145	99	0.0506549	0.0584897	0.0485826	0.0512806	0.0514952	0.0512612	0.0564815	0.0513919	0.0674931	0.0585922	ENSE00002056177.1	ENST00000514623.1
ENSG00000065534.19_MYLK	E049	133.691	0.00955733	101.6	6.79425e-24	7.55748e-21	28.462	16.0696	-1.67754	chr3	123735398	123735416	19	-	91	119	121	110	167	155	176	139	3.77626	4.79545	2.81861	4.24028	3.7411	4.30508	4.78131	4.24671	5.06627	5.08749	ENSE00003618433.1,ENSE00003618433.1,ENSE00003632974.1,ENSE00003618433.1,ENSE00002056177.1	c(ENST00000464489.5, ENST00000346322.9, ENST00000360304.8, ENST00000360772.7, ENST00000514623.1)
ENSG00000065534.19_MYLK	E050	34.8797	0.0249959	46.7692	7.98571e-12	2.57053e-09	15.5391	7.90478	-1.95937	chr3	123735417	123735770	354	-	32	42	27	28	39	37	51	27	0.0592858	0.0615435	0.0531978	0.0803243	0.0448051	0.0588161	0.0599302	0.0544093	0.0787946	0.0530399	ENSE00002056177.1	ENST00000514623.1
ENSG00000065534.19_MYLK	E051	15.6168	0.00371953	58.3947	2.14465e-14	9.83321e-12	10.7591	5.18382	-2.11149	chr3	123737241	123737377	137	-	16	19	17	10	16	19	20	11	0.0724489	0.0678513	0.06873	0.0938931	0.0728946	0.0542777	0.0635307	0.0721951	0.0798434	0.055836	ENSE00002059057.1	ENST00000506361.5
ENSG00000065534.19_MYLK	E052	224.843	0.00648068	154.034	2.27649e-35	5.41702e-32	36.5226	20.8473	-1.66358	chr3	123737378	123737543	166	-	158	179	219	185	280	310	284	210	0.723474	0.926286	0.560139	0.730038	0.775002	0.828715	0.917559	0.972139	0.935706	0.879738	ENSE00003533777.1,ENSE00003533777.1,ENSE00003682848.1,ENSE00003533777.1,ENSE00002059057.1	c(ENST00000464489.5, ENST00000346322.9, ENST00000360304.8, ENST00000506361.5, ENST00000360772.7)
ENSG00000065534.19_MYLK	E053	148.974	0.0110717	82.431	1.09423e-19	8.57076e-17	29.4258	17.2726	-1.56612	chr3	123738897	123738963	67	-	105	109	152	109	201	222	200	122	1.14154	1.56392	0.922277	1.10142	1.33271	1.20974	1.63194	1.72486	1.63262	1.26627	ENSE00003560107.1,ENSE00003560107.1,ENSE00003466228.1,ENSE00003560107.1,ENSE00003466228.1	c(ENST00000464489.5, ENST00000346322.9, ENST00000360304.8, ENST00000506361.5, ENST00000360772.7)
ENSG00000065534.19_MYLK	E054	169.812	0.00344905	182.75	1.21629e-41	3.94212e-38	31.2927	18.4126	-1.56288	chr3	123738964	123739062	99	-	139	111	159	131	216	251	208	167	0.878198	1.20721	0.826279	0.759082	0.943472	0.983961	1.18687	1.31982	1.1491	1.17307	ENSE00003560107.1,ENSE00003560107.1,ENSE00003466228.1,ENSE00003560107.1,ENSE00003466228.1,ENSE00002027410.1	c(ENST00000510571.1, ENST00000464489.5, ENST00000346322.9, ENST00000360304.8, ENST00000506361.5, ENST00000360772.7)
ENSG00000065534.19_MYLK	E055	191.247	0.000903494	312.476	6.30635e-70	6.77426e-66	32.9953	19.4982	-1.55391	chr3	123739953	123740001	49	-	150	129	176	148	251	258	221	214	1.98497	2.75783	1.80153	1.78236	2.11001	2.24599	2.78652	2.74093	2.46675	3.03711	ENSE00003512695.1,ENSE00003512695.1,ENSE00003650729.1,ENSE00003512695.1,ENSE00003648681.1,ENSE00003648681.1	c(ENST00000510571.1, ENST00000464489.5, ENST00000346322.9, ENST00000360304.8, ENST00000506361.5, ENST00000360772.7)
ENSG00000065534.19_MYLK	E056	322.635	0.00439987	170.007	7.37421e-39	2.10036e-35	41.4538	25.6479	-1.43914	chr3	123752331	123752538	208	-	248	219	282	223	425	450	430	344	0.752041	1.12962	0.701674	0.712823	0.796439	0.797229	1.1115	1.12622	1.13067	1.1501	ENSE00003525910.1,ENSE00003525910.1,ENSE00003525910.1,ENSE00003560414.1,ENSE00003560414.1	c(ENST00000510571.1, ENST00000346322.9, ENST00000360304.8, ENST00000506361.5, ENST00000360772.7)
ENSG00000065534.19_MYLK	E057	255.056	0.00756678	144.65	2.56196e-33	5.60009e-30	38.9176	22.1676	-1.67593	chr3	123793677	123793844	168	-	215	197	251	188	335	328	339	228	0.814206	1.03712	0.753141	0.793885	0.87767	0.832128	1.08473	1.01634	1.10362	0.943774	ENSE00003544345.1,ENSE00003544345.1,ENSE00003544345.1,ENSE00003544345.1,ENSE00003568831.1,ENSE00002033280.1	c(ENST00000510571.1, ENST00000464489.5, ENST00000346322.9, ENST00000360304.8, ENST00000506361.5, ENST00000360772.7)
ENSG00000065534.19_MYLK	E058	5.32995	0.00772167	14.6915	0.000126614	0.00845675	5.96241	3.19177	-1.80437	chr3	123793845	123793887	43	-	4	5	8	2	7	10	3	5	0.0693364	0.0821591	0.0547443	0.0787231	0.109292	0.0345862	0.0885552	0.121062	0.0381577	0.0808619	ENSE00002033280.1	ENST00000510571.1
ENSG00000065534.19_MYLK	E059	9.51583	0.00323195	27.2213	1.81451e-07	2.72118e-05	7.97562	4.23338	-1.82991	chr3	123799833	123800188	356	-	8	9	10	7	14	13	10	7	0.0153658	0.0173597	0.0132247	0.0171156	0.0165013	0.0146214	0.0213925	0.0190094	0.0153631	0.0136738	ENSE00002026132.1	ENST00000506361.5
ENSG00000065534.19_MYLK	E060	217.617	0.00651805	179.164	7.37666e-41	2.31116e-37	36.8881	20.1321	-1.79591	chr3	123831548	123831670	123	-	186	194	204	174	292	247	272	198	0.995993	1.16642	0.889928	1.06782	0.974299	1.05193	1.2914	1.04536	1.20946	1.11944	ENSE00001392945.2,ENSE00001392945.2,ENSE00001392945.2,ENSE00001392945.2	c(ENST00000464489.5, ENST00000360772.7, ENST00000360304.8, ENST00000346322.9)
ENSG00000065534.19_MYLK	E061	27.4665	0.0169735	44.3043	2.81091e-11	8.40076e-09	13.4234	7.19588	-1.80558	chr3	123835868	123835935	68	-	31	21	27	18	34	26	40	27	0.226863	0.267218	0.268287	0.209079	0.23325	0.196836	0.271991	0.19904	0.321722	0.27612	ENSE00001515672.1	ENST00000360772.7
ENSG00000065534.19_MYLK	E062	103.058	0.00578446	143.098	5.59433e-33	1.18163e-29	25.5892	13.9379	-1.77655	chr3	123876559	123876617	59	-	104	81	90	82	135	115	127	102	0.974102	1.15972	1.03736	0.929467	0.896102	1.03348	1.2447	1.01466	1.17728	1.20224	ENSE00001400013.1,ENSE00001400013.1,ENSE00001400013.1,ENSE00001400013.1	c(ENST00000464489.5, ENST00000360772.7, ENST00000360304.8, ENST00000346322.9)
ENSG00000065534.19_MYLK	E063	96.0664	0.00869173	83.3654	6.82063e-20	5.47937e-17	23.6376	13.8652	-1.55793	chr3	123884206	123884308	103	-	73	78	73	78	124	117	134	99	0.477312	0.656538	0.417093	0.512694	0.416344	0.563118	0.654891	0.591321	0.711536	0.668406	ENSE00001515674.1,ENSE00003899919.1,ENSE00001902588.1,ENSE00001906513.1	c(ENST00000464489.5, ENST00000360772.7, ENST00000360304.8, ENST00000346322.9)
ENSG00000065883.16_CDK13	E035	27.3634	0.00138536	26.4828	2.65889e-07	3.80968e-05	11.5073	8.00279	-1.05146	chr7	40066693	40066882	190	+	43	41	37	26	22	16	23	15	0.123859	0.0569831	0.133187	0.146094	0.114397	0.101756	0.0629874	0.043837	0.0662069	0.054901	ENSE00003818581.1	ENST00000645470.1
ENSG00000065883.16_CDK13	E060	283.569	0.000612879	30.1573	3.98392e-08	6.91839e-06	29.0852	33.0635	0.382469	chr7	40095556	40099580	4025	+	246	234	285	198	362	335	374	274	0.0383757	0.0476027	0.035968	0.0393596	0.0415955	0.0365798	0.0489246	0.0433265	0.05082	0.0473399	ENSE00001942437.2	ENST00000181839.10
ENSG00000065911.12_MTHFD2	E021	1034.79	8.66293e-05	65.023	7.40307e-16	3.95359e-13	53.2307	57.9246	0.269966	chr2	74215299	74217565	2267	+	742	654	708	612	1464	1480	1548	1194	0.193034	0.357718	0.192619	0.195311	0.183463	0.200744	0.351296	0.339848	0.373464	0.366265	ENSE00001908688.1	ENST00000394053.7
ENSG00000065978.19_YBX1	E002	2073.13	0.000140111	21.8148	3.00267e-06	0.000333696	75.7333	78.4559	0.122533	chr1	42682440	42682731	292	+	2049	1770	2037	1636	2227	2641	2299	2130	4.12442	4.55897	4.12958	4.10385	4.09803	4.16622	4.14879	4.70826	4.30611	5.0727	ENSE00001458061.4,ENSE00001402635.4	c(ENST00000321358.12, ENST00000332220.10)
ENSG00000066697.15_MSANTD3+ENSG00000251349.3_MSANTD3-TMEFF1+ENSG00000241697.5_TMEFF1	E028	204.232	0.00383814	17.5829	2.75049e-05	0.00231342	24.5059	28.7195	0.469222	chr9	100576516	100577636	1121	+	186	167	210	168	306	241	205	180	0.104998	0.118022	0.097646	0.100858	0.110048	0.111441	0.148491	0.111914	0.100018	0.111663	ENSE00003671572.1,ENSE00003478392.1	c(ENST00000502978.1, ENST00000374879.5)
ENSG00000066855.16_MTFR1	E032	11.597	0.00777089	19.5949	9.57246e-06	0.000927564	7.9823	4.79367	-1.47343	chr8	65725351	65725513	163	+	16	19	13	16	8	12	7	3	0.0641316	0.0253272	0.057767	0.0789163	0.0468514	0.0729918	0.0266985	0.0383238	0.0234877	0.012799	ENSE00002100858.1,ENSE00002177337.1	c(ENST00000523158.5, ENST00000527553.1)
ENSG00000067066.17_SP100+ENSG00000250011.1_HMGB1P3	E061	57.6935	0.000596231	16.708	4.35963e-05	0.00344635	15.4979	12.7476	-0.567656	chr2	230515095	230515638	544	+	87	70	82	57	43	54	43	35	0.0869241	0.0456613	0.0941169	0.0871164	0.0885486	0.0779144	0.0429986	0.0516737	0.0432314	0.0447416	ENSE00001510520.2,ENSE00002065880.1	c(ENST00000502802.1, ENST00000264052.9)
ENSG00000067066.17_SP100+ENSG00000250011.1_HMGB1P3	E062	84.4541	0.00199411	18.8959	1.38047e-05	0.00127397	18.7142	15.4559	-0.557628	chr2	230515639	230516527	889	+	133	85	131	85	81	61	66	50	0.0776093	0.0412499	0.0880434	0.0647318	0.0865638	0.0710982	0.0495641	0.0357193	0.0406043	0.0391121	ENSE00001510520.2	ENST00000264052.9
ENSG00000067066.17_SP100+ENSG00000250011.1_HMGB1P3	E065	42.8777	0.000788344	14.6682	0.000128188	0.00854817	11.0552	13.6557	0.612833	chr2	230540876	230540996	121	+	43	33	46	28	59	51	52	39	0.197294	0.235961	0.209137	0.184642	0.223326	0.172074	0.265247	0.219412	0.235043	0.224141	ENSE00003625457.1,ENSE00003625457.1,ENSE00003549091.1,ENSE00003549091.1	c(ENST00000340126.9, ENST00000431952.1, ENST00000488180.1, ENST00000494901.5)
ENSG00000067066.17_SP100+ENSG00000250011.1_HMGB1P3	E067	79.666	0.000830422	14.53	0.000137948	0.00910058	15.5229	18.1716	0.459145	chr2	230541892	230542035	144	+	89	59	86	63	98	109	94	57	0.329319	0.349134	0.363726	0.27739	0.350835	0.325327	0.37021	0.394039	0.357022	0.275267	ENSE00003597321.1,ENSE00003597321.1,ENSE00003531020.1,ENSE00003531020.1	c(ENST00000340126.9, ENST00000431952.1, ENST00000488180.1, ENST00000494901.5)
ENSG00000067066.17_SP100+ENSG00000250011.1_HMGB1P3	E068	96.584	0.000392108	15.9566	6.48106e-05	0.00482415	17.0775	19.7646	0.426698	chr2	230542836	230543122	287	+	95	79	107	79	109	111	111	93	0.201214	0.211201	0.1948	0.186357	0.219012	0.204685	0.206599	0.201333	0.211529	0.225343	ENSE00001908190.2,ENSE00003622503.1,ENSE00001837939.1,ENSE00003668092.1	c(ENST00000340126.9, ENST00000431952.1, ENST00000488180.1, ENST00000494901.5)
ENSG00000067066.17_SP100+ENSG00000250011.1_HMGB1P3	E070	222.726	0.00264137	16.291	5.43216e-05	0.0041713	25.9351	29.6422	0.395976	chr2	230544091	230545606	1516	+	223	203	257	160	236	246	271	215	0.0888226	0.0913868	0.0865671	0.0906562	0.0995866	0.0784806	0.0846832	0.0844716	0.0977686	0.0986238	ENSE00001908190.2	ENST00000340126.9
ENSG00000067141.17_NEO1	E048	176.645	0.000449256	40.9301	1.57769e-10	4.25807e-08	22.6562	26.932	0.509627	chr15	73302934	73305198	2265	+	232	193	226	158	157	150	189	133	0.0571136	0.0396632	0.0602791	0.0576886	0.0586148	0.0518717	0.0377065	0.0344745	0.0456376	0.0408344	ENSE00003891721.1,ENSE00003891721.1,ENSE00002564208.1	c(ENST00000261908.11, ENST00000560328.1, ENST00000339362.9)
ENSG00000067365.15_METTL22	E049	111.455	0.00446555	37.7741	7.94274e-10	1.91057e-07	22.3883	16.9046	-0.821663	chr16	8646225	8649654	3430	+	182	136	163	103	97	85	95	55	0.0270792	0.0136458	0.0312266	0.0268439	0.0279165	0.0223298	0.0153837	0.0129003	0.0151481	0.0111509	ENSE00003494571.2	ENST00000381920.8
ENSG00000067798.16_NAV3	E002	21.8115	0.00144899	20.869	4.9178e-06	0.000516031	10.2525	7.15525	-1.04055	chr12	77571859	77572266	408	+	32	26	35	25	14	20	15	11	0.0463144	0.0207601	0.0461569	0.0431434	0.0503935	0.045564	0.018666	0.0255179	0.0201076	0.0187489	ENSE00002389266.2	ENST00000550042.2
ENSG00000067798.16_NAV3	E008	163.741	0.000292036	16.3184	5.35416e-05	0.00411993	25.2093	22.5589	-0.326972	chr12	77941081	77941133	53	+	215	158	202	152	176	164	136	130	2.19428	1.6316	2.38731	2.01828	2.23894	2.1326	1.80643	1.6108	1.40344	1.70573	ENSE00003677187.1,ENSE00003677187.1,ENSE00003677187.1,ENSE00003677187.1,ENSE00003580743.1,ENSE00003580743.1	c(ENST00000551277.1, ENST00000397909.7, ENST00000550042.2, ENST00000536525.6, ENST00000549369.5, ENST00000549464.5)
ENSG00000067798.16_NAV3	E009	27.2031	0.00831132	41.0816	1.46008e-10	3.97498e-08	12.1066	7.02968	-1.57349	chr12	77947428	77947553	126	+	55	33	42	35	23	18	8	9	0.209143	0.0645156	0.256885	0.177314	0.195815	0.206557	0.0992982	0.0743664	0.0347255	0.0496723	ENSE00002400933.1	ENST00000551277.1
ENSG00000067798.16_NAV3	E010	57.7978	0.000656939	15.9408	6.5355e-05	0.00485794	15.614	12.9376	-0.546437	chr12	77950552	77950895	344	+	79	70	70	56	60	58	45	34	0.128376	0.0807321	0.13515	0.137765	0.119538	0.121052	0.0948805	0.0877697	0.0715457	0.0687326	ENSE00002378886.1	ENST00000549369.5
ENSG00000067992.16_PDK3	E016	11.5488	0.00762672	26.8391	2.2112e-07	3.25379e-05	8.28119	4.56194	-1.72282	chrX	24534423	24534656	234	+	13	16	23	15	9	9	9	1	0.0460984	0.0162379	0.0326945	0.0462919	0.0577403	0.0476669	0.0209224	0.0200217	0.0210357	0.00297185	ENSE00003840854.1	ENST00000648777.1
ENSG00000068001.14_HYAL2+ENSG00000114383.10_TUSC2	E004	151.696	0.000486045	31.3794	2.12219e-08	3.91692e-06	21.2025	24.8858	0.470827	chr3	50317812	50318539	728	-	167	149	162	123	171	161	154	143	0.132481	0.123799	0.135	0.138566	0.130723	0.125636	0.127776	0.115125	0.115696	0.136599	ENSE00001676464.1,ENSE00001926082.2,ENSE00001873993.1,ENSE00001743832.1	c(ENST00000447092.5, ENST00000442581.1, ENST00000395139.7, ENST00000357750.9)
ENSG00000068001.14_HYAL2+ENSG00000114383.10_TUSC2	E007	268.286	0.000185674	18.5748	1.63362e-05	0.00147006	29.119	31.7303	0.255874	chr3	50319569	50320026	458	-	341	261	325	223	270	288	257	222	0.400723	0.323002	0.438163	0.385812	0.416855	0.36206	0.320688	0.327342	0.3069	0.337078	ENSE00001700057.1,ENSE00003679781.1,ENSE00003679781.1,ENSE00003679781.1,ENSE00003531042.1	c(ENST00000395139.7, ENST00000447092.5, ENST00000481597.5, ENST00000357750.9, ENST00000442581.1)
ENSG00000068001.14_HYAL2+ENSG00000114383.10_TUSC2	E030	379.508	0.000212816	46.8124	7.81172e-12	2.52317e-09	37.487	33.4049	-0.347341	chr3	50324909	50326007	1099	-	586	435	535	388	335	335	251	233	0.282567	0.149211	0.313796	0.267974	0.285972	0.262528	0.165818	0.15868	0.124912	0.147435	ENSE00000768865.6	ENST00000232496.5
ENSG00000068001.14_HYAL2+ENSG00000114383.10_TUSC2	E032	95.0453	0.000474518	22.9844	1.63318e-06	0.000195177	19.5166	16.3097	-0.523803	chr3	50326090	50326186	97	-	146	111	139	112	72	75	73	47	0.840229	0.388709	0.885785	0.774733	0.841802	0.858594	0.40378	0.402499	0.411605	0.336952	ENSE00000768865.6,ENSE00001752459.1,ENSE00001752459.1,ENSE00001810582.1	c(ENST00000232496.5, ENST00000454201.5, ENST00000463304.1, ENST00000421918.1)
ENSG00000068028.17_RASSF1	E013	15.9222	0.00221706	22.3873	2.22837e-06	0.000256521	5.83163	9.03773	1.26656	chr3	50337905	50338011	107	-	11	7	14	9	20	26	25	18	0.0610498	0.118236	0.0605001	0.044291	0.0768619	0.0625461	0.101679	0.126492	0.127787	0.116985	ENSE00003471441.1,ENSE00001433072.1,ENSE00003508136.1,ENSE00001928274.1,ENSE00003471441.1,ENSE00001916554.1	c(ENST00000478619.1, ENST00000488024.1, ENST00000494145.1, ENST00000395126.7, ENST00000357043.6, ENST00000359365.8)
ENSG00000068650.18_ATP11A	E062	134.609	0.00108787	27.0944	1.93755e-07	2.89185e-05	19.2198	23.0606	0.533964	chr13	112886114	112887168	1055	+	86	83	103	92	194	163	225	146	0.0558583	0.0983349	0.0479726	0.0532631	0.0573524	0.0648451	0.100031	0.0804285	0.116643	0.0962372	ENSE00001467707.2,ENSE00001467710.2,ENSE00001890303.1	c(ENST00000487903.5, ENST00000375645.7, ENST00000375630.6)
ENSG00000068796.19_KIF2A+ENSG00000086200.17_IPO11+ENSG00000288643.1_AC114982.3+ENSG00000186105.8_LRRC70	E050	714.881	0.00122194	24.3962	7.84238e-07	0.000101114	46.051	50.7936	0.305948	chr5	62386384	62391025	4642	+	788	642	773	624	801	779	781	621	0.097829	0.0915688	0.0999006	0.0936334	0.0978231	0.0999588	0.0938667	0.0873589	0.0920185	0.0930312	ENSE00001829215.3,ENSE00001829215.3,ENSE00003899271.1,ENSE00001829215.3,ENSE00003899271.1,ENSE00001829215.3,ENSE00001829215.3,ENSE00001829215.3,ENSE00003899271.1,ENSE00003899271.1	c(ENST00000674751.1, ENST00000674916.1, ENST00000675534.1, ENST00000674733.1, ENST00000676271.1, ENST00000407818.8, ENST00000674632.1, ENST00000676122.1, ENST00000675387.1, ENST00000676413.1)
ENSG00000068885.15_IFT80+ENSG00000248710.1_AC079594.2+ENSG00000213186.8_TRIM59	E081	283.47	0.000287178	18.5772	1.63162e-05	0.00146897	29.4966	32.3149	0.27216	chr3	160435893	160438231	2339	-	219	225	273	190	362	397	365	278	0.0622989	0.0851367	0.0551012	0.0651258	0.0685645	0.0604039	0.0841904	0.0883558	0.0853477	0.0826527	ENSE00001192323.6	ENST00000309784.9
ENSG00000069869.16_NEDD4	E003	1075.81	0.00051613	42.3237	7.73477e-11	2.18649e-08	55.5197	60.4527	0.274207	chr15	55827335	55829999	2665	-	1483	1213	1495	981	1072	998	827	721	0.309726	0.192906	0.327485	0.308152	0.329542	0.273724	0.218817	0.194943	0.169722	0.18814	ENSE00003516424.1,ENSE00003657752.1,ENSE00003516424.1,ENSE00003516424.1,ENSE00003516424.1,ENSE00003834560.1,ENSE00002046496.1	c(ENST00000338963.6, ENST00000503468.5, ENST00000508871.5, ENST00000435532.7, ENST00000648451.1, ENST00000508342.5, ENST00000506154.1)
ENSG00000069966.18_GNB5	E001	60.6224	0.000584394	16.835	4.07753e-05	0.00325207	15.9356	13.2239	-0.542245	chr15	52115105	52120938	5834	-	85	66	80	61	60	59	42	41	0.00801599	0.00492094	0.00857432	0.00765911	0.00805546	0.00777508	0.0055946	0.00526454	0.00393742	0.0048872	ENSE00001856378.2	ENST00000261837.11
ENSG00000070018.9_LRP6	E002	922.836	0.000181316	38.7204	4.89082e-10	1.21213e-07	52.5467	56.248	0.216586	chr12	12116029	12119330	3302	-	1033	918	1065	788	941	1016	957	783	0.184813	0.159653	0.184107	0.18822	0.18947	0.177456	0.155023	0.160174	0.158513	0.164902	ENSE00001141657.4,ENSE00002215512.1	c(ENST00000538239.5, ENST00000261349.9)
ENSG00000070081.17_NUCB2	E001	3.93541	0.0280298	24.4903	7.46867e-07	9.67604e-05	5.29175	1.56202	-3.52197	chr11	17208153	17208426	274	+	13	6	7	4	2	1	0	0	0.0171525	0.00146764	0.0279216	0.0148252	0.0150077	0.0108555	0.00397067	0.00189987	0	0	ENSE00002172222.1	ENST00000528644.5
ENSG00000070081.17_NUCB2	E062	176.96	0.00256812	47.6591	5.07161e-12	1.68443e-09	21.2817	27.4225	0.746724	chr11	17332212	17334480	2269	+	119	118	147	106	287	229	228	203	0.0347175	0.0596298	0.0308645	0.0352086	0.0380583	0.0347387	0.0688068	0.0525383	0.0549578	0.0622163	ENSE00002154921.1	ENST00000532240.2
ENSG00000070081.17_NUCB2	E063	26.6253	0.00418597	18.1824	2.00728e-05	0.00175956	7.87123	11.0226	0.97465	chr11	17337348	17337534	187	+	14	18	13	21	44	44	36	26	0.0583928	0.113115	0.0440589	0.0651676	0.0408384	0.0835063	0.127996	0.122486	0.105291	0.0966883	ENSE00002152227.1,ENSE00002152227.1	c(ENST00000532240.2, ENST00000646648.1)
ENSG00000070367.16_EXOC5	E002	621.58	0.000548799	23.9448	9.91369e-07	0.000124866	43.5489	47.1707	0.247083	chr14	57202483	57206793	4311	-	663	549	724	452	751	688	640	594	0.0883367	0.0887142	0.0905071	0.0862174	0.0986569	0.0779654	0.0947646	0.0830779	0.0811954	0.0958188	ENSE00003723977.1,ENSE00001402069.4	c(ENST00000413566.6, ENST00000621441.5)
ENSG00000070756.16_PABPC1+ENSG00000284570.1_MIR7705	E046	153.902	0.000344172	18.6732	1.55149e-05	0.0014058	24.7387	21.7352	-0.380589	chr8	100717891	100718086	196	-	178	142	176	121	179	155	169	134	0.502878	0.463873	0.534455	0.490493	0.527501	0.459062	0.4968	0.411671	0.471585	0.475435	ENSE00002109372.1	ENST00000517921.1
ENSG00000070756.16_PABPC1+ENSG00000284570.1_MIR7705	E048	2962.06	0.000104102	14.6576	0.000128913	0.00859042	87.8438	89.8303	0.081647	chr8	100718120	100718182	63	-	2826	2317	2699	2095	3527	3715	3815	3063	25.2981	32.0202	26.3985	24.8993	25.1669	24.7278	30.4543	30.6968	33.1195	33.8103	ENSE00003790242.1,ENSE00003790242.1,ENSE00003790242.1,ENSE00002109372.1,ENSE00003790242.1,ENSE00003790242.1,ENSE00002093201.1	c(ENST00000520142.1, ENST00000518196.5, ENST00000519004.5, ENST00000521865.5, ENST00000610907.1, ENST00000318607.10, ENST00000517921.1)
ENSG00000070756.16_PABPC1+ENSG00000284570.1_MIR7705	E049	2201.5	4.13869e-05	14.9327	0.000111416	0.00760686	77.8385	79.6895	0.0821114	chr8	100718183	100718230	48	-	2062	1739	1975	1599	2640	2768	2823	2263	24.6878	31.2225	25.281	24.5278	24.1709	24.7713	29.919	30.0192	32.1661	32.7858	ENSE00003790242.1,ENSE00003790242.1,ENSE00002132025.1,ENSE00003790242.1,ENSE00002109372.1,ENSE00003790242.1,ENSE00003790242.1,ENSE00002093201.1	c(ENST00000520142.1, ENST00000518196.5, ENST00000519004.5, ENST00000521865.5, ENST00000610907.1, ENST00000522387.5, ENST00000318607.10, ENST00000517921.1)
ENSG00000071054.16_MAP4K4	E044	82.3768	0.000478981	35.076	3.1709e-09	6.77363e-07	18.5846	14.4979	-0.72344	chr2	101868029	101868037	9	+	132	118	117	92	62	56	51	42	8.18647	3.33275	8.63135	8.87647	7.63678	7.60129	3.74743	3.23907	3.09925	3.24526	ENSE00003748700.1,ENSE00003748700.1,ENSE00001813965.1,ENSE00001936856.1	c(ENST00000302217.9, ENST00000491743.1, ENST00000498066.1, ENST00000634702.1)
ENSG00000071054.16_MAP4K4	E063	519.889	0.000495496	29.3	6.19957e-08	1.04102e-05	39.8187	43.7357	0.287277	chr2	101891497	101891987	491	+	652	546	586	419	516	592	523	408	0.717499	0.589939	0.781472	0.752856	0.701105	0.634562	0.571679	0.627646	0.582572	0.577858	ENSE00001164070.9,ENSE00001164070.9,ENSE00001164070.9,ENSE00003548215.1,ENSE00001164070.9,ENSE00001164070.9,ENSE00001726948.1,ENSE00001726948.1	c(ENST00000302217.9, ENST00000413150.6, ENST00000456652.5, ENST00000417294.5, ENST00000625522.2, ENST00000350878.8, ENST00000350198.8, ENST00000324219.8)
ENSG00000071054.16_MAP4K4	E064	1415.98	8.82619e-05	91.6687	1.02471e-21	9.85318e-19	63.1517	68.593	0.274078	chr2	101891988	101894687	2700	+	1780	1468	1578	1195	1456	1493	1488	1088	0.357129	0.290711	0.387975	0.368098	0.343329	0.329114	0.293347	0.287853	0.301418	0.280225	ENSE00001164070.9,ENSE00001164070.9,ENSE00001164070.9,ENSE00003548215.1,ENSE00001164070.9,ENSE00001164070.9	c(ENST00000302217.9, ENST00000413150.6, ENST00000625522.2, ENST00000350878.8, ENST00000350198.8, ENST00000324219.8)
ENSG00000071082.11_RPL31	E024	125.55	0.00424084	40.5301	1.93612e-10	5.15891e-08	23.9985	18.0227	-0.839071	chr2	101018998	101019728	731	+	159	151	163	115	118	86	119	105	0.128957	0.0844942	0.128005	0.139849	0.13099	0.116983	0.087811	0.0612429	0.0890346	0.0998882	ENSE00001578405.4	ENST00000409028.8
ENSG00000071127.17_WDR1	E002	2839.17	0.000295724	61.917	3.58238e-15	1.77686e-12	83.5485	89.1788	0.235489	chr4	10074340	10075148	809	-	2119	1904	2238	1868	3782	3933	4095	3112	1.61923	2.62933	1.54145	1.59338	1.62509	1.717	2.54306	2.53076	2.76844	2.67506	ENSE00001990272.2,ENSE00001649535.1,ENSE00001649535.1	c(ENST00000499869.7, ENST00000382451.6, ENST00000382452.6)
ENSG00000071282.12_LMCD1	E017	606.127	0.00161678	19.3976	1.06141e-05	0.00101541	45.5334	41.3092	-0.299445	chr3	8568126	8574668	6543	+	376	421	413	359	931	871	898	659	0.0388151	0.0729511	0.0338188	0.0435618	0.03708	0.0407999	0.0774029	0.0692973	0.0750635	0.0700408	ENSE00001651667.4	ENST00000157600.8
ENSG00000071564.17_TCF3	E006	94.3346	0.000523381	20.2938	6.64145e-06	0.000673767	19.7091	16.6743	-0.48811	chr19	1609600	1610500	901	-	117	108	140	83	84	90	86	63	0.079338	0.0508857	0.0764202	0.0811521	0.0912789	0.0685007	0.0507153	0.0519987	0.0522039	0.0486248	ENSE00003844210.1,ENSE00001152057.5,ENSE00003738996.4,ENSE00003843622.2,ENSE00001686154.3,ENSE00002822379.2,ENSE00001686154.3	c(ENST00000344749.9, ENST00000453954.6, ENST00000262965.12, ENST00000611869.5, ENST00000588136.7, ENST00000593064.5, ENST00000592628.5)
ENSG00000071994.11_PDCD2	E017	99.3357	0.000352375	35.1885	2.99293e-09	6.42999e-07	20.4351	16.6389	-0.600174	chr6	170581792	170582265	474	-	134	121	136	101	74	89	85	67	0.166548	0.0947607	0.166369	0.172826	0.16855	0.158447	0.0849254	0.0977432	0.0980776	0.0982967	ENSE00002301991.1,ENSE00002255828.1,ENSE00002269399.1,ENSE00003733714.1,ENSE00001611127.2	c(ENST00000443345.2, ENST00000544336.5, ENST00000614056.4, ENST00000453163.6, ENST00000537445.5)
ENSG00000071994.11_PDCD2	E018	88.1005	0.00237631	27.8091	1.33897e-07	2.08452e-05	19.4419	15.5498	-0.651492	chr6	170582266	170582848	583	-	131	122	113	79	61	87	77	50	0.122134	0.0666192	0.132236	0.141675	0.113861	0.100763	0.0569175	0.0776829	0.0722356	0.0596408	ENSE00002301991.1,ENSE00001611127.2	c(ENST00000443345.2, ENST00000453163.6)
ENSG00000071994.11_PDCD2	E019	42.9063	0.000879468	19.5493	9.80378e-06	0.000945835	13.6873	10.7609	-0.697731	chr6	170582849	170583056	208	-	62	56	63	38	28	43	31	29	0.167868	0.0898287	0.175419	0.182274	0.177928	0.135851	0.0732283	0.107617	0.0815132	0.0969565	ENSE00002301991.1,ENSE00001611127.2,ENSE00002245446.1	c(ENST00000453163.6, ENST00000443345.2, ENST00000544755.1)
ENSG00000072041.17_SLC6A15	E018	107.542	0.000339773	19.2468	1.14861e-05	0.00108749	16.9397	19.9197	0.473177	chr12	84880845	84883858	3014	-	206	143	187	111	53	68	68	47	0.0340442	0.0111235	0.0402227	0.0321213	0.0364473	0.0273855	0.0095657	0.0117447	0.0123394	0.0108442	ENSE00001715270.3	ENST00000450363.3
ENSG00000072135.13_PTPN18	E048	222.149	0.000787175	18.1185	2.07576e-05	0.00181072	28.9243	26.3221	-0.279338	chr2	130373221	130373989	769	+	287	225	286	232	200	202	223	152	0.215135	0.143569	0.219636	0.198087	0.218477	0.224338	0.141478	0.136741	0.158602	0.137455	ENSE00001842616.1,ENSE00001159610.5,ENSE00001906710.1,ENSE00001939064.1	c(ENST00000481492.1, ENST00000347849.7, ENST00000462321.1, ENST00000175756.10)
ENSG00000072364.13_AFF4	E001	6135.45	0.000109856	18.3488	1.83931e-05	0.00163211	116.144	118.129	0.0706613	chr5	132875395	132881186	5792	-	6905	5897	7253	5124	6954	6560	6198	5086	0.696087	0.609654	0.701588	0.689292	0.735624	0.657843	0.653116	0.58959	0.585265	0.610647	ENSE00001196195.7	ENST00000265343.10
ENSG00000072682.18_P4HA2	E001	578.3	0.00110993	81.1276	2.11608e-19	1.59435e-16	39.5864	47.6448	0.570117	chr5	132191838	132192609	772	-	529	444	531	390	746	716	755	593	0.393087	0.51938	0.40326	0.389374	0.404058	0.375655	0.525661	0.482804	0.534883	0.53417	ENSE00001554314.1	ENST00000401867.5
ENSG00000072682.18_P4HA2	E002	79.5363	0.00346204	21.7831	3.0527e-06	0.000338062	14.7596	18.5511	0.666149	chr5	132192610	132192612	3	-	59	68	78	46	95	107	123	74	13.3988	18.8426	11.5738	15.3458	15.2736	11.4019	17.2261	18.5668	22.424	17.1535	ENSE00001554314.1,ENSE00001084074.1,ENSE00001084074.1,ENSE00001084074.1	c(ENST00000166534.8, ENST00000360568.7, ENST00000401867.5, ENST00000379086.5)
ENSG00000072682.18_P4HA2	E037	50.0264	0.00176611	15.8629	6.80999e-05	0.00503509	11.7728	14.6046	0.625745	chr5	132226697	132226931	235	-	35	44	39	41	72	59	68	47	0.110409	0.148676	0.0876491	0.126761	0.0974908	0.129735	0.166667	0.130695	0.15826	0.139082	ENSE00001556025.1,ENSE00001042701.4,ENSE00001042701.4	c(ENST00000379104.6, ENST00000379100.6, ENST00000401867.5)
ENSG00000072682.18_P4HA2	E038	83.3182	0.000428115	27.5764	1.51012e-07	2.31832e-05	15.2499	18.7877	0.608117	chr5	132226932	132227085	154	-	79	59	69	61	108	112	103	86	0.279755	0.378559	0.301893	0.259377	0.263206	0.294544	0.381494	0.378593	0.365802	0.388347	ENSE00001556025.1,ENSE00001042701.4,ENSE00001042701.4,ENSE00001622087.1	c(ENST00000379104.6, ENST00000379100.6, ENST00000401867.5, ENST00000453286.5)
ENSG00000072682.18_P4HA2	E039	646.641	8.01879e-05	33.2204	8.22812e-09	1.63938e-06	44.3419	47.8955	0.238957	chr5	132227086	132227221	136	-	628	582	656	542	737	822	713	574	2.85294	2.97416	2.71749	2.89724	2.83356	2.96348	2.9479	3.14636	2.86735	2.93505	ENSE00001556025.1,ENSE00001479718.1,ENSE00001412869.1,ENSE00001042701.4,ENSE00001042701.4,ENSE00001412869.1,ENSE00001622087.1,ENSE00001697735.1,ENSE00001412869.1,ENSE00001814410.1,ENSE00001412869.1	c(ENST00000428841.1, ENST00000379086.5, ENST00000379104.6, ENST00000166534.8, ENST00000379100.6, ENST00000453286.5, ENST00000417528.5, ENST00000428369.5, ENST00000478055.1, ENST00000401867.5, ENST00000418055.5)
ENSG00000072756.17_TRNT1	E039	105.3	0.00228188	28.5844	8.97032e-08	1.45044e-05	17.1463	21.1891	0.618767	chr3	3148188	3148901	714	+	91	86	100	77	129	134	128	109	0.0797546	0.100048	0.075005	0.0815457	0.0822752	0.0801926	0.0982824	0.097697	0.0980485	0.106162	ENSE00003847279.1,ENSE00001528667.2,ENSE00003849944.1,ENSE00003848351.1,ENSE00001528667.2,ENSE00003842729.1,ENSE00003841780.1,ENSE00003841780.1	c(ENST00000650755.1, ENST00000651591.1, ENST00000650814.1, ENST00000251607.11, ENST00000280591.10, ENST00000652340.1, ENST00000650839.1, ENST00000651316.1)
ENSG00000072849.11_DERL2	E001	264.42	0.000477038	27.5146	1.55917e-07	2.38874e-05	28.3232	31.8662	0.350928	chr17	5471254	5474308	3055	-	272	208	256	208	314	294	336	259	0.0495865	0.0562795	0.0523968	0.0460949	0.0492261	0.0506284	0.0559117	0.0500969	0.060153	0.0589564	ENSE00001117573.8	ENST00000158771.9
ENSG00000072952.18_IRAG1	E049	43.1859	0.000865176	20.6025	5.65225e-06	0.000585581	13.94	10.7834	-0.744834	chr11	10693553	10693576	24	-	45	30	38	28	51	63	56	42	0.936843	1.25389	1.10344	0.846274	0.930121	0.867538	1.15596	1.36648	1.27616	1.21697	ENSE00002423923.1,ENSE00002197128.1,ENSE00002144127.1,ENSE00002320639.1,ENSE00002176191.1,ENSE00001677900.2,ENSE00002143032.1,ENSE00002144127.1	c(ENST00000547195.5, ENST00000531786.1, ENST00000529448.5, ENST00000423302.6, ENST00000527509.6, ENST00000531308.1, ENST00000541483.5, ENST00000529068.5)
ENSG00000072952.18_IRAG1	E050	22.8538	0.00155651	15.5774	7.91937e-05	0.00571266	10.4519	7.70305	-0.88307	chr11	10693577	10693586	10	-	24	22	17	16	30	32	28	18	1.27257	1.52022	1.4124	1.48944	0.998656	1.18977	1.63194	1.66581	1.5314	1.25174	ENSE00002423923.1,ENSE00002197128.1,ENSE00002144127.1,ENSE00002176191.1,ENSE00001677900.2,ENSE00002143032.1,ENSE00002144127.1	c(ENST00000547195.5, ENST00000531786.1, ENST00000423302.6, ENST00000529448.5, ENST00000531308.1, ENST00000541483.5, ENST00000529068.5)
ENSG00000072952.18_IRAG1	E051	17.285	0.00644899	17.8562	2.38246e-05	0.002039	9.55493	6.42213	-1.14895	chr11	10693587	10693614	28	-	23	20	12	11	23	20	17	15	0.377722	0.38082	0.483411	0.483585	0.251762	0.29213	0.446842	0.371832	0.332063	0.372542	ENSE00002423923.1,ENSE00002197128.1,ENSE00002144127.1,ENSE00002176191.1,ENSE00001677900.2,ENSE00002144127.1	c(ENST00000547195.5, ENST00000531786.1, ENST00000423302.6, ENST00000529448.5, ENST00000541483.5, ENST00000531308.1)
ENSG00000073146.16_MOV10L1	E039	59.4474	0.00196402	28.2313	1.07647e-07	1.71129e-05	14.4707	10.5981	-0.903601	chr22	50158207	50159257	1051	+	130	79	109	92	25	20	22	9	0.0624245	0.0100623	0.0727927	0.0508891	0.0609243	0.0650919	0.0129396	0.00990609	0.0114485	0.00595501	ENSE00001416553.2	ENST00000354853.2
ENSG00000073146.16_MOV10L1	E040	8.12484	0.00427533	18.7036	1.52692e-05	0.00138666	4.05851	7.09829	1.61478	chr22	50159678	50159785	108	+	10	8	6	8	12	8	8	6	0.0480895	0.0445375	0.0544908	0.0501496	0.0326358	0.0550818	0.0604424	0.0385604	0.0405131	0.038634	ENSE00000657512.1,ENSE00000657512.1,ENSE00000657512.1,ENSE00000657512.1,ENSE00000657512.1	c(ENST00000395852.5, ENST00000545383.5, ENST00000395858.7, ENST00000262794.10, ENST00000540615.5)
ENSG00000073146.16_MOV10L1	E042	7.49816	0.0215224	15.5214	8.15784e-05	0.00585995	3.91782	6.98503	1.67014	chr22	50160964	50161055	92	+	13	5	9	3	11	5	13	4	0.0504169	0.0502128	0.0831577	0.0367945	0.0574674	0.024248	0.0650413	0.0282916	0.0772832	0.0302353	ENSE00001286782.2,ENSE00001286782.2,ENSE00001286782.2,ENSE00001286782.2	c(ENST00000395858.7, ENST00000395852.5, ENST00000262794.10, ENST00000545383.5)
ENSG00000073146.16_MOV10L1	E043	11.1137	0.00303419	26.319	2.8943e-07	4.12028e-05	4.75695	8.34356	1.62366	chr22	50161368	50161618	251	+	12	12	13	7	16	10	12	9	0.0279166	0.0266247	0.0281355	0.0323674	0.0304254	0.020738	0.0346761	0.0207396	0.0261479	0.0249351	ENSE00002235587.1,ENSE00003841515.1,ENSE00000935793.4,ENSE00002273292.1,ENSE00001523087.1	c(ENST00000395852.5, ENST00000545383.5, ENST00000395858.7, ENST00000262794.10, ENST00000540615.5)
ENSG00000073146.16_MOV10L1	E044	6.47745	0.00496751	14.4951	0.000140528	0.00922383	3.65673	6.3281	1.5838	chr22	50161619	50161677	59	+	9	4	8	5	9	5	7	6	0.0695854	0.0656764	0.0897713	0.0458996	0.0796535	0.0630173	0.0829803	0.0441157	0.0648896	0.0707199	ENSE00003841515.1,ENSE00000935793.4,ENSE00002273292.1,ENSE00001523087.1	c(ENST00000395858.7, ENST00000540615.5, ENST00000395852.5, ENST00000262794.10)
ENSG00000073711.11_PPP2R3A	E003	704.602	0.000138538	23.4218	1.30097e-06	0.000159532	49.2589	46.636	-0.170545	chr3	136001059	136003493	2435	+	929	738	900	626	673	659	651	559	0.209502	0.149275	0.224525	0.205191	0.217125	0.191169	0.150349	0.140884	0.146222	0.159645	ENSE00001183986.5	ENST00000264977.8
ENSG00000073711.11_PPP2R3A	E023	369.276	0.000155759	26.4873	2.65276e-07	3.80235e-05	33.9931	36.9778	0.253574	chr3	136145438	136147894	2457	+	440	330	390	294	419	411	398	326	0.0946357	0.0901772	0.105389	0.0909305	0.0932452	0.0889783	0.0927669	0.0870786	0.0885946	0.0922688	ENSE00001246917.2	ENST00000264977.8
ENSG00000073712.15_FERMT2	E046	29.5573	0.00120012	19.9705	7.86458e-06	0.000783061	8.33522	11.4359	0.915685	chr14	52950828	52950911	84	-	19	18	17	16	47	54	37	33	0.134679	0.288281	0.133113	0.145075	0.118888	0.141639	0.304371	0.334649	0.240908	0.273198	ENSE00002492099.1,ENSE00001522313.2	c(ENST00000557562.1, ENST00000395631.6)
ENSG00000073803.14_MAP3K13	E013	240.723	0.00106076	15.5411	8.07302e-05	0.00581123	29.9764	27.2447	-0.283658	chr3	185291918	185293079	1162	+	316	292	333	225	242	190	192	169	0.160625	0.0974797	0.16004	0.170129	0.168347	0.143985	0.113291	0.0851182	0.09037	0.10114	ENSE00001678660.1	ENST00000448876.5
ENSG00000073803.14_MAP3K13	E044	114.869	0.000573891	24.3412	8.06953e-07	0.000103924	18.5564	21.6698	0.453927	chr3	185482812	185489094	6283	+	105	119	138	76	143	132	113	109	0.0111388	0.0113046	0.00983489	0.0128227	0.0129027	0.00899473	0.0123809	0.0109366	0.0098365	0.0120643	ENSE00001936555.2	ENST00000265026.8
ENSG00000074266.21_EED+ENSG00000283744.1_MIR6755	E028	5.99217	0.00716579	16.8129	4.12527e-05	0.00328596	5.88262	3.03556	-1.91029	chr11	86278333	86278361	29	+	13	6	10	9	3	5	1	2	0.209306	0.0532114	0.263811	0.140073	0.202567	0.230774	0.056274	0.0897526	0.0188596	0.0479595	ENSE00001345119.5,ENSE00002191703.1,ENSE00003743383.1	c(ENST00000619993.1, ENST00000327320.8, ENST00000534595.1)
ENSG00000074356.17_NCBP3	E005	505.258	0.00223234	16.9798	3.77788e-05	0.00304408	39.0215	43.2308	0.313082	chr17	3803383	3811522	8140	-	558	439	467	404	601	566	635	443	0.0368657	0.039218	0.0403419	0.0365124	0.0337023	0.0369061	0.0401638	0.0361965	0.0426657	0.0378461	ENSE00002651024.3	ENST00000389005.6
ENSG00000074416.14_MGLL	E031	41.2799	0.00134615	20.8982	4.84349e-06	0.000509229	10.6048	13.7766	0.758977	chr3	127823186	127823250	65	-	56	28	48	36	40	53	35	40	0.411076	0.370416	0.507016	0.291639	0.433805	0.411842	0.334758	0.424461	0.294499	0.427946	ENSE00001531620.2	ENST00000398104.5
ENSG00000074695.6_LMAN1	E001	5627.96	0.000310484	20.6763	5.43842e-06	0.00056436	111.899	115.07	0.11449	chr18	59327823	59330775	2953	-	5653	4897	5996	4273	6835	6561	6378	5212	1.12952	1.20609	1.12658	1.12271	1.19279	1.076	1.2591	1.1566	1.18127	1.22739	ENSE00001011723.4	ENST00000251047.6
ENSG00000074800.16_ENO1	E043	174.286	0.000236684	42.2012	8.23477e-11	2.31911e-08	26.8093	22.537	-0.511619	chr1	8878687	8878688	2	-	195	186	219	166	158	192	172	129	61.5965	46.2096	57.3788	62.9628	64.3252	61.7191	42.9746	49.9742	47.0357	44.8541	ENSE00003824412.1,ENSE00003839128.1,ENSE00003827070.1,ENSE00003824764.1,ENSE00003824764.1,ENSE00001887991.1,ENSE00001823351.2	c(ENST00000647408.1, ENST00000646680.1, ENST00000492343.2, ENST00000646370.2, ENST00000645609.1, ENST00000646156.1, ENST00000486051.5)
ENSG00000074800.16_ENO1	E044	141.287	0.00223537	21.8573	2.93693e-06	0.00032746	24.1505	20.3498	-0.502706	chr1	8878689	8878689	1	-	155	150	175	138	112	169	141	107	99.5477	75.1068	91.2176	101.553	102.803	102.617	60.9259	87.9755	77.1167	74.4091	ENSE00003824412.1,ENSE00003839128.1,ENSE00003827070.1,ENSE00003824764.1,ENSE00003824764.1,ENSE00001823351.2	c(ENST00000647408.1, ENST00000646680.1, ENST00000492343.2, ENST00000646370.2, ENST00000645609.1, ENST00000646156.1)
ENSG00000074800.16_ENO1	E045	134.594	0.00221003	23.8138	1.06117e-06	0.000132547	23.6898	19.7675	-0.530953	chr1	8878690	8878690	1	-	154	144	160	136	108	163	131	97	95.8103	70.6761	90.6291	97.4907	93.9912	101.13	58.75	84.8521	71.6474	67.455	ENSE00003839128.1,ENSE00003827070.1,ENSE00003824764.1,ENSE00003824764.1,ENSE00001823351.2	c(ENST00000646680.1, ENST00000492343.2, ENST00000646370.2, ENST00000645609.1, ENST00000646156.1)
ENSG00000074800.16_ENO1	E046	124.544	0.00112467	31.4855	2.00934e-08	3.73246e-06	22.9274	18.8709	-0.570464	chr1	8878691	8878692	2	-	143	136	149	128	99	144	120	91	44.8676	32.2162	42.0778	46.0373	43.7646	47.5907	26.9271	37.4807	32.8156	31.6413	ENSE00003827070.1,ENSE00003824764.1,ENSE00003824764.1,ENSE00001823351.2	c(ENST00000646680.1, ENST00000492343.2, ENST00000646156.1, ENST00000645609.1)
ENSG00000075151.20_EIF4G3	E060	119.596	0.000370884	46.0055	1.1792e-11	3.70378e-09	22.4989	17.9215	-0.665762	chr1	21175114	21176174	1061	-	166	161	173	124	97	93	98	63	0.0943746	0.0467928	0.0920746	0.102733	0.095785	0.0869056	0.0497325	0.0456292	0.0505173	0.0412922	ENSE00003788511.1	ENST00000634778.1
ENSG00000075391.17_RASAL2	E005	33.6963	0.00141079	20.3188	6.55527e-06	0.000666282	12.4815	9.46842	-0.800565	chr1	178125327	178125501	175	+	31	41	39	34	34	31	36	26	0.134563	0.103433	0.104249	0.158616	0.130916	0.144472	0.105688	0.0922143	0.112511	0.103318	ENSE00001927235.1	ENST00000465723.1
ENSG00000075420.13_FNDC3B	E005	164.088	0.00115995	21.8254	2.98616e-06	0.00033226	22.1153	25.7902	0.452522	chr3	172040555	172040624	70	+	163	147	167	154	210	195	163	134	1.45738	1.42172	1.37037	1.42174	1.40148	1.63593	1.63194	1.45014	1.27356	1.33122	ENSE00001674951.1,ENSE00001411701.2	c(ENST00000336824.8, ENST00000423424.5)
ENSG00000075651.16_PLD1	E056	17.218	0.00210273	19.3628	1.0809e-05	0.00103065	8.16711	4.90605	-1.47271	chr3	171791790	171793946	2157	-	42	27	31	24	5	6	3	3	0.00916247	0.00110922	0.011459	0.00847451	0.00844265	0.00827376	0.00126097	0.00144802	0.000760677	0.000967194	ENSE00001313307.4	ENST00000331659.2
ENSG00000075711.21_DLG1	E018	316.868	0.00014398	26.622	2.47408e-07	3.59034e-05	31.2654	34.594	0.303048	chr3	197043127	197043588	462	-	332	301	337	274	368	365	315	280	0.433377	0.409734	0.422905	0.441088	0.428504	0.441012	0.433301	0.411269	0.372905	0.421462	ENSE00001232979.4,ENSE00001232979.4,ENSE00003870667.1,ENSE00003879148.1,ENSE00003867673.1,ENSE00003744371.2,ENSE00003869494.1,ENSE00003880439.1,ENSE00003880439.1,ENSE00003854576.1,ENSE00003854576.1,ENSE00003880439.1,ENSE00003880439.1,ENSE00003880439.1,ENSE00003880439.1,ENSE00003880439.1,ENSE00003880439.1,ENSE00003859763.1,ENSE00003867862.1,ENSE00003873300.1,ENSE00003886562.1,ENSE00003874649.1,ENS…	c(ENST00000653795.1, ENST00000669565.1, ENST00000656087.1, ENST00000661453.1, ENST00000654737.1, ENST00000665728.1, ENST00000660898.1, ENST00000658701.1, ENST00000656428.1, ENST00000661336.1, ENST00000653583.1, ENST00000670455.1, ENST00000669332.1, ENST00000671185.1, ENST00000655488.1, ENST00000346964.6, ENST00000357674.9, ENST00000664564.1, ENST00000653331.1, ENST00000671246.1, ENST00000659716.1…
ENSG00000075711.21_DLG1	E053	225.615	0.000192467	61.1313	5.33935e-15	2.59693e-12	30.1855	25.0029	-0.558084	chr3	197069483	197071003	1521	-	326	260	318	253	197	187	166	130	0.122093	0.0633964	0.126135	0.11573	0.122819	0.12369	0.0704565	0.0640011	0.0596909	0.0594369	ENSE00001925735.1	ENST00000469371.5
ENSG00000075711.21_DLG1	E058	18.5154	0.00207102	48.6789	3.01498e-12	1.03237e-09	10.02	5.12829	-1.93646	chr3	197078463	197078533	71	-	39	28	37	20	6	9	6	7	0.276463	0.0566846	0.323261	0.266993	0.306133	0.209466	0.0459703	0.0659871	0.0462192	0.0685618	ENSE00001649219.1	ENST00000392381.7
ENSG00000075711.21_DLG1	E087	33.7853	0.00111447	15.1378	9.99437e-05	0.00695718	12.1025	9.43277	-0.722036	chr3	197183635	197183763	129	-	53	44	44	40	27	30	25	13	0.225913	0.102748	0.241787	0.230921	0.200369	0.230575	0.113857	0.121062	0.105994	0.0700803	ENSE00003854399.1,ENSE00003859403.1,ENSE00003858186.1,ENSE00003859785.1,ENSE00003862313.1,ENSE00003858186.1,ENSE00001614610.1,ENSE00001663866.1	c(ENST00000671246.1, ENST00000443183.5, ENST00000653795.1, ENST00000660237.1, ENST00000452595.5, ENST00000660553.1, ENST00000653331.1, ENST00000657098.1)
ENSG00000075711.21_DLG1	E142	31.2987	0.0011569	15.6631	7.56881e-05	0.00550201	11.6953	8.97771	-0.765902	chr3	197298559	197298576	18	-	45	39	49	36	18	29	23	16	1.50612	0.674916	1.47125	1.46687	1.59915	1.48721	0.543982	0.838688	0.698851	0.618144	ENSE00001127198.1,ENSE00003863576.1,ENSE00003855776.1,ENSE00003855526.1,ENSE00003865062.1,ENSE00001695218.1,ENSE00003863576.1,ENSE00003863576.1,ENSE00003865062.1,ENSE00001127198.1,ENSE00001127198.1,ENSE00001953472.1	c(ENST00000659716.1, ENST00000667157.1, ENST00000655488.1, ENST00000346964.6, ENST00000419227.5, ENST00000357674.9, ENST00000654737.1, ENST00000661440.1, ENST00000471733.5, ENST00000661336.1, ENST00000448528.6, ENST00000657381.1)
ENSG00000075785.14_RAB7A	E033	1747.7	0.000447569	17.3732	3.07128e-05	0.00254846	70.4785	73.5572	0.145261	chr3	128813792	128814353	562	+	2030	1693	2035	1553	1854	1803	1782	1456	2.0868	1.75012	2.12572	2.03949	2.12714	2.05483	1.79456	1.67007	1.73421	1.80164	ENSE00003901939.1,ENSE00003903277.1,ENSE00003899860.1,ENSE00003901433.1,ENSE00003901433.1,ENSE00001314364.6,ENSE00001887524.1,ENSE00003901433.1,ENSE00003901433.1,ENSE00003899860.1,ENSE00003903359.1	c(ENST00000674748.1, ENST00000676147.1, ENST00000265062.8, ENST00000675712.1, ENST00000482525.5, ENST00000674593.1, ENST00000676214.1, ENST00000675342.1, ENST00000674589.1, ENST00000676425.1, ENST00000675497.1)
ENSG00000075785.14_RAB7A	E034	933.145	9.18973e-05	47.5105	5.47108e-12	1.80911e-09	52.6428	56.7196	0.237562	chr3	128814354	128814762	409	+	1008	908	1052	812	1010	1008	1013	775	1.48517	1.32465	1.45039	1.50302	1.51098	1.4763	1.34333	1.28296	1.35461	1.31771	ENSE00003901939.1,ENSE00003903277.1,ENSE00003899860.1,ENSE00003901433.1,ENSE00003901433.1,ENSE00001314364.6,ENSE00003901433.1,ENSE00003901433.1,ENSE00003899860.1,ENSE00003903359.1	c(ENST00000674748.1, ENST00000676147.1, ENST00000265062.8, ENST00000675712.1, ENST00000674593.1, ENST00000676214.1, ENST00000675342.1, ENST00000674589.1, ENST00000676425.1, ENST00000675497.1)
ENSG00000076043.11_REXO2+ENSG00000255663.1_AP002373.1+ENSG00000076053.11_RBM7	E009	234.508	0.000287266	22.3656	2.25374e-06	0.000258808	30.1064	26.9299	-0.330941	chr11	114401698	114401860	163	+	255	238	290	184	251	242	247	202	0.948436	0.825277	0.920661	0.988531	1.04515	0.839406	0.837665	0.772863	0.828779	0.861799	ENSE00003523277.1,ENSE00003523277.1,ENSE00003523277.1,ENSE00003523277.1,ENSE00003523277.1,ENSE00003629117.1,ENSE00002240241.1	c(ENST00000540163.5, ENST00000544347.1, ENST00000544582.1, ENST00000542140.5, ENST00000375490.9, ENST00000541475.5, ENST00000538134.1)
ENSG00000076043.11_REXO2+ENSG00000255663.1_AP002373.1+ENSG00000076053.11_RBM7	E014	209.442	0.000514407	18.0014	2.20748e-05	0.00191187	28.4524	25.4868	-0.325747	chr11	114405709	114405799	91	+	251	204	243	163	195	218	234	194	1.51039	1.32541	1.62323	1.51771	1.56867	1.33195	1.16567	1.24707	1.40638	1.48253	ENSE00001106145.1,ENSE00003658311.1,ENSE00002245640.1,ENSE00003611905.1,ENSE00003611905.1,ENSE00001106145.1,ENSE00003547545.1,ENSE00003558962.1	c(ENST00000540163.5, ENST00000544347.1, ENST00000544313.5, ENST00000545678.1, ENST00000544582.1, ENST00000542140.5, ENST00000375490.9, ENST00000541475.5)
ENSG00000076043.11_REXO2+ENSG00000255663.1_AP002373.1+ENSG00000076053.11_RBM7	E016	468.438	0.000175101	69.7999	6.56352e-17	3.87391e-14	42.4816	37.0852	-0.41371	chr11	114407445	114407819	375	+	582	472	534	399	462	488	502	376	0.848303	0.694258	0.913353	0.852141	0.836521	0.791195	0.670185	0.677428	0.732153	0.697267	ENSE00002287532.1,ENSE00001513876.3,ENSE00002245640.1,ENSE00002294868.1,ENSE00002211972.1,ENSE00002251468.1	c(ENST00000540163.5, ENST00000544313.5, ENST00000545678.1, ENST00000542140.5, ENST00000375490.9, ENST00000541475.5)
ENSG00000076043.11_REXO2+ENSG00000255663.1_AP002373.1+ENSG00000076053.11_RBM7	E017	287.5	0.00249851	29.2892	6.23432e-08	1.04592e-05	34.1387	28.9149	-0.495924	chr11	114407820	114408123	304	+	354	316	345	241	300	264	326	202	0.661303	0.509371	0.685294	0.703743	0.666672	0.589502	0.536824	0.452069	0.586507	0.462083	ENSE00002287532.1,ENSE00001513876.3,ENSE00002245640.1,ENSE00002211972.1,ENSE00002251468.1	c(ENST00000540163.5, ENST00000545678.1, ENST00000542140.5, ENST00000375490.9, ENST00000541475.5)
ENSG00000076043.11_REXO2+ENSG00000255663.1_AP002373.1+ENSG00000076053.11_RBM7	E018	213.342	0.00132507	25.5165	4.38615e-07	6.00967e-05	29.2648	25.2618	-0.435529	chr11	114408124	114408909	786	+	255	226	264	168	226	193	234	173	0.18546	0.150031	0.190926	0.194664	0.19731	0.158938	0.156412	0.127823	0.162826	0.153061	ENSE00002287532.1,ENSE00001513876.3,ENSE00002245640.1,ENSE00002211972.1	c(ENST00000375490.9, ENST00000541475.5, ENST00000540163.5, ENST00000542140.5)
ENSG00000076043.11_REXO2+ENSG00000255663.1_AP002373.1+ENSG00000076053.11_RBM7	E020	98.0559	0.000431341	15.9305	6.57116e-05	0.00487769	19.9505	17.255	-0.423935	chr11	114408925	114410607	1683	+	104	107	125	81	95	97	111	78	0.039707	0.0322525	0.0363661	0.0430428	0.0436308	0.0357884	0.030706	0.0300028	0.0360718	0.0322294	ENSE00002287532.1,ENSE00002245640.1	c(ENST00000541475.5, ENST00000540163.5)
ENSG00000076108.11_BAZ2A	E069	39.3718	0.00107575	19.4041	1.05782e-05	0.0010125	10.0638	13.08	0.75992	chr12	56636182	56636293	112	-	30	27	28	26	53	51	51	51	0.160082	0.265043	0.157634	0.16321	0.146861	0.172622	0.25742	0.237043	0.249047	0.316661	ENSE00002337037.1,ENSE00003577441.1,ENSE00002363285.1,ENSE00002395184.1	c(ENST00000549506.5, ENST00000379441.7, ENST00000551812.5, ENST00000550730.1)
ENSG00000076685.19_NT5C2	E043	22.4658	0.0016269	24.4914	7.4641e-07	9.67346e-05	10.4738	7.0874	-1.12996	chr10	103105358	103105381	24	-	42	27	32	24	11	16	17	14	0.829597	0.347358	1.02988	0.761646	0.78326	0.743604	0.249325	0.347043	0.387407	0.405657	ENSE00003665122.1,ENSE00003658283.1,ENSE00003665122.1,ENSE00003658283.1	c(ENST00000458345.5, ENST00000452156.5, ENST00000674860.1, ENST00000675811.1)
ENSG00000077380.16_DYNC1I2	E001	8.5118	0.00644341	23.0245	1.59949e-06	0.000191576	6.845	3.44345	-1.98418	chr2	171687409	171687468	60	+	18	17	10	11	2	4	5	2	0.150652	0.0303987	0.17655	0.191822	0.0979074	0.136327	0.0181327	0.0347043	0.0455772	0.0231804	ENSE00001677730.1,ENSE00001677730.1	c(ENST00000452242.5, ENST00000340296.8)
ENSG00000077380.16_DYNC1I2	E002	8.48266	0.00971007	19.5578	9.76005e-06	0.000942825	6.78131	3.57408	-1.84968	chr2	171687469	171687470	2	+	19	17	10	9	2	4	5	3	4.40722	0.998887	5.59076	5.75466	2.93722	3.34622	0.543982	1.04113	1.36732	1.04312	ENSE00001677730.1,ENSE00001677730.1,ENSE00001927290.2	c(ENST00000397119.8, ENST00000340296.8, ENST00000452242.5)
ENSG00000077380.16_DYNC1I2	E003	8.74077	0.00526888	22.4305	2.17887e-06	0.00025198	6.90393	3.57393	-1.9016	chr2	171687471	171687471	1	+	19	17	11	10	2	4	5	3	9.14719	1.99777	11.1815	11.5093	6.46189	7.43604	1.08796	2.08226	2.73463	2.08624	ENSE00001677730.1,ENSE00001677730.1,ENSE00001927290.2,ENSE00001823696.1	c(ENST00000410079.7, ENST00000397119.8, ENST00000340296.8, ENST00000452242.5)
ENSG00000077380.16_DYNC1I2	E004	36.9667	0.00104556	20.9629	4.68275e-06	0.000494126	12.8087	9.68011	-0.81165	chr2	171687472	171687500	29	+	54	50	53	40	22	35	23	23	1.09059	0.506562	1.09583	1.16727	1.07361	1.02566	0.412676	0.628268	0.43377	0.551534	ENSE00001677730.1,ENSE00001677730.1,ENSE00001927290.2,ENSE00001823696.1,ENSE00001637153.1,ENSE00001637153.1	c(ENST00000452242.5, ENST00000410079.7, ENST00000397119.8, ENST00000340296.8, ENST00000471482.5, ENST00000438879.5)
ENSG00000077380.16_DYNC1I2	E005	95.3608	0.00346954	21.6308	3.30504e-06	0.000363013	20.0453	16.1709	-0.626887	chr2	171687501	171687627	127	+	124	110	153	100	73	90	63	63	0.613554	0.324466	0.574599	0.586394	0.707709	0.585515	0.312682	0.368904	0.27131	0.344968	ENSE00001677730.1,ENSE00001677730.1,ENSE00001927290.2,ENSE00001823696.1,ENSE00001637153.1,ENSE00001637153.1,ENSE00001582572.1	c(ENST00000452242.5, ENST00000410079.7, ENST00000397119.8, ENST00000340296.8, ENST00000471482.5, ENST00000438879.5, ENST00000508530.5)
ENSG00000077942.19_FBLN1	E010	3.21666	0.0103414	17.1993	3.36557e-05	0.00275435	1.05755	4.21099	3.98772	chr22	45517345	45517640	296	+	0	0	1	0	6	8	9	3	0.000496153	0.0121934	0	0	0.00198461	0	0.0110267	0.0140693	0.0166295	0.0070481	ENSE00001746490.1	ENST00000450975.1
ENSG00000078098.14_FAP	E012	200.808	0.00271815	20.2349	6.84922e-06	0.000692974	28.2025	24.0505	-0.47056	chr2	162174967	162176669	1703	-	283	233	315	194	188	179	135	117	0.0959477	0.0514751	0.0977955	0.092628	0.108658	0.0847088	0.060052	0.0547159	0.0433559	0.0477764	ENSE00001866692.1	ENST00000480044.5
ENSG00000078098.14_FAP	E021	100.053	0.00243964	22.3345	2.29059e-06	0.000262558	20.3488	16.5698	-0.599894	chr2	162194749	162195037	289	-	164	110	149	103	88	71	65	66	0.289885	0.143839	0.333959	0.257689	0.302869	0.265021	0.165641	0.12789	0.123011	0.158814	ENSE00001819791.1	ENST00000497414.1
ENSG00000078098.14_FAP	E022	121.189	0.00119422	44.5992	2.41789e-11	7.27824e-09	22.6476	17.7286	-0.716694	chr2	162197570	162197740	171	-	171	158	176	147	106	93	75	59	0.614478	0.275034	0.588501	0.62555	0.604621	0.639239	0.337205	0.283114	0.23988	0.239938	ENSE00001612602.1	ENST00000422436.5
ENSG00000078098.14_FAP	E023	101.395	0.000657392	34.6087	4.03091e-09	8.4712e-07	20.5971	16.5033	-0.647126	chr2	162198179	162198298	120	-	137	127	160	114	95	70	70	53	0.719517	0.340124	0.671872	0.716512	0.78326	0.706424	0.430652	0.303663	0.319041	0.30714	ENSE00001753683.1	ENST00000422436.5
ENSG00000078098.14_FAP	E031	142.513	0.00391548	16.3562	5.2483e-05	0.00405091	23.9977	20.1398	-0.514379	chr2	162209620	162209951	332	-	199	164	247	128	115	128	102	86	0.352728	0.184324	0.352746	0.334431	0.437045	0.286691	0.188427	0.2007	0.168032	0.180137	ENSE00001923174.1	ENST00000480838.1
ENSG00000078808.18_SDF4	E022	40.6346	0.00250965	19.8331	8.45077e-06	0.000832607	13.3574	10.1764	-0.788651	chr1	1232002	1232031	30	-	58	50	61	51	39	34	20	18	1.18118	0.519754	1.13777	1.12836	1.19447	1.26413	0.707176	0.589974	0.364618	0.417247	ENSE00003851528.1,ENSE00001066426.3,ENSE00001066426.3	c(ENST00000263741.12, ENST00000465727.5, ENST00000660930.1)
ENSG00000079150.18_FKBP7	E001	129.901	0.000935368	21.6944	3.19719e-06	0.000352505	19.7346	22.8378	0.428131	chr2	178463664	178465255	1592	-	116	110	123	112	154	157	174	110	0.0468401	0.0529464	0.0428807	0.0467789	0.0453867	0.0523138	0.0526213	0.0513371	0.0597772	0.0480498	ENSE00001754743.1	ENST00000424785.7
ENSG00000079308.19_TNS1	E003	6565.46	0.000191155	61.1591	5.26426e-15	2.57373e-12	116.006	120.837	0.171164	chr2	217799795	217802788	2994	-	5332	4655	5376	4273	9533	9562	7831	6884	1.05419	1.60601	1.04806	1.05261	1.05481	1.06126	1.73206	1.66254	1.43052	1.59894	ENSE00003821696.1,ENSE00001074888.5,ENSE00003842698.1	c(ENST00000171887.8, ENST00000651849.1, ENST00000646520.1)
ENSG00000079308.19_TNS1	E037	77.5667	0.00398171	16.019	6.27105e-05	0.00469759	18.2935	15.0071	-0.57696	chr2	217879292	217879512	221	-	76	85	87	65	103	90	80	49	0.228184	0.204423	0.20238	0.260392	0.231257	0.218707	0.25353	0.211995	0.197983	0.154186	ENSE00001705744.1	ENST00000453356.1
ENSG00000079308.19_TNS1	E058	136.829	0.00455183	19.2811	1.12818e-05	0.00106989	24.1381	19.8596	-0.572555	chr2	217901710	217901823	114	-	159	124	175	95	142	166	128	128	0.769665	0.707628	0.820804	0.736407	0.901779	0.61967	0.677591	0.758015	0.614093	0.780814	ENSE00001595989.1,ENSE00001602403.1	c(ENST00000439083.5, ENST00000449814.1)
ENSG00000079308.19_TNS1	E059	100.909	0.000436718	25.7014	3.98535e-07	5.5119e-05	20.6078	17.2088	-0.526654	chr2	217901824	217902009	186	-	113	98	113	75	125	121	85	92	0.342742	0.324533	0.35753	0.356709	0.356888	0.29984	0.365579	0.338647	0.24994	0.343967	ENSE00001595989.1	ENST00000439083.5
ENSG00000079308.19_TNS1	E067	378.37	0.00387076	15.3468	8.94715e-05	0.00633971	32.3822	37.3764	0.431527	chr2	217943865	217944005	141	-	277	237	248	241	596	683	395	406	1.14958	2.08889	1.15613	1.13797	1.03324	1.27098	2.29938	2.5216	1.53217	2.00239	ENSE00001409143.3,ENSE00003729573.1,ENSE00003729573.1,ENSE00001711817.1	c(ENST00000171887.8, ENST00000611415.4, ENST00000615025.4, ENST00000449814.1)
ENSG00000079308.19_TNS1	E070	131.761	0.0121358	17.3578	3.09631e-05	0.00256711	24.4327	18.8637	-0.758702	chr2	217978765	217978802	38	-	171	149	139	106	120	134	159	97	2.38149	1.90428	2.64825	2.65463	2.14881	2.07426	1.71784	1.83568	2.28846	1.77513	ENSE00001650791.1,ENSE00001650791.1,ENSE00001650791.1,ENSE00001668799.1	c(ENST00000651849.1, ENST00000646520.1, ENST00000446903.5, ENST00000413280.5)
ENSG00000079432.7_CIC	E004	925.658	0.000660442	78.8822	6.59272e-19	4.7575e-16	58.1266	50.984	-0.417364	chr19	42272217	42274577	2361	+	994	854	1016	795	1073	1019	994	784	0.248957	0.233269	0.247764	0.244885	0.252793	0.250388	0.247223	0.224674	0.230261	0.23092	ENSE00002667675.1	ENST00000572681.6
ENSG00000079819.19_EPB41L2	E036	102.22	0.000431141	16.4921	4.88529e-05	0.00381062	20.171	17.4309	-0.42653	chr6	130880902	130881581	680	-	126	117	147	111	92	74	106	59	0.118477	0.0689602	0.109046	0.116487	0.126992	0.121382	0.0735975	0.0566497	0.0852563	0.0603372	ENSE00002201853.1,ENSE00002167100.1,ENSE00002148687.1	c(ENST00000524581.5, ENST00000531410.5, ENST00000530757.5)
ENSG00000079819.19_EPB41L2	E039	212.63	0.000423331	33.1928	8.34577e-09	1.66019e-06	28.8374	24.8862	-0.435996	chr6	130882064	130883094	1031	-	278	264	266	231	189	166	182	145	0.162553	0.0944718	0.158684	0.173359	0.151562	0.166608	0.0997212	0.0838155	0.0965477	0.0978029	ENSE00002167100.1,ENSE00003805544.1	c(ENST00000639623.1, ENST00000530757.5)
ENSG00000079931.15_MOXD1	E016	72.3486	0.00308874	38.341	5.94019e-10	1.44833e-07	18.0806	13.2187	-0.911482	chr6	132390422	132392299	1878	-	96	110	117	73	43	55	53	41	0.0338102	0.0145795	0.0300831	0.039655	0.036598	0.0289047	0.0124554	0.0152455	0.0154351	0.0151821	ENSE00001654705.2	ENST00000392401.3
ENSG00000080189.15_SLC35C2	E002	104.45	0.0116509	21.847	2.95275e-06	0.000329126	21.502	15.9136	-0.879091	chr20	46345984	46349527	3544	-	194	130	155	107	76	59	84	51	0.0262981	0.0108256	0.0322148	0.0248342	0.0256924	0.0224508	0.0116655	0.00866629	0.0129633	0.0100073	ENSE00003736123.1,ENSE00003848226.1	c(ENST00000543605.5, ENST00000372230.10)
ENSG00000080546.13_SESN1	E003	18.8051	0.00797139	24.2962	8.26012e-07	0.000106028	9.08848	5.20024	-1.61377	chr6	108988363	108988542	180	-	49	29	35	21	3	10	7	2	0.117564	0.0167457	0.160203	0.109075	0.114225	0.0867538	0.00906636	0.0289203	0.0212694	0.0077268	ENSE00002117648.1	ENST00000520364.1
ENSG00000080815.19_PSEN1	E064	493.762	0.000106234	22.2607	2.38026e-06	0.000271677	39.3292	42.17	0.212936	chr14	73220402	73223691	3290	+	596	504	583	419	514	503	531	377	0.102281	0.0831337	0.10661	0.103714	0.104097	0.0947021	0.0849868	0.0795879	0.088273	0.0796871	ENSE00002555450.1	ENST00000324501.10
ENSG00000080845.17_DLGAP4	E016	650.976	0.000178614	17.7029	2.58236e-05	0.00219063	44.8093	47.4425	0.177015	chr20	36461747	36462599	853	+	649	554	612	457	803	825	747	647	0.426831	0.505501	0.447757	0.439705	0.421473	0.39839	0.512095	0.503477	0.478962	0.52747	ENSE00001373726.3	ENST00000340491.8
ENSG00000080845.17_DLGAP4	E047	1091.75	0.000112726	15.2824	9.25763e-05	0.00651794	57.3075	59.5338	0.122972	chr20	36527240	36528633	1394	+	1015	930	1069	869	1259	1406	1265	1048	0.448552	0.508867	0.4285	0.45167	0.450487	0.463552	0.491301	0.525046	0.496315	0.522806	ENSE00003672059.1,ENSE00003476410.2,ENSE00001564659.1,ENSE00003672059.1	c(ENST00000339266.9, ENST00000401952.6, ENST00000373913.7, ENST00000475894.5)
ENSG00000081320.11_STK17B	E001	1208.53	0.000177494	50.7574	1.04519e-12	3.86011e-10	58.6691	62.3414	0.197349	chr2	196133583	196137446	3864	-	998	866	1057	729	1587	1562	1787	1261	0.15118	0.228435	0.151999	0.151734	0.160696	0.140292	0.223421	0.210435	0.25294	0.226945	ENSE00001165496.6	ENST00000263955.9
ENSG00000081377.17_CDC14B	E002	7.51124	0.00570674	19.282	1.12767e-05	0.00106982	6.63227	3.57074	-1.78816	chr9	96496207	96496359	153	-	17	10	14	5	4	4	3	5	0.0469231	0.0153203	0.065389	0.0442496	0.0537531	0.0243008	0.0142217	0.0136095	0.0107241	0.0227259	ENSE00001844695.1	ENST00000474602.5
ENSG00000082212.13_ME2	E032	9.34005	0.00324655	19.4299	1.04362e-05	0.00100068	7.22667	4.21883	-1.55474	chr18	50935271	50935575	305	+	15	10	16	12	6	7	5	5	0.0278033	0.0107537	0.0289427	0.0221973	0.0308168	0.0292565	0.0107013	0.0119474	0.00896602	0.0114002	ENSE00003804156.1,ENSE00003806074.1	c(ENST00000639663.1, ENST00000589330.2)
ENSG00000082701.16_GSK3B	E001	2057.55	7.47481e-05	27.7659	1.36919e-07	2.12804e-05	75.9709	78.2541	0.102737	chr3	119821321	119826685	5365	-	2204	1827	2184	1738	2400	2247	2375	1765	0.238086	0.233067	0.241763	0.230552	0.239139	0.240892	0.243347	0.218026	0.242116	0.22878	ENSE00001863284.2	ENST00000264235.13
ENSG00000082898.17_XPO1	E067	175.302	0.000261399	23.7265	1.11045e-06	0.000138198	26.2694	23.0384	-0.386803	chr2	61536202	61536588	387	-	217	212	237	157	177	163	154	114	0.34057	0.222636	0.329986	0.370873	0.359753	0.301669	0.248798	0.219256	0.21764	0.20485	ENSE00001634406.1	ENST00000449444.5
ENSG00000083520.15_DIS3	E001	180.996	0.000416881	21.5597	3.42991e-06	0.000374757	23.5103	26.6122	0.365507	chr13	72752169	72757442	5274	-	179	185	183	146	206	208	184	174	0.0211727	0.0209506	0.0199738	0.0237483	0.0203835	0.0205852	0.0212477	0.0205304	0.0190813	0.0229431	ENSE00001355717.3	ENST00000377767.9
ENSG00000083520.15_DIS3	E021	99.6092	0.000496546	14.9135	0.000112555	0.00766752	19.7835	17.1775	-0.412479	chr13	72775211	72775375	165	-	135	112	131	110	77	90	73	77	0.475796	0.276076	0.481501	0.459552	0.466395	0.495736	0.253858	0.283944	0.241974	0.324526	ENSE00001250231.2,ENSE00001250231.2,ENSE00001250231.2,ENSE00001250231.2	c(ENST00000490646.1, ENST00000377767.9, ENST00000377780.8, ENST00000545453.5)
ENSG00000083642.19_PDS5B	E053	179.561	0.00199741	19.4133	1.05269e-05	0.00100817	23.2788	26.9114	0.427694	chr13	32775909	32778019	2111	+	193	182	242	128	215	193	161	153	0.0561512	0.0487776	0.0538042	0.0583692	0.0673433	0.0450883	0.0554032	0.0475931	0.0417126	0.0504017	ENSE00001371098.1	ENST00000315596.15
ENSG00000083857.14_FAT1	E057	40.4323	0.0169528	19.9689	7.87136e-06	0.000783321	9.76948	14.32	1.10896	chr4	186723664	186723833	170	-	32	23	36	42	44	58	50	41	0.127622	0.161744	0.110777	0.0915967	0.1244	0.183714	0.140795	0.177604	0.160861	0.167717	ENSE00002032048.2,ENSE00003723413.1	c(ENST00000614102.4, ENST00000441802.7)
ENSG00000083857.14_FAT1	E059	361.507	0.00035274	16.1834	5.74952e-05	0.00437149	35.8641	33.0525	-0.245388	chr4	186726354	186726722	369	-	544	481	512	346	288	293	251	230	0.815616	0.410851	0.8676	0.88251	0.815099	0.697255	0.424571	0.413348	0.372029	0.433455	ENSE00002045233.1	ENST00000509647.1
ENSG00000084072.17_PPIE	E033	68.9831	0.00060994	28.6235	8.79066e-08	1.4258e-05	17.3031	13.7483	-0.669194	chr1	39753717	39756769	3053	+	96	76	101	71	57	61	59	42	0.0180214	0.0101734	0.0185051	0.0168534	0.019434	0.0172931	0.0101562	0.0104011	0.0105695	0.00956676	ENSE00002143267.2	ENST00000324379.10
ENSG00000084636.18_COL16A1	E010	63.3671	0.00997555	18.3226	1.86486e-05	0.00164977	17.1325	12.9003	-0.825161	chr1	31656098	31656399	302	-	72	77	96	60	66	66	48	34	0.161849	0.0994674	0.140305	0.172617	0.186737	0.147736	0.118883	0.113766	0.0869288	0.0782915	ENSE00001843404.1,ENSE00001843404.1	c(ENST00000488128.6, ENST00000488897.5)
ENSG00000084652.16_TXLNA	E012	2301.33	0.000115549	27.4628	1.60142e-07	2.44551e-05	79.2253	81.4019	0.0953232	chr1	32194902	32198285	3384	+	2052	1873	2166	1699	2783	2934	2970	2231	0.370231	0.459299	0.356857	0.374721	0.376006	0.37334	0.44737	0.451341	0.480016	0.458471	ENSE00001461022.1,ENSE00001461022.1	c(ENST00000373609.1, ENST00000373610.8)
ENSG00000084733.11_RAB10	E012	1478.72	0.000157448	34.3839	4.52445e-09	9.42412e-07	64.9337	68.0541	0.156022	chr2	26135348	26137454	2107	+	1350	1177	1306	1055	1783	1770	2019	1536	0.372927	0.482169	0.377065	0.378192	0.364121	0.372331	0.460332	0.437304	0.524084	0.506955	ENSE00001136865.5	ENST00000264710.5
ENSG00000085788.14_DDHD2	E066	166.45	0.000363466	42.2973	7.84021e-11	2.21297e-08	21.3336	25.704	0.548207	chr8	38260902	38261537	636	+	106	103	129	121	217	250	245	179	0.117087	0.199159	0.0980835	0.109643	0.119152	0.141472	0.185604	0.204625	0.210687	0.195721	ENSE00002190460.2,ENSE00002151506.1,ENSE00002096827.1	c(ENST00000397166.7, ENST00000517385.5, ENST00000520272.6)
ENSG00000087088.20_BAX	E001	10.5084	0.00319898	27.2081	1.82694e-07	2.73763e-05	7.4828	3.85126	-1.9186	chr19	48954815	48954874	60	+	17	17	16	18	4	5	3	4	0.184574	0.0383383	0.166742	0.191822	0.156652	0.223081	0.0362654	0.0433804	0.0273463	0.0463608	ENSE00002027572.1	ENST00000502487.5
ENSG00000087088.20_BAX	E002	22.5999	0.00143526	21.6132	3.3355e-06	0.000365824	10.2554	7.07071	-1.07573	chr19	48954875	48954896	22	+	34	32	31	31	14	14	14	12	0.942456	0.3512	0.909501	0.984755	0.827763	1.04781	0.34617	0.331269	0.348044	0.379316	ENSE00002027572.1,ENSE00001558844.2	c(ENST00000502487.5, ENST00000345358.12)
ENSG00000087088.20_BAX	E021	209.702	0.000328694	22.954	1.65922e-06	0.000197785	25.4472	28.6158	0.347327	chr19	48961198	48961531	334	+	228	203	227	146	247	257	224	181	0.384378	0.386624	0.401731	0.411482	0.399251	0.325048	0.402286	0.400554	0.366801	0.376855	ENSE00002027056.1	ENST00000293288.12
ENSG00000087152.15_ATXN7L3	E039	30.9983	0.00119007	22.7553	1.83991e-06	0.000217395	8.62428	11.8916	0.930373	chr17	44199496	44199852	357	-	25	24	18	15	39	46	45	39	0.0368971	0.067853	0.0412115	0.0455139	0.0296191	0.0312439	0.0594266	0.0670756	0.0689404	0.0759694	ENSE00002803383.1	ENST00000587097.5
ENSG00000087274.17_ADD1	E066	19.8833	0.00157108	21.19	4.1592e-06	0.000445	9.88893	6.76527	-1.09799	chr4	2926642	2926675	34	+	30	27	27	23	17	16	13	9	0.506606	0.22754	0.519265	0.537633	0.4665	0.503026	0.271991	0.244972	0.209119	0.18408	ENSE00003642334.1,ENSE00002079279.1,ENSE00002079279.1,ENSE00003642334.1,ENSE00003642334.1,ENSE00003642334.1,ENSE00003531257.1,ENSE00002076766.1	c(ENST00000503062.1, ENST00000513762.2, ENST00000398125.5, ENST00000503455.6, ENST00000398123.6, ENST00000355842.7, ENST00000513328.6, ENST00000651918.1)
ENSG00000087903.13_RFX2+ENSG00000267415.1_AC011471.1	E059	23.8661	0.00160348	73.452	1.03112e-17	6.59299e-15	11.8967	6.06994	-1.94696	chr19	6189728	6191325	1598	-	44	35	38	29	12	9	12	14	0.0146241	0.00430409	0.016204	0.0148283	0.0139693	0.0134947	0.00408497	0.00293184	0.00410709	0.00609247	ENSE00002767432.1	ENST00000587700.1
ENSG00000087903.13_RFX2+ENSG00000267415.1_AC011471.1	E060	10.5932	0.0033296	29.8452	4.67948e-08	8.04453e-06	7.8899	4.15265	-1.85425	chr19	6191326	6191569	244	-	20	16	13	15	7	6	6	3	0.042411	0.0126015	0.0482378	0.0443947	0.0312983	0.0457134	0.015606	0.0128008	0.013449	0.00855015	ENSE00002767432.1,ENSE00002900572.1	c(ENST00000587700.1, ENST00000589523.1)
ENSG00000087903.13_RFX2+ENSG00000267415.1_AC011471.1	E062	10.7918	0.0251701	20.52	5.90116e-06	0.000607683	7.98749	4.24734	-1.82471	chr19	6191595	6191864	270	-	26	16	15	9	9	5	4	5	0.0385532	0.0121884	0.0566705	0.0401196	0.0326358	0.0247868	0.0181327	0.00964009	0.00810262	0.012878	ENSE00002767432.1,ENSE00002866078.1	c(ENST00000587700.1, ENST00000589641.1)
ENSG00000088367.23_EPB41L1	E057	104.777	0.000438761	18.1845	2.00505e-05	0.00175802	20.6278	17.7908	-0.432478	chr20	36230344	36232799	2456	+	131	104	139	91	108	96	102	83	0.0302144	0.0226211	0.0313899	0.0286686	0.0332471	0.0275521	0.023921	0.0203478	0.0227144	0.0235013	ENSE00001640311.1,ENSE00001640311.1,ENSE00001640311.1,ENSE00001640311.1	c(ENST00000338074.7, ENST00000373946.7, ENST00000441639.5, ENST00000636016.2)
ENSG00000088448.14_ANKRD10	E001	205.015	0.000881123	33.8015	6.10326e-09	1.24776e-06	24.5007	28.8568	0.484007	chr13	110878540	110879767	1228	-	276	235	278	179	216	181	191	124	0.125802	0.0819252	0.132269	0.12956	0.132988	0.108392	0.0956841	0.0767282	0.0850676	0.0702208	ENSE00001137212.3	ENST00000267339.6
ENSG00000088448.14_ANKRD10	E002	115.83	0.00296903	28.8083	7.99078e-08	1.30735e-05	18.0026	22.575	0.662507	chr13	110879768	110880112	345	-	139	101	170	108	104	118	133	76	0.239388	0.176517	0.237106	0.1982	0.289465	0.23278	0.163983	0.178048	0.210844	0.153192	ENSE00001137212.3,ENSE00001868020.1	c(ENST00000267339.6, ENST00000485844.1)
ENSG00000088448.14_ANKRD10	E007	194.517	0.000313446	19.5879	9.60772e-06	0.000930741	26.4172	23.5193	-0.342638	chr13	110892692	110892956	265	-	351	244	325	209	116	143	127	82	0.677443	0.249081	0.779486	0.623368	0.720451	0.586465	0.23812	0.280909	0.262112	0.215184	ENSE00001193036.8	ENST00000310847.8
ENSG00000088448.14_ANKRD10	E008	151.003	0.000782039	25.0022	5.72663e-07	7.64844e-05	23.5991	20.1002	-0.47084	chr13	110892957	110893027	71	-	272	180	268	177	75	100	101	64	2.01052	0.678173	2.25454	1.71639	2.2174	1.85377	0.574629	0.73319	0.778023	0.626851	ENSE00001193036.8,ENSE00001878417.1	c(ENST00000310847.8, ENST00000465753.1)
ENSG00000088812.18_ATRN	E001	48.7446	0.00107583	20.0854	7.40581e-06	0.000742297	11.5539	14.645	0.688185	chr20	3471018	3471107	90	+	37	39	51	35	66	68	50	50	0.289345	0.370606	0.241939	0.293375	0.332885	0.289179	0.39892	0.393316	0.303848	0.38634	ENSE00001838072.2	ENST00000262919.10
ENSG00000088812.18_ATRN	E031	1877.18	5.02716e-05	17.5515	2.79633e-05	0.0023483	75.1125	73.139	-0.0912404	chr20	3646723	3651118	4396	+	2343	1997	2238	1715	1861	1867	1814	1436	0.302596	0.226057	0.313662	0.307554	0.299068	0.2901	0.230289	0.221086	0.225688	0.227164	ENSE00001353751.3	ENST00000262919.10
ENSG00000089486.17_CDIP1	E029	8.64041	0.00887538	19.7884	8.65039e-06	0.000849159	3.75338	6.95571	1.78177	chr16	4538325	4538404	80	-	3	1	7	5	15	18	17	6	0.032102	0.0968754	0.0220688	0.00846274	0.0514014	0.0464752	0.101997	0.117127	0.116222	0.0521559	ENSE00002600580.1,ENSE00002946122.1,ENSE00002857403.1	c(ENST00000586728.5, ENST00000588381.1, ENST00000563332.6)
ENSG00000089597.18_GANAB	E005	420.117	0.000245602	22.0814	2.61333e-06	0.000295587	39.2351	36.0989	-0.252346	chr11	62625731	62625780	50	-	497	401	496	437	410	444	430	300	5.90149	4.48983	5.8497	5.42969	5.82745	6.4991	4.46065	4.62262	4.70357	4.17247	ENSE00003601401.1,ENSE00003626108.1,ENSE00002144669.2,ENSE00002251472.2,ENSE00003835628.1,ENSE00002182199.1	c(ENST00000540933.5, ENST00000648273.1, ENST00000356638.8, ENST00000532402.5, ENST00000528503.1, ENST00000346178.8)
ENSG00000090266.13_NDUFB2+ENSG00000133597.11_ADCK2	E002	39.3998	0.000819538	24.5281	7.3234e-07	9.50093e-05	9.88255	13.1939	0.837728	chr7	140673153	140673818	666	+	27	25	30	21	59	64	50	45	0.0247951	0.0465657	0.0238581	0.0254136	0.0264615	0.023447	0.0481906	0.0500243	0.0410606	0.0469873	ENSE00003847035.1,ENSE00001207548.3	c(ENST00000072869.9, ENST00000476491.5)
ENSG00000090266.13_NDUFB2+ENSG00000133597.11_ADCK2	E003	44.6992	0.00124757	18.3132	1.87402e-05	0.00165665	10.9663	13.8647	0.680338	chr7	140673819	140674263	445	+	39	28	39	21	66	64	69	42	0.0451877	0.0764968	0.0515765	0.0425989	0.0514839	0.0350914	0.0806804	0.0748678	0.0848044	0.0656344	ENSE00003847035.1,ENSE00001207548.3,ENSE00001827149.1	c(ENST00000072869.9, ENST00000483369.5, ENST00000476491.5)
ENSG00000090266.13_NDUFB2+ENSG00000133597.11_ADCK2	E005	28.2238	0.00135998	14.3096	0.000155076	0.00999207	8.54819	11.098	0.755788	chr7	140674611	140674757	147	+	22	19	21	15	42	39	45	28	0.0838449	0.148355	0.088075	0.0875058	0.0839207	0.075878	0.155423	0.138109	0.167427	0.132459	ENSE00001207516.1,ENSE00001207516.1,ENSE00001207516.1,ENSE00001915157.1	c(ENST00000498423.1, ENST00000072869.9, ENST00000483369.5, ENST00000476491.5)
ENSG00000090266.13_NDUFB2+ENSG00000133597.11_ADCK2	E006	25.3772	0.0141335	24.6811	6.76434e-07	8.8397e-05	6.95741	11.1981	1.37721	chr7	140679155	140679283	129	+	13	15	15	8	41	35	53	28	0.063113	0.172445	0.0593063	0.0787231	0.0683075	0.046115	0.172893	0.141239	0.224706	0.150942	ENSE00003683980.1,ENSE00003683980.1,ENSE00003683980.1,ENSE00003577820.1,ENSE00003683980.1	c(ENST00000498423.1, ENST00000473512.1, ENST00000476491.5, ENST00000072869.9, ENST00000483369.5)
ENSG00000090266.13_NDUFB2+ENSG00000133597.11_ADCK2	E007	23.5147	0.0065537	23.4796	1.26243e-06	0.000155364	6.96301	10.586	1.21201	chr7	140681042	140681137	96	+	10	15	15	11	38	31	43	28	0.0860198	0.207808	0.0613022	0.105784	0.0917882	0.0852046	0.215326	0.168099	0.244978	0.202829	ENSE00003470100.1,ENSE00003470100.1,ENSE00003470100.1,ENSE00003637334.1,ENSE00003470100.1	c(ENST00000498423.1, ENST00000473512.1, ENST00000476491.5, ENST00000072869.9, ENST00000483369.5)
ENSG00000090266.13_NDUFB2+ENSG00000133597.11_ADCK2	E009	13.5401	0.00258565	19.6882	9.11624e-06	0.000887016	5.06727	8.10902	1.35869	chr7	140687154	140687241	88	+	5	8	7	7	23	20	20	19	0.0502159	0.133734	0.0334375	0.0615472	0.0467286	0.0591503	0.142177	0.11831	0.124302	0.150146	ENSE00001267723.1,ENSE00001267723.1,ENSE00001267723.1,ENSE00001267723.1	c(ENST00000072869.9, ENST00000473512.1, ENST00000483369.5, ENST00000476491.5)
ENSG00000090266.13_NDUFB2+ENSG00000133597.11_ADCK2	E010	18.4228	0.00172841	22.4395	2.16867e-06	0.00025111	6.16477	9.38716	1.21585	chr7	140689597	140689725	129	+	11	10	12	7	31	30	25	24	0.0494152	0.12179	0.0501822	0.0524821	0.054646	0.0403506	0.130724	0.121062	0.105994	0.129379	ENSE00000727239.1,ENSE00000727239.1,ENSE00000727239.1	c(ENST00000072869.9, ENST00000483369.5, ENST00000476491.5)
ENSG00000090266.13_NDUFB2+ENSG00000133597.11_ADCK2	E043	140.732	0.000499075	18.6095	1.60423e-05	0.00144777	23.6073	20.7106	-0.384269	chr7	140706563	140706635	73	+	159	147	148	143	139	165	125	113	1.32319	1.05635	1.2818	1.36331	1.19098	1.45665	1.0358	1.17662	0.936519	1.07646	ENSE00001902579.1,ENSE00001838830.1,ENSE00001902579.1,ENSE00001902579.1,ENSE00001838830.1,ENSE00001843610.1,ENSE00001881255.1,ENSE00001034956.5,ENSE00001883742.1	c(ENST00000247866.9, ENST00000460088.5, ENST00000482954.5, ENST00000471136.5, ENST00000472695.5, ENST00000479181.1, ENST00000476181.5, ENST00000475276.1, ENST00000476470.5)
ENSG00000090273.14_NUDC	E002	3.80929	0.0096501	18.8633	1.40427e-05	0.00129181	4.81458	1.69116	-3.01983	chr1	26902282	26902366	85	+	11	5	9	4	1	1	1	0	0.0532942	0.00473963	0.0761589	0.0398246	0.0622	0.0349931	0.00639978	0.00612429	0.00643443	0	ENSE00001739176.2	ENST00000435827.6
ENSG00000090339.9_ICAM1	E018	4568.38	9.03625e-05	27.8175	1.33313e-07	2.07681e-05	104.737	102.248	-0.0939689	chr19	10285584	10286615	1032	+	6407	5905	6563	5169	3502	3750	2742	2961	3.74695	1.7965	3.65361	3.87383	3.73585	3.7245	1.84595	1.89159	1.45317	1.99527	ENSE00000872752.1	ENST00000264832.8
ENSG00000090615.15_GOLGA3+ENSG00000072609.17_CHFR+ENSG00000252079.1_RNU6-327P+ENSG00000196458.11_ZNF605	E001	3690.21	0.000172301	43.6483	3.93019e-11	1.1508e-08	95.3372	99.2676	0.153307	chr12	132768914	132773259	4346	-	3788	3333	3957	3027	4212	4330	4110	3256	0.521235	0.521021	0.512941	0.519214	0.534864	0.517922	0.527209	0.518648	0.517227	0.520999	ENSE00003842772.1,ENSE00003842772.1	c(ENST00000450791.7, ENST00000204726.8)
ENSG00000090615.15_GOLGA3+ENSG00000072609.17_CHFR+ENSG00000252079.1_RNU6-327P+ENSG00000196458.11_ZNF605	E045	61.2814	0.00066615	15.7155	7.36168e-05	0.00537326	16.0416	13.3931	-0.524645	chr12	132835501	132840348	4848	-	87	63	84	61	58	62	56	32	0.00972344	0.00601831	0.010561	0.00879789	0.0101785	0.0093564	0.00650803	0.00665739	0.00631764	0.00459018	ENSE00003583407.2	ENST00000266880.11
ENSG00000090615.15_GOLGA3+ENSG00000072609.17_CHFR+ENSG00000252079.1_RNU6-327P+ENSG00000196458.11_ZNF605	E055	139.184	0.000325055	14.9988	0.000107579	0.00739694	23.2729	20.7407	-0.338057	chr12	132843011	132843083	73	-	165	158	174	130	145	117	135	106	1.37998	0.984015	1.33017	1.46533	1.40021	1.32423	1.08051	0.83433	1.01144	1.00978	ENSE00003699843.1,ENSE00003581747.1,ENSE00003699843.1,ENSE00003699843.1,ENSE00003581747.1,ENSE00003581747.1,ENSE00003699843.1,ENSE00003699843.1,ENSE00003581747.1,ENSE00003699843.1,ENSE00003699843.1,ENSE00003699843.1	c(ENST00000541341.5, ENST00000544093.5, ENST00000443047.6, ENST00000538235.2, ENST00000432561.6, ENST00000544268.5, ENST00000315585.11, ENST00000266880.11, ENST00000535527.5, ENST00000450056.6, ENST00000536843.5, ENST00000545046.5)
ENSG00000090615.15_GOLGA3+ENSG00000072609.17_CHFR+ENSG00000252079.1_RNU6-327P+ENSG00000196458.11_ZNF605	E076	63.9345	0.00075941	19.5444	9.82894e-06	0.000948019	16.415	13.4308	-0.583498	chr12	132853716	132854104	389	-	94	62	84	69	54	52	52	51	0.127216	0.0773462	0.142208	0.107905	0.126852	0.131899	0.0755142	0.0695871	0.0731111	0.0911723	ENSE00002208451.1	ENST00000544268.5
ENSG00000090615.15_GOLGA3+ENSG00000072609.17_CHFR+ENSG00000252079.1_RNU6-327P+ENSG00000196458.11_ZNF605	E077	100.29	0.000834073	22.34	2.28395e-06	0.000261877	20.311	17.0636	-0.508879	chr12	132854243	132855055	813	-	128	114	116	117	91	95	95	58	0.0946044	0.0588093	0.0926545	0.0949325	0.0838174	0.107013	0.0608885	0.0608286	0.0639091	0.0496112	ENSE00002053041.2	ENST00000511001.2
ENSG00000090615.15_GOLGA3+ENSG00000072609.17_CHFR+ENSG00000252079.1_RNU6-327P+ENSG00000196458.11_ZNF605	E084	127.387	0.000435428	33.3194	7.81974e-09	1.56465e-06	23.0124	19.1509	-0.538306	chr12	132861467	132861546	80	-	188	140	163	122	112	117	119	80	1.22467	0.757967	1.38298	1.18478	1.19692	1.134	0.761574	0.761326	0.813554	0.695412	ENSE00003466349.1,ENSE00003466349.1,ENSE00003466349.1,ENSE00003466349.1,ENSE00003466349.1,ENSE00002267918.1,ENSE00003466349.1	c(ENST00000541817.5, ENST00000443047.6, ENST00000432561.6, ENST00000315585.11, ENST00000266880.11, ENST00000535897.1, ENST00000450056.6)
ENSG00000090615.15_GOLGA3+ENSG00000072609.17_CHFR+ENSG00000252079.1_RNU6-327P+ENSG00000196458.11_ZNF605	E085	101.275	0.000353616	34.6559	3.93445e-09	8.2963e-07	20.7378	16.842	-0.607865	chr12	132861547	132861634	88	-	145	111	139	101	89	89	86	66	0.901252	0.533175	0.969689	0.853967	0.927896	0.853455	0.550163	0.52648	0.534497	0.521559	ENSE00003466349.1,ENSE00003466349.1,ENSE00003466349.1,ENSE00003466349.1,ENSE00003466349.1,ENSE00002267918.1,ENSE00003466349.1,ENSE00002235524.1	c(ENST00000541817.5, ENST00000443047.6, ENST00000432561.6, ENST00000540963.1, ENST00000315585.11, ENST00000266880.11, ENST00000535897.1, ENST00000450056.6)
ENSG00000090615.15_GOLGA3+ENSG00000072609.17_CHFR+ENSG00000252079.1_RNU6-327P+ENSG00000196458.11_ZNF605	E098	130.578	0.00120745	17.6575	2.64467e-05	0.00223492	22.822	19.781	-0.419225	chr12	132872285	132872394	110	-	179	133	144	146	124	127	115	91	0.883053	0.590329	0.957651	0.818577	0.769019	0.986965	0.613216	0.601016	0.571787	0.575296	ENSE00003663434.1,ENSE00003663434.1,ENSE00003663434.1,ENSE00003697767.1,ENSE00003663434.1,ENSE00003697767.1,ENSE00003663434.1,ENSE00003697767.1,ENSE00003697767.1,ENSE00003697767.1,ENSE00003697767.1,ENSE00002205507.1,ENSE00003697767.1	c(ENST00000536196.1, ENST00000536932.5, ENST00000541817.5, ENST00000443047.6, ENST00000432561.6, ENST00000540963.1, ENST00000540537.5, ENST00000542714.5, ENST00000315585.11, ENST00000266880.11, ENST00000450056.6, ENST00000535181.5, ENST00000537551.5)
ENSG00000090615.15_GOLGA3+ENSG00000072609.17_CHFR+ENSG00000252079.1_RNU6-327P+ENSG00000196458.11_ZNF605	E123	79.8935	0.000519541	14.4556	0.0001435	0.00937959	18.0183	15.4965	-0.439356	chr12	132945621	132945715	95	-	100	91	106	76	83	84	60	52	0.629584	0.415408	0.619475	0.648513	0.655465	0.594883	0.475268	0.460289	0.345428	0.380647	ENSE00003679321.1,ENSE00003530841.1,ENSE00003530841.1,ENSE00003571369.1,ENSE00003571369.1,ENSE00002234067.1	c(ENST00000536932.5, ENST00000392321.3, ENST00000360187.9, ENST00000412621.6, ENST00000331711.11, ENST00000381215.3)
ENSG00000090615.15_GOLGA3+ENSG00000072609.17_CHFR+ENSG00000252079.1_RNU6-327P+ENSG00000196458.11_ZNF605	E124	73.3051	0.000479879	15.229	9.52317e-05	0.00667739	17.3135	14.7339	-0.469754	chr12	132945716	132945797	82	-	87	86	94	77	70	73	63	46	0.676526	0.434528	0.624385	0.710044	0.673412	0.698262	0.464375	0.46343	0.4202	0.390109	ENSE00003679321.1,ENSE00003530841.1,ENSE00003530841.1,ENSE00003571369.1,ENSE00003571369.1,ENSE00002234067.1,ENSE00002297935.1	c(ENST00000536932.5, ENST00000539809.1, ENST00000392321.3, ENST00000360187.9, ENST00000412621.6, ENST00000331711.11, ENST00000381215.3)
ENSG00000090621.14_PABPC4	E052	18.0772	0.00215229	18.2788	1.90821e-05	0.00168252	9.53112	6.61072	-1.05809	chr1	39571196	39571233	38	-	21	24	30	15	15	18	14	11	0.377529	0.216029	0.325224	0.427591	0.463772	0.293528	0.21473	0.246583	0.201499	0.201304	ENSE00001873955.1	ENST00000470443.5
ENSG00000090861.17_AARS1	E001	84.8848	0.00189498	14.5528	0.000136289	0.00901011	15.6766	18.5652	0.493012	chr16	70251983	70252027	45	-	70	59	75	57	131	102	127	74	0.931016	1.36266	0.915446	0.887647	0.979074	0.941898	1.58359	1.17995	1.54355	1.14357	ENSE00003901967.1,ENSE00003901967.1	c(ENST00000675643.1, ENST00000674963.1)
ENSG00000090861.17_AARS1	E002	246.786	0.000209122	67.8125	1.79805e-16	1.01351e-13	26.0557	31.5461	0.567813	chr16	70252028	70252269	242	-	201	181	183	167	335	338	377	231	0.488134	0.748984	0.488796	0.506365	0.444225	0.513148	0.753032	0.72707	0.852031	0.663803	ENSE00003901967.1,ENSE00003901967.1,ENSE00003899924.1	c(ENST00000675917.1, ENST00000675643.1, ENST00000674963.1)
ENSG00000090863.12_GLG1	E004	1373.57	0.000189047	26.8095	2.24536e-07	3.29631e-05	63.1261	66.5358	0.173765	chr16	74452132	74452789	658	-	1398	1196	1419	1156	1558	1637	1532	1257	1.26354	1.29624	1.25034	1.23057	1.26685	1.30639	1.28803	1.29508	1.27339	1.32847	ENSE00001663920.3	ENST00000422840.7
ENSG00000090924.15_PLEKHG2	E054	200.908	0.00205523	23.0088	1.61263e-06	0.000192904	24.1837	28.2916	0.463646	chr19	39425740	39428415	2676	+	153	168	177	152	272	280	272	166	0.039311	0.0521229	0.0336475	0.0425034	0.0388556	0.0422376	0.0552926	0.0544687	0.055592	0.0431384	ENSE00001782082.2	ENST00000425673.6
ENSG00000091436.17_MAP3K20	E022	1891.11	0.000100546	121.049	3.72762e-28	5.72028e-25	71.4601	76.3244	0.225445	chr2	173222205	173227146	4942	+	1713	1481	1761	1236	2479	2457	2280	1976	0.200544	0.265514	0.203987	0.202886	0.209326	0.185976	0.272871	0.258808	0.252326	0.278052	ENSE00001374796.2	ENST00000338983.7
ENSG00000091436.17_MAP3K20	E023	24.2893	0.00293878	22.2626	2.37793e-06	0.000271598	11.0258	7.71564	-1.03323	chr2	173229689	173229733	45	+	40	25	37	22	25	18	24	10	0.436446	0.239167	0.523112	0.376122	0.48301	0.36354	0.302212	0.208226	0.291694	0.154536	ENSE00001466212.1,ENSE00001466212.1	c(ENST00000375213.8, ENST00000409176.6)
ENSG00000091436.17_MAP3K20	E025	57.4119	0.000783117	30.2815	3.73665e-08	6.53425e-06	16.1749	12.4518	-0.760253	chr2	173232320	173232459	140	+	76	62	83	47	52	46	60	43	0.304301	0.20527	0.319472	0.299823	0.348271	0.249638	0.20205	0.171043	0.234397	0.213591	ENSE00001466205.2,ENSE00001466205.2	c(ENST00000375213.8, ENST00000409176.6)
ENSG00000091436.17_MAP3K20	E026	48.9706	0.00137828	23.363	1.34135e-06	0.000163789	14.835	11.493	-0.741	chr2	173238373	173238435	63	+	60	55	64	46	41	36	52	42	0.572811	0.391631	0.560477	0.591048	0.596769	0.542949	0.35402	0.297466	0.451432	0.463608	ENSE00001466203.1,ENSE00001466203.1	c(ENST00000375213.8, ENST00000409176.6)
ENSG00000091436.17_MAP3K20	E027	57.2697	0.000687824	25.443	4.55645e-07	6.21809e-05	15.9364	12.5456	-0.695222	chr2	173239404	173239496	93	+	73	61	75	51	46	51	56	51	0.446884	0.316306	0.461942	0.444066	0.473746	0.407783	0.269066	0.285471	0.329332	0.381355	ENSE00001466202.1,ENSE00001466202.1	c(ENST00000375213.8, ENST00000409176.6)
ENSG00000091436.17_MAP3K20	E028	49.0337	0.00066675	19.0159	1.29637e-05	0.00120531	14.6701	11.7535	-0.643514	chr2	173258699	173258815	117	+	66	53	57	44	47	49	45	38	0.301124	0.218188	0.331975	0.306684	0.286191	0.279646	0.218523	0.218014	0.210357	0.22586	ENSE00001466200.1,ENSE00001466200.1	c(ENST00000375213.8, ENST00000409176.6)
ENSG00000091436.17_MAP3K20	E031	110.868	0.000317994	40.9439	1.56661e-10	4.23739e-08	21.9223	17.7113	-0.623982	chr2	173266050	173266783	734	+	142	115	146	93	110	108	106	85	0.107747	0.0794085	0.113852	0.106072	0.116849	0.0942169	0.0815231	0.0765954	0.078984	0.0805314	ENSE00001577070.1,ENSE00001466194.4	c(ENST00000375213.8, ENST00000409176.6)
ENSG00000091436.17_MAP3K20	E032	98.1201	0.00413803	20.2961	6.63374e-06	0.000673166	20.6446	16.7219	-0.615526	chr2	173266784	173268015	1232	+	121	109	146	65	89	100	100	75	0.0566365	0.0420697	0.0577992	0.0598986	0.069616	0.0392324	0.0392974	0.0422536	0.0443934	0.0423344	ENSE00001466194.4	ENST00000375213.8
ENSG00000091513.16_TF+ENSG00000144867.12_SRPRB+ENSG00000242337.5_INHCAP	E002	4.39408	0.00897505	22.171	2.49407e-06	0.000283891	5.43956	2.15469	-2.67329	chr3	133661999	133662033	35	+	7	10	9	4	1	3	1	1	0.136794	0.0239144	0.1177	0.193434	0.151057	0.0849833	0.0155423	0.0446198	0.0156265	0.0198689	ENSE00001907449.1,ENSE00001907449.1,ENSE00001817220.1	c(ENST00000460564.5, ENST00000497521.5, ENST00000490470.5)
ENSG00000091986.16_CCDC80	E001	36224.3	0.00159154	241.104	2.25927e-54	1.23104e-50	165.792	194.066	0.884339	chr3	112596797	112605100	8304	-	8789	10576	12310	10985	62648	58588	83467	47916	0.834911	4.32171	0.622873	0.862253	0.870839	0.983681	4.10397	3.67279	5.49739	4.01269	ENSE00003703733.3	ENST00000206423.8
ENSG00000091986.16_CCDC80	E003	7410.31	0.000300459	23.8218	1.0568e-06	0.000132045	118.384	118.427	0.00149241	chr3	112605467	112605599	133	-	3128	3538	4108	3627	11481	11389	13842	9098	17.5684	49.0067	13.8408	18.0097	18.1445	20.2786	46.9583	44.5768	56.9215	47.5704	ENSE00003703733.3,ENSE00001868751.1,ENSE00001905357.1	c(ENST00000479368.1, ENST00000206423.8, ENST00000439685.6)
ENSG00000091986.16_CCDC80	E004	7662.64	0.000268833	43.9046	3.4478e-11	1.01668e-08	120.533	119.6	-0.0328823	chr3	112605600	112605763	164	-	3440	3679	4317	3759	12167	11872	14576	8687	15.0098	40.8717	12.3442	15.1875	15.4634	17.0439	40.3575	37.6838	48.6098	36.8357	ENSE00003703733.3,ENSE00001868751.1,ENSE00001905357.1,ENSE00001931840.1	c(ENST00000479368.1, ENST00000461431.1, ENST00000206423.8, ENST00000439685.6)
ENSG00000091986.16_CCDC80	E008	11470	0.000730558	15.9421	6.53102e-05	0.00485557	137.025	136.712	-0.0105158	chr3	112616710	112616858	149	-	5328	5580	6255	5288	17801	17445	22337	13441	24.3623	67.6651	21.0438	25.3541	24.6608	26.3905	64.9894	60.948	81.9913	62.7318	ENSE00000967575.1,ENSE00000967575.1,ENSE00000967575.1	c(ENST00000461431.1, ENST00000206423.8, ENST00000439685.6)
ENSG00000091986.16_CCDC80	E009	9693.44	0.000459735	26.5461	2.57326e-07	3.70961e-05	130.083	129.432	-0.0222212	chr3	112618968	112619104	137	-	4466	4680	5312	4624	14788	14599	18496	11841	22.5468	62.0337	19.1843	23.1274	22.7774	25.098	58.7183	55.4725	73.8391	60.1049	ENSE00001076481.1,ENSE00001076481.1,ENSE00001076481.1	c(ENST00000461431.1, ENST00000206423.8, ENST00000439685.6)
ENSG00000091986.16_CCDC80	E010	8327.13	0.000168118	102.669	3.96144e-24	4.52698e-21	124.89	122.642	-0.0782087	chr3	112630113	112630269	157	-	3856	4050	4679	4305	12475	12457	15892	9960	17.4539	46.0015	14.4539	17.4645	17.5073	20.3899	43.224	41.3037	55.3615	44.1166	ENSE00001076482.1,ENSE00001076482.1,ENSE00001076482.1	c(ENST00000461431.1, ENST00000206423.8, ENST00000439685.6)
ENSG00000091986.16_CCDC80	E011	4465.38	0.000208092	63.9938	1.24814e-15	6.49051e-13	99.9592	98.1771	-0.0688292	chr3	112638028	112638097	70	-	2062	2138	2474	2346	6630	6783	8600	5272	20.9242	55.3835	17.3356	20.6781	20.762	24.9214	51.5228	50.4427	67.1939	52.3745	ENSE00001200029.4,ENSE00001200029.4,ENSE00001876627.1	c(ENST00000461431.1, ENST00000206423.8, ENST00000439685.6)
ENSG00000091986.16_CCDC80	E012	27402.3	0.000476356	27.6969	1.41891e-07	2.19436e-05	176.042	175.555	-0.0152768	chr3	112638098	112639399	1302	-	11792	12782	15125	13812	41617	43986	52137	31906	6.67224	18.4791	5.32996	6.64643	6.82419	7.88837	17.3878	17.5865	21.901	17.0413	ENSE00001200029.4,ENSE00001200029.4	c(ENST00000206423.8, ENST00000439685.6)
ENSG00000091986.16_CCDC80	E014	2976.76	0.000497183	29.8392	4.69404e-08	8.05549e-06	85.3955	83.8356	-0.0660637	chr3	112640327	112640431	105	-	1346	1428	1697	1537	4658	4678	5696	3257	9.28266	24.6412	7.54402	9.20746	9.49423	10.8849	24.1321	23.1924	29.6695	21.571	ENSE00001358983.4	ENST00000206423.8
ENSG00000091986.16_CCDC80	E015	5301.93	5.1633e-05	54.8063	1.33013e-13	5.51365e-11	104.993	105.204	0.00791582	chr3	112640432	112640563	132	-	2265	2553	2885	2622	8349	8085	10284	6139	12.7006	35.311	10.0981	13.0942	12.8392	14.7707	34.4068	31.8846	42.6106	32.3419	ENSE00001358983.4,ENSE00001839002.1	c(ENST00000206423.8, ENST00000469554.1)
ENSG00000091986.16_CCDC80	E016	8452.2	0.000108629	35.7561	2.23633e-09	4.90829e-07	123.18	124.008	0.028804	chr3	112640564	112640720	157	-	3597	4030	4547	4057	13199	12866	16170	10260	16.7725	47.5419	13.483	17.3783	17.0134	19.2153	45.7326	42.6598	56.33	45.4454	ENSE00001358983.4,ENSE00001894901.1,ENSE00001839002.1	c(ENST00000206423.8, ENST00000469554.1, ENST00000475181.1)
ENSG00000091986.16_CCDC80	E020	3427.01	0.000538236	22.9235	1.68581e-06	0.000200636	89.9235	88.7476	-0.0481695	chr3	112640924	112641038	115	-	1453	1685	1995	1706	5125	5303	6349	4216	9.64437	25.9843	7.43558	9.9198	10.1909	11.0312	24.2427	24.0048	30.1951	25.4944	ENSE00001358983.4,ENSE00001907798.1,ENSE00001894901.1,ENSE00001669732.2,ENSE00001825438.1,ENSE00001858974.1	c(ENST00000469554.1, ENST00000480275.1, ENST00000473959.5, ENST00000475181.1, ENST00000439685.6, ENST00000206423.8)
ENSG00000091986.16_CCDC80	E021	1517.1	0.00131816	21.9115	2.85513e-06	0.000319476	65.4255	62.6171	-0.144478	chr3	112641039	112641056	18	-	663	767	920	826	2087	2363	2825	1853	28.6683	72.2091	21.6764	28.8485	30.025	34.1232	63.0717	68.3386	85.8371	71.5888	ENSE00001358983.4,ENSE00001907798.1,ENSE00001894901.1,ENSE00001669732.2	c(ENST00000206423.8, ENST00000469554.1, ENST00000475181.1, ENST00000439685.6)
ENSG00000091986.16_CCDC80	E022	1718.5	0.000866019	57.9835	2.64321e-14	1.19587e-11	70.5477	65.6245	-0.241952	chr3	112641057	112641143	87	-	827	944	1094	926	2353	2656	3151	2012	7.06045	16.624	5.59414	7.34604	7.38695	7.91468	14.7125	15.8922	19.8088	16.0824	ENSE00001358983.4,ENSE00001907798.1,ENSE00001669732.2	c(ENST00000206423.8, ENST00000469554.1, ENST00000439685.6)
ENSG00000091986.16_CCDC80	E023	326.023	0.00528492	99.6836	1.78796e-23	1.93165e-20	39.3733	27.6962	-1.05481	chr3	112641144	112641300	157	-	275	260	297	221	395	450	443	315	1.0775	1.44979	1.03081	1.12118	1.11128	1.04673	1.36862	1.49206	1.54324	1.39525	ENSE00001907798.1	ENST00000439685.6
ENSG00000092853.14_CLSPN	E025	6.47182	0.00622019	18.4373	1.75589e-05	0.00156689	6.18788	3.13062	-1.96745	chr1	35760342	35760916	575	-	15	9	10	7	3	3	3	3	0.0113045	0.00300898	0.0153522	0.0105968	0.0102164	0.00905257	0.00283817	0.00271599	0.00285353	0.00362824	ENSE00000765426.1,ENSE00000765426.1,ENSE00000765426.1,ENSE00000765426.1	c(ENST00000318121.8, ENST00000251195.9, ENST00000373220.7, ENST00000520551.1)
ENSG00000092871.17_RFFL+ENSG00000252328.1_Vault+ENSG00000185379.20_RAD51D+ENSG00000267618.5_AC004223.3	E006	322.362	0.00106405	21.1107	4.33495e-06	0.000461049	34.9572	31.5329	-0.309028	chr17	35009112	35011348	2237	-	332	301	354	217	379	398	369	284	0.0858832	0.0908211	0.0873412	0.0910964	0.0929617	0.0721332	0.0921632	0.0926173	0.0902173	0.0882866	ENSE00003903522.1,ENSE00003903522.1,ENSE00001253861.5	c(ENST00000394597.7, ENST00000584655.5, ENST00000315249.11)
ENSG00000092871.17_RFFL+ENSG00000252328.1_Vault+ENSG00000185379.20_RAD51D+ENSG00000267618.5_AC004223.3	E037	101.25	0.000447888	15.2512	9.41193e-05	0.00661272	17.1503	19.6771	0.401319	chr17	35092208	35097559	5352	-	70	75	74	61	145	139	159	102	0.00844554	0.0144399	0.00769713	0.00948737	0.00812237	0.00847531	0.0147379	0.0135199	0.0162484	0.0132534	ENSE00001391423.3	ENST00000345365.10
ENSG00000092871.17_RFFL+ENSG00000252328.1_Vault+ENSG00000185379.20_RAD51D+ENSG00000267618.5_AC004223.3	E039	139.747	0.000289505	19.5039	1.00397e-05	0.000965869	20.1986	22.9817	0.378601	chr17	35097658	35099791	2134	-	103	89	110	88	197	196	203	151	0.0293962	0.0498159	0.0284047	0.0282356	0.0302807	0.0306641	0.0502176	0.047812	0.0520273	0.0492068	ENSE00001391423.3	ENST00000345365.10
ENSG00000092964.18_DPYSL2	E001	76.6261	0.00350308	28.8212	7.93787e-08	1.30039e-05	13.0593	17.4482	0.842847	chr8	26514031	26514679	649	+	32	27	47	39	106	130	133	106	0.0361025	0.104696	0.029017	0.0281657	0.0425422	0.044685	0.0888475	0.104273	0.112082	0.11358	ENSE00002102109.3	ENST00000521913.7
ENSG00000092969.12_TGFB2+ENSG00000281453.1_TGFB2-OT1	E004	14.2799	0.00258784	18.1142	2.08049e-05	0.00181443	8.26681	5.33251	-1.26707	chr1	218363334	218363417	84	+	23	20	24	21	9	11	8	1	0.169019	0.046705	0.161137	0.161195	0.167841	0.185901	0.0582837	0.0681692	0.0520883	0.00827872	ENSE00001368844.1	ENST00000366929.4
ENSG00000093010.14_COMT+ENSG00000284031.1_MIR4761	E029	142.388	0.00250201	30.9896	2.59414e-08	4.68902e-06	19.816	24.5109	0.624134	chr22	19969017	19969975	959	+	121	97	119	104	197	223	193	114	0.0740668	0.106383	0.074253	0.0684785	0.0728946	0.0806411	0.111746	0.121049	0.11007	0.0826663	ENSE00001297813.6	ENST00000361682.11
ENSG00000095059.16_DHPS+ENSG00000178464.6_RPL10P16+ENSG00000105583.11_WDR83OS+ENSG00000269590.1_AC010422.5+ENSG00000285583.1_AC010422.7+ENSG00000104774.13_MAN2B1+ENSG00000285589.1_AC010422.8+ENSG00000269242.1_AC010422.3	E001	76.3973	0.00387478	27.4446	1.6166e-07	2.46269e-05	14.1944	18.5788	0.783995	chr19	12643275	12643830	556	-	69	63	67	42	92	104	124	66	0.0691767	0.0979772	0.0730334	0.0767126	0.0707892	0.0561715	0.0900114	0.0973718	0.121977	0.0825489	ENSE00001758836.1	ENST00000325000.4
ENSG00000095059.16_DHPS+ENSG00000178464.6_RPL10P16+ENSG00000105583.11_WDR83OS+ENSG00000269590.1_AC010422.5+ENSG00000285583.1_AC010422.7+ENSG00000104774.13_MAN2B1+ENSG00000285589.1_AC010422.8+ENSG00000269242.1_AC010422.3	E009	233.121	0.000672107	14.7468	0.000122957	0.00825796	29.6484	26.9897	-0.278754	chr19	12646561	12646732	172	-	283	268	288	236	237	225	223	140	1.00678	0.676415	0.968289	1.05489	0.983628	1.02029	0.749556	0.680971	0.709097	0.566033	ENSE00003018115.1,ENSE00001948651.1,ENSE00003666540.2,ENSE00003490551.1,ENSE00003490551.1,ENSE00001677128.1,ENSE00001809484.1	c(ENST00000456935.7, ENST00000480851.5, ENST00000597692.1, ENST00000469423.1, ENST00000466794.5, ENST00000493218.5, ENST00000221363.8)
ENSG00000095059.16_DHPS+ENSG00000178464.6_RPL10P16+ENSG00000105583.11_WDR83OS+ENSG00000269590.1_AC010422.5+ENSG00000285583.1_AC010422.7+ENSG00000104774.13_MAN2B1+ENSG00000285589.1_AC010422.8+ENSG00000269242.1_AC010422.3	E070	537.845	0.000746839	18.0789	2.11941e-05	0.00184553	40.676	44.1563	0.251806	chr19	12668145	12668425	281	-	580	490	575	436	634	575	653	442	1.18778	1.16435	1.2147	1.18057	1.20207	1.15378	1.22735	1.06521	1.27097	1.09385	ENSE00003839679.1,ENSE00003168836.2,ENSE00003037856.1,ENSE00003024516.1	c(ENST00000598732.1, ENST00000596731.7, ENST00000222190.9, ENST00000648033.1)
ENSG00000095303.17_PTGS1	E006	327.162	0.000918782	17.637	2.67341e-05	0.00225566	31.4529	34.9215	0.31354	chr9	122371039	122371070	32	+	269	239	288	271	448	460	408	283	5.39699	7.05556	4.94709	5.05649	5.287	6.2974	7.61574	7.48312	6.97332	6.15005	ENSE00001681897.2,ENSE00003825198.1,ENSE00003817080.1,ENSE00003820790.1	c(ENST00000619306.5, ENST00000645132.1, ENST00000647067.1, ENST00000362012.7)
ENSG00000095303.17_PTGS1	E018	2283.34	4.34941e-05	16.4764	4.92582e-05	0.00383666	81.4006	79.5948	-0.078966	chr9	122378852	122378918	67	+	2339	2055	2349	1954	2701	2880	2435	1882	20.8981	20.9293	20.5448	20.7653	20.5956	21.6866	21.9298	22.3765	19.8771	19.5338	ENSE00001732837.1,ENSE00001732837.1,ENSE00001732837.1,ENSE00003816441.1,ENSE00001732837.1,ENSE00003816441.1,ENSE00001732837.1	c(ENST00000647067.1, ENST00000643810.1, ENST00000373698.7, ENST00000643576.1, ENST00000223423.8, ENST00000540753.6, ENST00000362012.7)
ENSG00000095303.17_PTGS1	E019	2706.13	4.78634e-05	18.1551	2.0362e-05	0.00178283	87.1167	85.2492	-0.0781879	chr9	122381371	122381495	125	+	2744	2440	2797	2309	3089	3347	2957	2323	13.2537	13.3108	12.9188	13.2154	13.1447	13.7359	13.4429	13.9386	12.9381	12.9235	ENSE00001745009.1,ENSE00001745009.1,ENSE00001745009.1,ENSE00003816530.1,ENSE00001745009.1,ENSE00001745009.1,ENSE00003816530.1,ENSE00001745009.1	c(ENST00000647067.1, ENST00000643810.1, ENST00000373698.7, ENST00000643576.1, ENST00000223423.8, ENST00000540753.6, ENST00000619306.5, ENST00000362012.7)
ENSG00000095794.19_CREM	E020	19.6412	0.00619836	21.2438	4.04406e-06	0.000434257	9.6873	6.28815	-1.24969	chr10	35127477	35127567	91	+	43	24	30	22	13	6	10	12	0.207518	0.0659598	0.278083	0.178554	0.193663	0.179772	0.0777117	0.034323	0.0601019	0.0917027	ENSE00001821317.1,ENSE00001781285.1,ENSE00001781285.1,ENSE00001361083.1,ENSE00001891744.1	c(ENST00000374728.7, ENST00000345491.7, ENST00000427847.6, ENST00000489321.5, ENST00000487132.5)
ENSG00000096746.17_HNRNPH3	E035	432.684	0.00336898	17.8959	2.33324e-05	0.00200555	35.7811	40.755	0.394841	chr10	68342274	68343187	914	+	483	379	462	295	535	462	510	404	0.282166	0.298526	0.310991	0.280733	0.296936	0.240003	0.318414	0.26313	0.305178	0.307381	ENSE00001881721.1,ENSE00001926309.1	c(ENST00000265866.11, ENST00000491200.5)
ENSG00000097021.19_ACOT7	E018	16.1807	0.00295719	19.2475	1.1482e-05	0.00108737	8.93653	5.89191	-1.20427	chr1	6385494	6385813	320	-	28	19	25	19	6	9	14	11	0.0454344	0.0181683	0.0514938	0.040198	0.0458941	0.0441515	0.0101997	0.0146409	0.0239281	0.0239048	ENSE00001475335.2	ENST00000377855.6
ENSG00000099250.18_NRP1	E003	2960.04	0.000167467	49.9674	1.56325e-12	5.59214e-10	87.3123	91.3851	0.166835	chr10	33177494	33179896	2403	-	3738	3080	3533	2624	2896	2730	3326	2196	0.86472	0.659875	0.915446	0.867756	0.863688	0.811992	0.655585	0.591403	0.757003	0.635508	ENSE00001465027.1,ENSE00001465027.1,ENSE00003843830.1,ENSE00001636238.1	c(ENST00000395995.5, ENST00000374875.5, ENST00000265371.8, ENST00000374867.7)
ENSG00000099250.18_NRP1	E011	140.788	0.0019717	89.2738	3.43782e-21	3.12958e-18	25.1086	17.4742	-1.06248	chr10	33194372	33194724	353	-	259	205	238	143	94	75	79	61	0.380565	0.124507	0.43179	0.39317	0.396068	0.301233	0.144856	0.110602	0.1224	0.12017	ENSE00001752711.2,ENSE00001843409.1	c(ENST00000466932.1, ENST00000418675.5)
ENSG00000099250.18_NRP1	E012	82.9437	0.00687912	40.1406	2.36326e-10	6.18741e-08	19.3437	13.3147	-1.08774	chr10	33194725	33194780	56	-	150	128	132	87	56	39	38	45	1.41594	0.459115	1.57634	1.54747	1.38469	1.15524	0.543982	0.362536	0.371129	0.558813	ENSE00001752711.2	ENST00000418675.5
ENSG00000099250.18_NRP1	E016	196.8	0.000265759	28.9922	7.26691e-08	1.19778e-05	27.5746	23.9893	-0.411306	chr10	33201018	33202890	1873	-	303	256	271	191	157	141	186	104	0.0871407	0.0444282	0.0952033	0.0925344	0.084996	0.0758293	0.045598	0.0391883	0.0543131	0.0386134	ENSE00001737027.2	ENST00000374823.9
ENSG00000099250.18_NRP1	E019	79.5072	0.000422639	22.5519	2.04546e-06	0.000238755	17.9723	14.7685	-0.57186	chr10	33205449	33206353	905	-	121	104	117	85	58	58	58	46	0.0755679	0.0346559	0.0786835	0.0778011	0.0759459	0.0698413	0.0348629	0.0333622	0.0350517	0.0353469	ENSE00001464731.3	ENST00000374816.7
ENSG00000099250.18_NRP1	E022	259.972	0.00106898	30.3911	3.5314e-08	6.21581e-06	31.6333	27.3384	-0.433907	chr10	33211410	33213385	1976	-	420	307	352	277	200	216	218	135	0.109789	0.0549531	0.125086	0.105185	0.104646	0.10424	0.0550589	0.0569039	0.0603391	0.0475105	ENSE00001612606.2	ENST00000432372.6
ENSG00000099817.12_POLR2E	E004	79.6609	0.00315073	20.1275	7.24484e-06	0.000727715	18.4002	14.806	-0.633187	chr19	1086989	1087644	656	-	136	99	105	76	69	71	63	36	0.101089	0.0510618	0.122006	0.102172	0.094027	0.0861492	0.0572176	0.0563416	0.052525	0.0381629	ENSE00003719629.2	ENST00000615234.5
ENSG00000099957.16_P2RX6+ENSG00000230513.2_THAP7-AS1	E004	47.9491	0.000897712	20.2132	6.92728e-06	0.000700307	14.1741	11.9199	-0.502755	chr22	21002245	21002829	585	+	52	44	46	33	54	61	57	44	0.0478428	0.0525224	0.0523112	0.0509211	0.0461922	0.0419469	0.0502137	0.0542811	0.0532903	0.0523045	ENSE00001628956.1,ENSE00001676787.1,ENSE00001782081.1,ENSE00003877078.1	c(ENST00000436079.1, ENST00000452284.1, ENST00000662660.1, ENST00000429962.1)
ENSG00000099957.16_P2RX6+ENSG00000230513.2_THAP7-AS1	E005	9.10376	0.00639947	16.394	5.14477e-05	0.00398163	7.12191	4.52533	-1.31003	chr22	21002830	21002917	88	+	18	7	11	8	6	9	10	6	0.078815	0.0499736	0.120375	0.0538538	0.0734306	0.0676004	0.0370897	0.0532396	0.0621508	0.0474145	ENSE00003877078.1	ENST00000662660.1
ENSG00000099957.16_P2RX6+ENSG00000230513.2_THAP7-AS1	E006	24.7356	0.00214138	15.0872	0.000102655	0.00711696	10.5157	8.28414	-0.690392	chr22	21002918	21003264	347	+	28	20	26	22	21	29	29	25	0.0444173	0.0430592	0.0474871	0.0390213	0.044016	0.0471449	0.0329211	0.0435054	0.0457086	0.0501018	ENSE00001778271.1,ENSE00003877078.1	c(ENST00000662660.1, ENST00000429962.1)
ENSG00000099957.16_P2RX6+ENSG00000230513.2_THAP7-AS1	E009	8.06326	0.0057808	20.3037	6.60712e-06	0.000671008	6.88051	3.98327	-1.57873	chr22	21009350	21009807	458	+	11	10	11	9	8	2	8	6	0.0144094	0.00760965	0.0141343	0.0147821	0.0141089	0.0146123	0.00950186	0.00227321	0.00955331	0.0091102	ENSE00001592472.1,ENSE00001658860.1	c(ENST00000436079.1, ENST00000452284.1)
ENSG00000099998.18_GGT5	E017	76.3265	0.000677103	59.2848	1.36423e-14	6.43548e-12	15.8136	9.88389	-1.36382	chr22	24241089	24244552	3464	-	173	139	157	99	14	21	10	12	0.0261087	0.00233558	0.0293911	0.0271668	0.0266249	0.021252	0.00219854	0.00315585	0.00157889	0.00240905	ENSE00003756802.1	ENST00000623756.1
ENSG00000100014.20_SPECC1L+ENSG00000258555.6_SPECC1L-ADORA2A+ENSG00000128271.22_ADORA2A	E034	953.825	0.000227278	26.576	2.5337e-07	3.6596e-05	53.62	56.5478	0.169555	chr22	24414774	24417206	2433	+	955	794	952	730	1173	1209	1083	873	0.226228	0.25348	0.230998	0.220942	0.229859	0.223112	0.262265	0.258678	0.243453	0.249525	ENSE00001252567.4,ENSE00001881826.3,ENSE00003844012.1	c(ENST00000651059.1, ENST00000437398.5, ENST00000314328.14)
ENSG00000100014.20_SPECC1L+ENSG00000258555.6_SPECC1L-ADORA2A+ENSG00000128271.22_ADORA2A	E041	2.88534	0.0159828	19.9995	7.74631e-06	0.000772923	4.51068	1.28405	-3.62623	chr22	24423771	24423957	187	+	5	5	9	3	0	0	2	0	0.0185099	0.00146237	0.0157353	0.0181021	0.0282727	0.0119295	0	0	0.00584949	0	ENSE00001937260.1,ENSE00001870320.1	c(ENST00000486351.1, ENST00000486108.1)
ENSG00000100014.20_SPECC1L+ENSG00000258555.6_SPECC1L-ADORA2A+ENSG00000128271.22_ADORA2A	E053	3.18234	0.0551982	19.0614	1.26578e-05	0.00118117	4.78689	1.28365	-3.79876	chr22	24433131	24433192	62	+	11	5	7	2	0	0	2	0	0.0623303	0.0044107	0.104411	0.0545983	0.0663244	0.0239872	0	0	0.0176428	0	ENSE00003469408.1,ENSE00001855926.1,ENSE00001943873.1,ENSE00001768654.1,ENSE00003792508.1,ENSE00001855323.1,ENSE00001942789.1,ENSE00003792508.1,ENSE00001865691.1,ENSE00003792508.1,ENSE00001811226.1,ENSE00003792508.1,ENSE00003792508.1,ENSE00001612631.1,ENSE00001676926.1	c(ENST00000472248.5, ENST00000436735.1, ENST00000486108.1, ENST00000444262.6, ENST00000358654.2, ENST00000464977.5, ENST00000611543.4, ENST00000618076.3, ENST00000467385.5, ENST00000496258.1, ENST00000439591.1, ENST00000337539.12, ENST00000424232.5, ENST00000610595.4, ENST00000486351.1)
ENSG00000100014.20_SPECC1L+ENSG00000258555.6_SPECC1L-ADORA2A+ENSG00000128271.22_ADORA2A	E054	2.39044	0.0299665	25.3002	4.90652e-07	6.64518e-05	4.29663	0.0166956	-16.0161	chr22	24433193	24433208	16	+	9	5	4	2	0	0	0	0	0.195603	0	0.331032	0.211568	0.146861	0.0929505	0	0	0	0	ENSE00003469408.1,ENSE00001943873.1,ENSE00001768654.1,ENSE00003792508.1,ENSE00001855323.1,ENSE00001942789.1,ENSE00003792508.1,ENSE00001865691.1,ENSE00003792508.1,ENSE00001811226.1,ENSE00003792508.1,ENSE00003792508.1,ENSE00001612631.1,ENSE00001676926.1	c(ENST00000496258.1, ENST00000472248.5, ENST00000436735.1, ENST00000486108.1, ENST00000444262.6, ENST00000358654.2, ENST00000611543.4, ENST00000618076.3, ENST00000464977.5, ENST00000439591.1, ENST00000337539.12, ENST00000424232.5, ENST00000610595.4, ENST00000486351.1)
ENSG00000100014.20_SPECC1L+ENSG00000258555.6_SPECC1L-ADORA2A+ENSG00000128271.22_ADORA2A	E055	10.9526	0.00302119	58.002	2.6185e-14	1.18611e-11	8.49171	3.1445	-2.86963	chr22	24433209	24433423	215	+	21	19	23	15	2	5	5	0	0.0580083	0.00747142	0.0574815	0.0598296	0.0628429	0.0518793	0.00506029	0.0121062	0.0127192	0	ENSE00003469408.1,ENSE00001768654.1,ENSE00003792508.1,ENSE00001855323.1,ENSE00001942789.1,ENSE00003792508.1,ENSE00001865691.1,ENSE00003792508.1,ENSE00001811226.1,ENSE00003792508.1,ENSE00003792508.1,ENSE00001612631.1,ENSE00001676926.1	c(ENST00000496258.1, ENST00000472248.5, ENST00000436735.1, ENST00000486108.1, ENST00000444262.6, ENST00000358654.2, ENST00000611543.4, ENST00000618076.3, ENST00000464977.5, ENST00000439591.1, ENST00000337539.12, ENST00000424232.5, ENST00000610595.4)
ENSG00000100014.20_SPECC1L+ENSG00000258555.6_SPECC1L-ADORA2A+ENSG00000128271.22_ADORA2A	E056	9.67704	0.00332252	49.3151	2.17981e-12	7.64498e-10	7.9318	3.01059	-2.79796	chr22	24433424	24433492	69	+	19	17	17	15	4	5	2	0	0.15881	0.0212776	0.162051	0.166802	0.144733	0.161653	0.0315352	0.0377221	0.015853	0	ENSE00003469408.1,ENSE00001768654.1,ENSE00003792508.1,ENSE00001855323.1,ENSE00003792508.1,ENSE00001865691.1,ENSE00003792508.1,ENSE00001811226.1,ENSE00003792508.1,ENSE00003792508.1,ENSE00001612631.1,ENSE00001676926.1	c(ENST00000472248.5, ENST00000436735.1, ENST00000486108.1, ENST00000444262.6, ENST00000358654.2, ENST00000611543.4, ENST00000618076.3, ENST00000496258.1, ENST00000439591.1, ENST00000337539.12, ENST00000424232.5, ENST00000610595.4)
ENSG00000100014.20_SPECC1L+ENSG00000258555.6_SPECC1L-ADORA2A+ENSG00000128271.22_ADORA2A	E057	15.8416	0.00255028	66.6945	3.17017e-16	1.73744e-13	9.98691	4.25705	-2.46454	chr22	24433493	24433597	105	+	35	24	27	22	5	11	4	2	0.164444	0.0286301	0.196167	0.154747	0.151057	0.155803	0.0259039	0.0545354	0.0208353	0.0132459	ENSE00003469408.1,ENSE00001768654.1,ENSE00003792508.1,ENSE00001855323.1,ENSE00003792508.1,ENSE00001865691.1,ENSE00003792508.1,ENSE00003792508.1,ENSE00003792508.1,ENSE00001612631.1,ENSE00001676926.1	c(ENST00000436735.1, ENST00000486108.1, ENST00000444262.6, ENST00000358654.2, ENST00000611543.4, ENST00000618076.3, ENST00000496258.1, ENST00000439591.1, ENST00000337539.12, ENST00000424232.5, ENST00000610595.4)
ENSG00000100014.20_SPECC1L+ENSG00000258555.6_SPECC1L-ADORA2A+ENSG00000128271.22_ADORA2A	E058	11.7213	0.00265527	64.0413	1.21839e-15	6.35335e-13	8.76076	3.1451	-2.95932	chr22	24433598	24433634	37	+	24	21	20	18	3	4	3	2	0.361319	0.0455798	0.38173	0.384254	0.317538	0.361753	0.0441066	0.0562773	0.0443454	0.0375899	ENSE00003469408.1,ENSE00001768654.1,ENSE00003792508.1,ENSE00001855323.1,ENSE00003792508.1,ENSE00001865691.1,ENSE00003792508.1,ENSE00003792508.1,ENSE00003792508.1,ENSE00001676926.1	c(ENST00000486108.1, ENST00000444262.6, ENST00000358654.2, ENST00000611543.4, ENST00000618076.3, ENST00000496258.1, ENST00000439591.1, ENST00000337539.12, ENST00000424232.5, ENST00000610595.4)
ENSG00000100014.20_SPECC1L+ENSG00000258555.6_SPECC1L-ADORA2A+ENSG00000128271.22_ADORA2A	E059	10.1796	0.00329757	53.6525	2.3928e-13	9.63187e-11	8.15948	3.01126	-2.87916	chr22	24433635	24433654	20	+	24	16	17	15	3	4	2	2	0.576212	0.077486	0.706201	0.541615	0.499328	0.557703	0.0815972	0.104113	0.0546927	0.0695412	ENSE00003469408.1,ENSE00001768654.1,ENSE00003792508.1,ENSE00001855323.1,ENSE00003792508.1,ENSE00001865691.1,ENSE00003792508.1,ENSE00003792508.1,ENSE00003792508.1	c(ENST00000486108.1, ENST00000444262.6, ENST00000358654.2, ENST00000611543.4, ENST00000618076.3, ENST00000496258.1, ENST00000337539.12, ENST00000424232.5, ENST00000610595.4)
ENSG00000100014.20_SPECC1L+ENSG00000258555.6_SPECC1L-ADORA2A+ENSG00000128271.22_ADORA2A	E060	11.4368	0.00311455	57.5249	3.33732e-14	1.49195e-11	8.60174	3.27299	-2.79127	chr22	24433655	24433667	13	+	25	18	18	19	4	6	2	1	0.992333	0.136319	1.13173	0.937411	0.813385	1.08681	0.167379	0.240261	0.0841426	0.0534933	ENSE00003469408.1,ENSE00001768654.1,ENSE00003792508.1,ENSE00001855323.1,ENSE00003792508.1,ENSE00003792508.1,ENSE00003792508.1,ENSE00003792508.1	c(ENST00000486108.1, ENST00000444262.6, ENST00000358654.2, ENST00000611543.4, ENST00000618076.3, ENST00000337539.12, ENST00000424232.5, ENST00000610595.4)
ENSG00000100014.20_SPECC1L+ENSG00000258555.6_SPECC1L-ADORA2A+ENSG00000128271.22_ADORA2A	E061	14.7459	0.00787044	64.4533	9.88468e-16	5.21225e-13	9.75705	3.74174	-2.76963	chr22	24433668	24433729	62	+	36	24	20	23	5	7	3	2	0.267283	0.037885	0.34171	0.262072	0.189498	0.275853	0.0438695	0.0587735	0.0264642	0.0224327	ENSE00003469408.1,ENSE00003792508.1,ENSE00001855323.1,ENSE00003792508.1,ENSE00003792508.1,ENSE00003792508.1,ENSE00003792508.1	c(ENST00000486108.1, ENST00000444262.6, ENST00000358654.2, ENST00000611543.4, ENST00000618076.3, ENST00000337539.12, ENST00000610595.4)
ENSG00000100014.20_SPECC1L+ENSG00000258555.6_SPECC1L-ADORA2A+ENSG00000128271.22_ADORA2A	E062	8.32068	0.0183262	33.232	8.17933e-09	1.63053e-06	7.32436	2.8694	-2.70623	chr22	24433730	24433736	7	+	23	12	10	13	3	4	2	1	1.32861	0.196553	1.93365	1.1606	0.839207	1.38098	0.233135	0.297466	0.156265	0.0993446	ENSE00003469408.1,ENSE00003792508.1,ENSE00003792508.1,ENSE00003792508.1,ENSE00003792508.1,ENSE00003792508.1	c(ENST00000444262.6, ENST00000358654.2, ENST00000611543.4, ENST00000618076.3, ENST00000337539.12, ENST00000610595.4)
ENSG00000100014.20_SPECC1L+ENSG00000258555.6_SPECC1L-ADORA2A+ENSG00000128271.22_ADORA2A	E063	52.5148	0.00865813	157.547	3.88732e-36	9.49034e-33	18.3367	6.98084	-2.80121	chr22	24440583	24441173	591	+	115	99	91	63	14	11	16	18	0.0994107	0.0146405	0.114514	0.113409	0.0904526	0.0792674	0.0128862	0.00968902	0.0148068	0.0211801	ENSE00001747159.1,ENSE00003750761.1,ENSE00001592414.1,ENSE00002241361.2,ENSE00001813959.1,ENSE00003750761.1,ENSE00003750761.1	c(ENST00000444262.6, ENST00000358654.2, ENST00000611543.4, ENST00000618076.3, ENST00000496497.1, ENST00000337539.12, ENST00000610595.4)
ENSG00000100014.20_SPECC1L+ENSG00000258555.6_SPECC1L-ADORA2A+ENSG00000128271.22_ADORA2A	E064	15.2001	0.0285392	56.3337	6.1159e-14	2.64602e-11	10.0956	3.27158	-3.256	chr22	24441174	24441345	172	+	24	40	28	18	3	5	3	2	0.103253	0.0105616	0.0821164	0.157446	0.0956305	0.077819	0.00948805	0.0151327	0.00953942	0.00808619	ENSE00001747159.1,ENSE00003750761.1,ENSE00001592414.1,ENSE00002241361.2,ENSE00003750761.1,ENSE00003750761.1	c(ENST00000444262.6, ENST00000358654.2, ENST00000611543.4, ENST00000618076.3, ENST00000337539.12, ENST00000610595.4)
ENSG00000100014.20_SPECC1L+ENSG00000258555.6_SPECC1L-ADORA2A+ENSG00000128271.22_ADORA2A	E065	66.1454	0.00467765	174.99	6.01831e-40	1.76773e-36	20.0083	8.97544	-2.32943	chr22	24441346	24442356	1011	+	108	126	113	90	26	24	30	18	0.0697745	0.0137394	0.0628666	0.0843762	0.065659	0.0661962	0.0139896	0.0123576	0.0162293	0.0123812	ENSE00001747159.1,ENSE00003750761.1,ENSE00002241361.2,ENSE00003750761.1,ENSE00003750761.1	c(ENST00000358654.2, ENST00000611543.4, ENST00000618076.3, ENST00000337539.12, ENST00000610595.4)
ENSG00000100101.15_Z83844.1+ENSG00000273899.5_NOL12+ENSG00000100106.22_TRIOBP	E012	42.2893	0.00108622	20.8435	4.98369e-06	0.000522071	13.7069	10.5332	-0.763831	chr22	37690697	37690794	98	+	47	46	58	56	34	37	32	30	0.343153	0.194184	0.28224	0.317784	0.347671	0.424917	0.188728	0.19654	0.178588	0.212881	ENSE00003656772.1,ENSE00003721469.1,ENSE00003721469.1,ENSE00001827326.1,ENSE00003721469.1,ENSE00003743926.1,ENSE00003656772.1	c(ENST00000484650.1, ENST00000493862.5, ENST00000468597.5, ENST00000611699.1, ENST00000438329.5, ENST00000455236.4, ENST00000359114.9)
ENSG00000100101.15_Z83844.1+ENSG00000273899.5_NOL12+ENSG00000100106.22_TRIOBP	E014	68.2281	0.000586108	34.6616	3.92288e-09	8.27655e-07	17.4223	13.3771	-0.768717	chr22	37691174	37691424	251	+	91	74	93	78	61	55	46	53	0.215425	0.123336	0.213361	0.199599	0.217659	0.23108	0.132203	0.114068	0.100234	0.14684	ENSE00003588858.1,ENSE00003722758.1,ENSE00001410571.6,ENSE00003722758.1,ENSE00003733777.1,ENSE00001942661.1	c(ENST00000484650.1, ENST00000493862.5, ENST00000611699.1, ENST00000438329.5, ENST00000455236.4, ENST00000359114.9)
ENSG00000100101.15_Z83844.1+ENSG00000273899.5_NOL12+ENSG00000100106.22_TRIOBP	E017	38.4251	0.000947682	25.3633	4.74876e-07	6.4501e-05	13.2689	9.79852	-0.878912	chr22	37693332	37693410	79	+	57	42	48	47	27	28	29	31	0.395969	0.211019	0.424615	0.359934	0.356928	0.442397	0.185918	0.184504	0.200771	0.272883	ENSE00001900876.1,ENSE00001664769.1,ENSE00001410571.6,ENSE00003753084.1,ENSE00001605796.1	c(ENST00000493862.5, ENST00000611699.1, ENST00000438329.5, ENST00000455236.4, ENST00000359114.9)
ENSG00000100124.15_ANKRD54+ENSG00000284197.1_MIR658	E034	16.8062	0.00252696	23.154	1.49529e-06	0.000180476	9.414	6.11786	-1.24618	chr22	37848937	37849318	382	-	23	29	23	14	12	16	15	6	0.0373631	0.0178228	0.0354333	0.0513967	0.0353697	0.0272525	0.0170884	0.0218038	0.0214762	0.0109227	ENSE00003705873.1,ENSE00003706638.1	c(ENST00000609454.5, ENST00000609706.1)
ENSG00000100241.21_SBF1	E001	193.23	0.000261182	20.2689	6.72866e-06	0.000682062	27.3616	24.3913	-0.339406	chr22	50445000	50446805	1806	-	223	208	242	185	201	204	160	147	0.0763821	0.0561004	0.0726665	0.0779734	0.0787163	0.0761721	0.0605428	0.0588013	0.0484542	0.0566033	ENSE00001540799.2	ENST00000380817.8
ENSG00000100266.19_PACSIN2+ENSG00000242247.11_ARFGAP3	E007	326.338	0.000197693	14.8582	0.000115904	0.00786293	34.7514	32.1601	-0.232403	chr22	42810813	42810944	132	-	371	312	358	252	388	361	341	278	1.56677	1.47503	1.65404	1.60023	1.59322	1.41961	1.59898	1.42367	1.41289	1.46458	ENSE00003059885.1,ENSE00003059885.1	c(ENST00000437119.6, ENST00000263245.10)
ENSG00000100266.19_PACSIN2+ENSG00000242247.11_ARFGAP3	E008	360.049	0.000156396	25.4233	4.60335e-07	6.27754e-05	36.7121	33.394	-0.285134	chr22	42817142	42817264	123	-	421	322	400	307	411	387	367	314	1.88826	1.71568	2.0143	1.77236	1.91039	1.85599	1.81769	1.63787	1.63189	1.77528	ENSE00003049172.1,ENSE00003049172.1,ENSE00003049172.1	c(ENST00000437119.6, ENST00000263245.10, ENST00000453516.5)
ENSG00000100266.19_PACSIN2+ENSG00000242247.11_ARFGAP3	E009	332.272	0.000150365	24.7531	6.51654e-07	8.54856e-05	35.3901	32.1154	-0.291385	chr22	42817729	42817857	129	-	379	318	379	267	372	378	330	284	1.66573	1.50604	1.72901	1.66893	1.7259	1.53909	1.56869	1.52538	1.39912	1.53099	ENSE00002993355.1,ENSE00002993355.1,ENSE00002993355.1	c(ENST00000437119.6, ENST00000263245.10, ENST00000453516.5)
ENSG00000100266.19_PACSIN2+ENSG00000242247.11_ARFGAP3	E029	73.8215	0.00622358	16.0308	6.23208e-05	0.00467234	13.9581	17.5223	0.661916	chr22	42869773	42869774	2	-	56	32	58	55	104	102	91	97	16.1988	28.3621	16.478	10.8323	17.0359	20.4491	28.287	26.5488	24.8852	33.7275	ENSE00003725507.1,ENSE00001301340.4	c(ENST00000263246.8, ENST00000337959.8)
ENSG00000100266.19_PACSIN2+ENSG00000242247.11_ARFGAP3	E030	576.369	0.000327143	105.592	9.05967e-25	1.0779e-21	39.7126	46.5946	0.491126	chr22	42869775	42870929	1155	-	506	380	473	352	781	850	743	614	0.236939	0.368112	0.257819	0.222742	0.240573	0.226622	0.367835	0.3831	0.351833	0.369682	ENSE00003725507.1,ENSE00001301340.4,ENSE00001562088.1	c(ENST00000407585.5, ENST00000263246.8, ENST00000337959.8)
ENSG00000100266.19_PACSIN2+ENSG00000242247.11_ARFGAP3	E031	242.265	0.000201973	46.4929	9.1952e-12	2.9248e-09	26.3497	30.7637	0.459707	chr22	42870930	42871127	198	-	213	174	201	142	324	345	332	247	0.589419	0.895444	0.633084	0.594956	0.596345	0.533292	0.890152	0.907045	0.917069	0.867509	ENSE00003725507.1,ENSE00001301340.4,ENSE00001562088.1,ENSE00001558629.3	c(ENST00000407585.5, ENST00000263246.8, ENST00000403744.7, ENST00000337959.8)
ENSG00000100266.19_PACSIN2+ENSG00000242247.11_ARFGAP3	E032	272.466	0.000250826	55.8525	7.81167e-14	3.36035e-11	27.755	32.6509	0.483791	chr22	42871128	42871469	342	-	219	187	232	174	372	397	373	270	0.380964	0.585373	0.376847	0.370183	0.3985	0.378325	0.591699	0.604281	0.596502	0.54901	ENSE00003725507.1,ENSE00001301340.4,ENSE00001562088.1,ENSE00001558629.3,ENSE00001550933.1	c(ENST00000403744.7, ENST00000263246.8, ENST00000402229.5, ENST00000407585.5, ENST00000337959.8)
ENSG00000100266.19_PACSIN2+ENSG00000242247.11_ARFGAP3	E033	126.968	0.000286177	19.0123	1.29879e-05	0.00120718	19.4176	22.2759	0.402326	chr22	42876137	42876207	71	-	110	87	116	79	169	175	170	130	0.882127	1.29019	0.911762	0.829587	0.959769	0.82739	1.29483	1.28308	1.30954	1.27329	ENSE00002054448.1,ENSE00003476692.1,ENSE00003476692.1,ENSE00003476692.1,ENSE00003476692.1,ENSE00003476692.1,ENSE00003476692.1	c(ENST00000403744.7, ENST00000263246.8, ENST00000402229.5, ENST00000407585.5, ENST00000507586.1, ENST00000634914.1, ENST00000337959.8)
ENSG00000100266.19_PACSIN2+ENSG00000242247.11_ARFGAP3	E035	261.389	0.00270521	18.7202	1.51366e-05	0.00137761	27.6042	31.7412	0.415424	chr22	42876888	42877010	123	-	213	198	228	164	341	371	384	239	1.04734	1.53425	1.01911	1.08984	1.08892	0.991472	1.50811	1.57016	1.70748	1.35125	ENSE00003654416.1,ENSE00003654416.1,ENSE00003654416.1,ENSE00003654416.1	c(ENST00000634914.1, ENST00000263246.8, ENST00000403744.7, ENST00000402229.5)
ENSG00000100266.19_PACSIN2+ENSG00000242247.11_ARFGAP3	E036	259.439	0.00107821	29.5294	5.50746e-08	9.31879e-06	27.3959	31.566	0.421326	chr22	42879048	42879169	122	-	213	183	213	181	318	345	374	278	1.04296	1.53782	1.02746	1.01553	1.02562	1.10322	1.41792	1.47209	1.67664	1.58463	ENSE00003516909.1,ENSE00003516909.1,ENSE00003516909.1,ENSE00003516909.1,ENSE00003516909.1,ENSE00003516909.1	c(ENST00000403744.7, ENST00000263246.8, ENST00000402229.5, ENST00000407585.5, ENST00000634914.1, ENST00000337959.8)
ENSG00000100266.19_PACSIN2+ENSG00000242247.11_ARFGAP3	E038	176.586	0.00177718	23.7459	1.09928e-06	0.000136943	22.3963	26.3071	0.474098	chr22	42882184	42882304	121	-	136	123	139	125	216	257	215	214	0.698171	1.06961	0.661455	0.688209	0.674833	0.768186	0.971075	1.10566	0.971812	1.2299	ENSE00003610074.1,ENSE00003610074.1,ENSE00003610074.1,ENSE00003610074.1,ENSE00003610074.1,ENSE00003610074.1	c(ENST00000403744.7, ENST00000263246.8, ENST00000402229.5, ENST00000407585.5, ENST00000634914.1, ENST00000337959.8)
ENSG00000100266.19_PACSIN2+ENSG00000242247.11_ARFGAP3	E043	259.006	0.000901603	21.9078	2.8607e-06	0.000320005	27.7832	31.2424	0.348966	chr22	42890947	42891182	236	-	237	200	217	160	309	331	350	296	0.552257	0.781423	0.590994	0.573745	0.54015	0.504138	0.712247	0.730114	0.81112	0.872212	ENSE00003691492.1,ENSE00003691492.1,ENSE00003691492.1,ENSE00003691492.1,ENSE00003691492.1,ENSE00003691492.1,ENSE00001669435.1,ENSE00001803747.1,ENSE00001803747.1	c(ENST00000634914.1, ENST00000403744.7, ENST00000453643.5, ENST00000263246.8, ENST00000402229.5, ENST00000407585.5, ENST00000418133.5, ENST00000422336.5, ENST00000337959.8)
ENSG00000100320.23_RBFOX2	E001	3991.89	0.000326138	32.5487	1.16244e-08	2.25628e-06	97.5148	101.068	0.137076	chr22	35738736	35743601	4866	-	3367	2973	3433	2675	5429	5360	5358	3933	0.41102	0.586159	0.40721	0.413641	0.414447	0.408784	0.606921	0.573413	0.602227	0.562075	ENSE00001885137.1,ENSE00002025810.2	c(ENST00000405409.6, ENST00000438146.7)
ENSG00000100344.11_PNPLA3+ENSG00000100347.15_SAMM50	E003	4.32785	0.00986468	26.5304	2.59423e-07	3.73698e-05	5.18688	1.38806	-3.80486	chr22	43923805	43924086	282	+	8	7	14	5	1	0	1	0	0.0189622	0.000967118	0.0166951	0.0168054	0.0291639	0.0131845	0.00192901	0	0.00193946	0	ENSE00001549252.2,ENSE00001791522.2,ENSE00001045917.2	c(ENST00000406117.6, ENST00000216180.8, ENST00000423180.2)
ENSG00000100344.11_PNPLA3+ENSG00000100347.15_SAMM50	E007	14.3244	0.0163075	41.0332	1.49667e-10	4.06871e-08	9.03797	3.80065	-2.50294	chr22	43926940	43927167	228	+	34	24	33	13	7	3	2	3	0.0716119	0.00937462	0.0877589	0.0712652	0.0850249	0.0423985	0.0167012	0.00684954	0.0047976	0.00915016	ENSE00001789698.1,ENSE00003568902.1,ENSE00003568902.1,ENSE00003546206.1	c(ENST00000406117.6, ENST00000216180.8, ENST00000478713.1, ENST00000423180.2)
ENSG00000100344.11_PNPLA3+ENSG00000100347.15_SAMM50	E008	9.13745	0.0135831	26.5121	2.61897e-07	3.76539e-05	7.16172	3.25332	-2.27887	chr22	43928824	43928889	66	+	23	17	17	8	5	3	2	1	0.155228	0.0229957	0.205084	0.174384	0.151312	0.0901338	0.0412107	0.023662	0.0165735	0.0105366	ENSE00003658645.1,ENSE00003688958.1,ENSE00003688958.1,ENSE00003658645.1	c(ENST00000406117.6, ENST00000216180.8, ENST00000478713.1, ENST00000423180.2)
ENSG00000100344.11_PNPLA3+ENSG00000100347.15_SAMM50	E009	9.7883	0.0107734	23.3757	1.33252e-06	0.000162784	7.2724	3.67185	-1.97387	chr22	43932878	43933006	129	+	20	14	23	10	2	8	1	3	0.0817743	0.0152823	0.0912404	0.0734749	0.104738	0.0576437	0.00843382	0.0322831	0.00423974	0.0161724	ENSE00003465502.1,ENSE00003490788.1,ENSE00003490788.1,ENSE00003465502.1	c(ENST00000406117.6, ENST00000216180.8, ENST00000478713.1, ENST00000423180.2)
ENSG00000100344.11_PNPLA3+ENSG00000100347.15_SAMM50	E014	9.73662	0.00350441	20.8369	5.00105e-06	0.000523598	7.11668	3.92555	-1.71842	chr22	43939993	43940125	133	+	20	14	19	11	2	4	7	3	0.0762958	0.017077	0.0884964	0.0712652	0.0839207	0.0615011	0.00818018	0.0156561	0.0287856	0.015686	ENSE00003573505.1,ENSE00003622031.1,ENSE00003622031.1	c(ENST00000406117.6, ENST00000216180.8, ENST00000423180.2)
ENSG00000100344.11_PNPLA3+ENSG00000100347.15_SAMM50	E016	24.4849	0.00138383	52.5755	4.14031e-13	1.60975e-10	11.2405	6.20365	-1.71952	chr22	43946154	43947061	908	+	47	33	45	35	10	14	10	6	0.028211	0.00615899	0.030462	0.0246053	0.0291134	0.0286631	0.00599099	0.00802633	0.00602342	0.00459524	ENSE00001730360.2,ENSE00000656929.2	c(ENST00000216180.8, ENST00000423180.2)
ENSG00000100344.11_PNPLA3+ENSG00000100347.15_SAMM50	E017	18.1968	0.00218939	27.9142	1.26813e-07	1.98575e-05	9.49166	5.80429	-1.42196	chr22	43947062	43947582	521	+	32	22	38	22	12	10	5	8	0.034745	0.00961198	0.0361459	0.0285881	0.0428463	0.0313998	0.0125293	0.00999165	0.00524882	0.0106781	ENSE00000656929.2	ENST00000216180.8
ENSG00000100354.21_TNRC6B	E037	2391.07	0.000607982	36.1038	1.87086e-09	4.19181e-07	79.9193	84.2986	0.189081	chr22	40323361	40335807	12447	+	2784	2465	2815	1925	2598	2495	2477	1932	0.128391	0.108668	0.131629	0.134077	0.132856	0.115003	0.113543	0.104347	0.108841	0.107941	ENSE00001488699.1,ENSE00003892414.1,ENSE00003892414.1	c(ENST00000454349.7, ENST00000335727.13, ENST00000301923.13)
ENSG00000100401.20_RANGAP1	E001	33.0308	0.00125003	29.4685	5.6834e-08	9.59489e-06	9.08329	12.7811	0.989588	chr22	41244779	41245610	832	-	37	31	26	23	37	39	46	30	0.0225777	0.0259767	0.0261713	0.0252255	0.0183576	0.0205564	0.0241915	0.0244015	0.0302388	0.025075	ENSE00003900747.1	ENST00000356244.8
ENSG00000100413.17_POLR3H	E002	414.337	0.000497262	40.0478	2.4782e-10	6.46848e-08	34.9036	38.8653	0.325025	chr22	41525804	41528841	3038	-	365	291	330	244	564	533	657	403	0.0647722	0.100712	0.0707053	0.0648494	0.0638106	0.0597233	0.100989	0.0913302	0.118279	0.0922486	ENSE00001845392.2,ENSE00001346047.1	c(ENST00000396504.6, ENST00000355209.9)
ENSG00000100418.8_DESI1	E003	46.4277	0.00301118	25.2541	5.02519e-07	6.79122e-05	14.7253	10.828	-0.89216	chr22	41602001	41602423	423	-	82	53	62	42	36	35	40	30	0.0897116	0.047602	0.114083	0.0848274	0.086103	0.073833	0.0462963	0.0430727	0.0517189	0.04932	ENSE00001825459.1	ENST00000463886.1
ENSG00000100418.8_DESI1	E005	67.2068	0.00812858	28.5836	8.97374e-08	1.45044e-05	17.8853	12.7408	-0.986675	chr22	41602524	41602783	260	-	99	78	106	71	40	70	51	35	0.217437	0.106184	0.224083	0.203106	0.239497	0.203061	0.0836895	0.140152	0.107282	0.0936132	ENSE00001825459.1	ENST00000463886.1
ENSG00000100418.8_DESI1	E013	132.804	0.000380538	19.6288	9.4041e-06	0.000912662	20.1147	22.6893	0.35314	chr22	41620752	41621043	292	-	121	99	118	110	154	160	182	132	0.24773	0.306848	0.243865	0.229537	0.237392	0.280125	0.286894	0.285241	0.340893	0.314364	ENSE00001202183.5	ENST00000263256.7
ENSG00000100441.10_KHNYN	E019	673.133	0.000186132	42.7267	6.29457e-11	1.79285e-08	48.8342	45.1941	-0.240759	chr14	24438409	24441834	3426	+	782	752	796	630	698	660	674	483	0.13904	0.104187	0.134328	0.148604	0.136487	0.13674	0.110829	0.100284	0.107597	0.0980397	ENSE00001144801.7,ENSE00003625998.2	c(ENST00000251343.9, ENST00000553935.6)
ENSG00000100554.12_ATP6V1D	E001	1.68508	0.0202062	14.5105	0.000139378	0.00916915	3.32746	0.0584247	-11.664	chr14	67294371	67294987	617	-	6	3	3	2	0	0	0	0	0.00357034	0	0.00572286	0.00329183	0.0028563	0.00241039	0	0	0	0	ENSE00002331811.2	ENST00000554087.5
ENSG00000100554.12_ATP6V1D	E005	64.4474	0.000551854	42.4912	7.10011e-11	2.01466e-08	16.8956	12.4674	-0.883616	chr14	67336188	67336646	459	-	107	89	97	71	46	43	43	30	0.126908	0.0499933	0.137189	0.131274	0.124144	0.115024	0.0545167	0.0487675	0.0512372	0.0454518	ENSE00002473074.1	ENST00000553408.5
ENSG00000100554.12_ATP6V1D	E006	18.9689	0.00185049	15.3831	8.77682e-05	0.00624137	9.28025	6.58371	-0.992713	chr14	67336647	67336677	31	-	29	28	28	24	17	12	8	8	0.567081	0.205106	0.550533	0.611501	0.530595	0.575693	0.298313	0.201509	0.141142	0.179461	ENSE00002481033.1,ENSE00002481033.1,ENSE00002473074.1	c(ENST00000553408.5, ENST00000554087.5, ENST00000553974.1)
ENSG00000100554.12_ATP6V1D	E007	25.8642	0.00252981	26.1951	3.08599e-07	4.36343e-05	10.956	7.34456	-1.15732	chr14	67336678	67336738	61	-	45	33	34	40	15	16	12	13	0.403858	0.131526	0.43414	0.366256	0.327428	0.487609	0.133766	0.136542	0.107592	0.148203	ENSE00002481033.1,ENSE00002481033.1,ENSE00002473074.1,ENSE00002436571.1	c(ENST00000555625.5, ENST00000553408.5, ENST00000554087.5, ENST00000553974.1)
ENSG00000100554.12_ATP6V1D	E008	22.3301	0.00163648	15.8109	6.99965e-05	0.005149	10.013	7.27756	-0.923118	chr14	67337387	67337509	123	-	41	27	31	28	16	14	15	10	0.165528	0.0633123	0.196167	0.148614	0.148055	0.169276	0.0707618	0.0592513	0.0666984	0.0565376	ENSE00002451204.1,ENSE00002491622.1	c(ENST00000555625.5, ENST00000553974.1)
ENSG00000100554.12_ATP6V1D	E014	461.577	0.000178448	19.0839	1.25095e-05	0.00116937	38.012	40.7807	0.213898	chr14	67338251	67338498	248	-	544	491	499	385	492	509	418	408	1.24192	1.05338	1.29091	1.34039	1.182	1.15439	1.07919	1.06842	0.921837	1.14407	ENSE00003846815.1,ENSE00001168470.8,ENSE00002467801.1	c(ENST00000555474.5, ENST00000555431.5, ENST00000216442.12)
ENSG00000100568.11_VTI1B+ENSG00000258466.5_AL049779.1+ENSG00000072042.13_RDH11	E007	309.991	0.000173122	32.724	1.06219e-08	2.06709e-06	30.5164	34.2	0.340936	chr14	67656416	67656479	64	-	289	231	279	226	401	403	386	307	2.57195	3.33019	2.65745	2.44362	2.56089	2.62585	3.40839	3.27793	3.29865	3.33581	ENSE00003638944.1,ENSE00003638944.1,ENSE00002456235.1,ENSE00003490811.1	c(ENST00000216456.6, ENST00000554636.1, ENST00000554659.6, ENST00000556461.1)
ENSG00000100568.11_VTI1B+ENSG00000258466.5_AL049779.1+ENSG00000072042.13_RDH11	E008	225.018	0.000215017	24.4863	7.48393e-07	9.69248e-05	26.1118	29.3417	0.345609	chr14	67656480	67656509	30	-	221	180	196	147	288	301	278	223	3.96976	5.17066	4.33529	4.06211	3.83797	3.64366	5.22222	5.223	5.06819	5.16923	ENSE00003638944.1,ENSE00003638944.1,ENSE00002456235.1,ENSE00003490811.1,ENSE00002512036.1	c(ENST00000554659.6, ENST00000556461.1, ENST00000216456.6, ENST00000554636.1, ENST00000553619.1)
ENSG00000100568.11_VTI1B+ENSG00000258466.5_AL049779.1+ENSG00000072042.13_RDH11	E009	298.804	0.000329142	20.1106	7.30897e-06	0.000733764	30.3962	33.3937	0.281081	chr14	67656510	67656589	80	-	291	243	284	199	395	384	374	272	2.03307	2.52648	2.14067	2.05644	2.08543	1.84971	2.68591	2.49871	2.55688	2.3644	ENSE00003638944.1,ENSE00003638944.1,ENSE00002456235.1,ENSE00003490811.1,ENSE00002512036.1,ENSE00002435607.1	c(ENST00000554659.6, ENST00000556461.1, ENST00000216456.6, ENST00000554636.1, ENST00000555543.1, ENST00000553619.1)
ENSG00000100568.11_VTI1B+ENSG00000258466.5_AL049779.1+ENSG00000072042.13_RDH11	E010	269.729	0.000334118	18.6711	1.55321e-05	0.00140645	28.8814	31.7709	0.284041	chr14	67659731	67659791	61	-	258	210	250	197	338	356	344	247	2.40721	2.9881	2.48907	2.33072	2.40756	2.40148	3.01419	3.03805	3.08431	2.81585	ENSE00003605649.1,ENSE00002519180.1,ENSE00002443572.1,ENSE00003599851.1,ENSE00002491424.1,ENSE00003573932.1	c(ENST00000554659.6, ENST00000556461.1, ENST00000216456.6, ENST00000554636.1, ENST00000555543.1, ENST00000553619.1)
ENSG00000100577.19_GSTZ1	E011	9.79487	0.00328185	25.6672	4.05654e-07	5.59888e-05	7.30078	3.79854	-1.8872	chr14	77321363	77321468	106	+	17	16	17	13	5	4	2	5	0.0954958	0.0221063	0.0943822	0.102192	0.0942128	0.0911967	0.0256595	0.019644	0.0103194	0.0328025	ENSE00001516351.1,ENSE00001516351.1	c(ENST00000554846.5, ENST00000393734.5)
ENSG00000100577.19_GSTZ1	E012	10.7662	0.0221926	16.5013	4.86161e-05	0.00379451	7.56276	4.25464	-1.66175	chr14	77321469	77321563	95	+	27	13	17	11	5	3	5	7	0.112782	0.031274	0.167258	0.0926447	0.105122	0.0861015	0.0286306	0.0164389	0.0287856	0.0512409	ENSE00001516351.1,ENSE00001516351.1,ENSE00002477148.1	c(ENST00000554846.5, ENST00000393734.5, ENST00000556914.5)
ENSG00000100614.18_PPM1A	E026	370.213	0.000699816	32.1158	1.45248e-08	2.765e-06	33.17	37.2297	0.347652	chr14	60293356	60299087	5732	+	300	282	362	257	476	493	478	366	0.0336371	0.0449898	0.0308008	0.0333076	0.0370996	0.0333402	0.0451736	0.0447729	0.0456091	0.0444035	ENSE00001818583.1	ENST00000395076.9
ENSG00000100650.16_SRSF5	E027	46.3711	0.000720051	15.8226	6.95658e-05	0.00512608	11.5101	14.1967	0.608842	chr14	69768929	69769122	194	+	50	44	56	41	41	55	47	42	0.157988	0.136401	0.151675	0.153551	0.169572	0.157153	0.114965	0.147583	0.132503	0.150553	ENSE00002458825.1,ENSE00002527420.1,ENSE00002527420.1	c(ENST00000554465.5, ENST00000557460.5, ENST00000556587.5)
ENSG00000100650.16_SRSF5	E046	179.409	0.000283774	19.2954	1.11976e-05	0.00106366	23.4832	26.3987	0.345078	chr14	69771545	69771642	98	+	216	177	241	173	174	176	159	142	1.3193	0.948934	1.2971	1.22278	1.44463	1.31269	0.965845	0.934892	0.887361	1.00764	ENSE00003560063.1,ENSE00002450667.1,ENSE00003643442.1,ENSE00002431486.2,ENSE00002456518.1,ENSE00002481465.1,ENSE00002528343.1,ENSE00002501331.1,ENSE00002506742.1	c(ENST00000555547.5, ENST00000553521.5, ENST00000554465.5, ENST00000553635.5, ENST00000394366.6, ENST00000554929.1, ENST00000557154.6, ENST00000556184.5, ENST00000556587.5)
ENSG00000100650.16_SRSF5	E047	144.424	0.000320979	21.5898	3.37639e-06	0.000369877	20.9063	24.0049	0.405886	chr14	69771643	69771654	12	+	181	140	178	138	151	140	127	118	8.51008	6.38622	8.87655	7.89855	8.71376	8.55145	6.8451	6.07326	5.78831	6.83822	ENSE00003560063.1,ENSE00002450667.1,ENSE00003643442.1,ENSE00002431486.2,ENSE00002456518.1,ENSE00002528343.1,ENSE00002501331.1,ENSE00002506742.1	c(ENST00000555547.5, ENST00000553521.5, ENST00000554465.5, ENST00000553635.5, ENST00000394366.6, ENST00000554929.1, ENST00000557154.6, ENST00000556587.5)
ENSG00000100650.16_SRSF5	E048	197.758	0.000375589	35.5891	2.43646e-09	5.31343e-07	24.1988	28.232	0.455554	chr14	69771655	69771915	261	+	245	188	241	184	207	191	179	170	0.526685	0.410107	0.552424	0.487661	0.54243	0.524227	0.431434	0.38095	0.375096	0.452951	ENSE00003560063.1,ENSE00002450667.1,ENSE00003643442.1,ENSE00002431486.2,ENSE00002456518.1,ENSE00002528343.1,ENSE00002506742.1	c(ENST00000553521.5, ENST00000554465.5, ENST00000553635.5, ENST00000394366.6, ENST00000554929.1, ENST00000557154.6, ENST00000556587.5)
ENSG00000100650.16_SRSF5	E049	107.664	0.000368835	16.4502	4.99436e-05	0.003882	18.1058	20.8147	0.407684	chr14	69771916	69771916	1	+	135	109	138	94	113	105	97	86	76.0522	57.2467	79.4476	73.7951	81.0674	69.8988	61.4699	54.6593	53.0519	59.8055	ENSE00003560063.1,ENSE00002450667.1,ENSE00003643442.1,ENSE00002431486.2,ENSE00002456518.1,ENSE00002528343.1	c(ENST00000553521.5, ENST00000554465.5, ENST00000553635.5, ENST00000394366.6, ENST00000557154.6, ENST00000556587.5)
ENSG00000100650.16_SRSF5	E050	107.494	0.000410066	15.7419	7.2599e-05	0.00531293	18.1053	20.7646	0.400705	chr14	69771917	69771949	33	+	135	108	140	93	113	102	95	89	2.30275	1.73043	2.4075	2.2157	2.49219	2.09561	1.86273	1.60902	1.57449	1.87551	ENSE00003560063.1,ENSE00002450667.1,ENSE00003643442.1,ENSE00002431486.2,ENSE00002456518.1,ENSE00002528343.1,ENSE00002507977.1	c(ENST00000553521.5, ENST00000554465.5, ENST00000553635.5, ENST00000394366.6, ENST00000557154.6, ENST00000556647.1, ENST00000556587.5)
ENSG00000100664.11_EIF5	E053	115.765	0.00141875	49.1589	2.36044e-12	8.20953e-10	22.6622	17.4035	-0.772568	chr14	103343229	103345025	1797	+	167	154	140	119	107	84	101	69	0.0519298	0.0285415	0.054691	0.0580194	0.0457664	0.0492426	0.0323907	0.0243336	0.0307399	0.026702	ENSE00001026216.4	ENST00000216554.8
ENSG00000100697.15_DICER1	E006	205.087	0.000307323	20.8506	4.96527e-06	0.000520431	25.1377	28.1564	0.335412	chr14	95089270	95090320	1051	-	191	190	214	163	252	231	243	183	0.11607	0.123096	0.106949	0.122392	0.119613	0.115326	0.130431	0.114415	0.126454	0.121085	ENSE00002180768.1,ENSE00003899423.1,ENSE00003899403.1,ENSE00003899754.1,ENSE00003902308.1	c(ENST00000675995.1, ENST00000526495.6, ENST00000393063.6, ENST00000343455.8, ENST00000675540.1)
ENSG00000100731.16_PCNX1	E071	989.344	0.000825913	24.7353	6.57677e-07	8.61855e-05	53.9895	58.396	0.25117	chr14	71110162	71115382	5221	+	1014	944	1178	799	1211	990	1116	812	0.120762	0.112486	0.114296	0.122411	0.132544	0.113798	0.126175	0.0987089	0.116907	0.108155	ENSE00001724267.1	ENST00000304743.7
ENSG00000100815.12_TRIP11	E001	328.964	0.000209737	47.2803	6.15262e-12	2.02026e-09	31.4299	35.6782	0.380285	chr14	91965991	91969512	3522	-	333	297	357	251	411	372	354	302	0.056318	0.0582661	0.0556419	0.057091	0.0595451	0.0529939	0.06348	0.054983	0.0549722	0.0596293	ENSE00002464317.1	ENST00000267622.8
ENSG00000100836.10_PABPN1+ENSG00000258643.5_BCL2L2-PABPN1+ENSG00000129473.10_BCL2L2	E012	121.969	0.000429002	27.2026	1.83208e-07	2.74424e-05	22.2977	18.4578	-0.553306	chr14	23307192	23307279	88	+	179	135	177	136	96	107	80	81	1.14161	0.590924	1.19706	1.03861	1.18156	1.14921	0.593435	0.63296	0.497206	0.640095	ENSE00003658124.1,ENSE00003658124.1,ENSE00003627382.1,ENSE00003627382.1,ENSE00003658124.1,ENSE00003658124.1,ENSE00002458115.1,ENSE00002518995.1	c(ENST00000553824.5, ENST00000557008.2, ENST00000554635.1, ENST00000553781.5, ENST00000557236.5, ENST00000556100.2, ENST00000557579.1, ENST00000250405.10)
ENSG00000100836.10_PABPN1+ENSG00000258643.5_BCL2L2-PABPN1+ENSG00000129473.10_BCL2L2	E013	212.038	0.000262496	35.7762	2.2134e-09	4.86935e-07	28.9556	24.5874	-0.483755	chr14	23307760	23307922	163	+	295	239	300	236	181	182	150	139	1.05389	0.570406	1.06508	0.992684	1.08119	1.07663	0.604053	0.581244	0.503307	0.59302	ENSE00002456390.1,ENSE00003798589.1,ENSE00003715505.1,ENSE00003753724.1,ENSE00003798589.1,ENSE00003798589.1,ENSE00002462307.1,ENSE00003715505.1	c(ENST00000553824.5, ENST00000557008.2, ENST00000554635.1, ENST00000553781.5, ENST00000557236.5, ENST00000556100.2, ENST00000557579.1, ENST00000250405.10)
ENSG00000100836.10_PABPN1+ENSG00000258643.5_BCL2L2-PABPN1+ENSG00000129473.10_BCL2L2	E014	100.158	0.000530915	17.3807	3.05912e-05	0.00253949	20.1048	16.9914	-0.491363	chr14	23307923	23307940	18	+	146	120	134	108	94	87	69	58	4.53042	2.42355	4.7734	4.51346	4.3732	4.46162	2.84079	2.51606	2.09655	2.24077	ENSE00003798589.1,ENSE00003715505.1,ENSE00003753724.1,ENSE00003798589.1,ENSE00003798589.1,ENSE00002462307.1,ENSE00003715505.1	c(ENST00000557008.2, ENST00000554635.1, ENST00000553781.5, ENST00000557236.5, ENST00000556100.2, ENST00000557579.1, ENST00000250405.10)
ENSG00000100836.10_PABPN1+ENSG00000258643.5_BCL2L2-PABPN1+ENSG00000129473.10_BCL2L2	E016	252.074	0.00312623	31.0843	2.47063e-08	4.49603e-06	31.9959	26.0528	-0.610444	chr14	23307983	23308199	217	+	362	316	386	254	209	198	155	170	0.970742	0.483592	0.981739	0.985889	1.04495	0.870394	0.523927	0.474985	0.390662	0.544793	ENSE00003798589.1,ENSE00003715505.1,ENSE00003753724.1,ENSE00003798589.1,ENSE00003798589.1,ENSE00003715505.1,ENSE00002533330.1	c(ENST00000557008.2, ENST00000553781.5, ENST00000557236.5, ENST00000556100.2, ENST00000557579.1, ENST00000556599.1, ENST00000250405.10)
ENSG00000100836.10_PABPN1+ENSG00000258643.5_BCL2L2-PABPN1+ENSG00000129473.10_BCL2L2	E019	1009.16	0.000909461	105.756	8.33984e-25	9.95403e-22	60.6826	51.1626	-0.54569	chr14	23308933	23310972	2040	+	1479	1177	1455	1085	869	841	745	579	0.40794	0.21086	0.426663	0.390613	0.418986	0.395495	0.231726	0.214605	0.199736	0.197374	ENSE00001031652.4	ENST00000250405.10
ENSG00000100836.10_PABPN1+ENSG00000258643.5_BCL2L2-PABPN1+ENSG00000129473.10_BCL2L2	E020	256.893	0.000287328	64.7325	8.57902e-16	4.54929e-13	32.2507	26.4452	-0.589976	chr14	23310973	23311144	172	+	367	323	374	273	215	220	178	144	1.24617	0.623507	1.2557	1.27138	1.27735	1.18026	0.679977	0.665839	0.566006	0.582206	ENSE00001031652.4,ENSE00002527480.1	c(ENST00000556599.1, ENST00000250405.10)
ENSG00000100836.10_PABPN1+ENSG00000258643.5_BCL2L2-PABPN1+ENSG00000129473.10_BCL2L2	E021	505.607	0.00222796	67.7564	1.84992e-16	1.03963e-13	45.0002	35.8716	-0.691519	chr14	23311145	23311751	607	+	788	596	798	524	409	374	326	310	0.710738	0.334043	0.763985	0.66475	0.772291	0.641925	0.366538	0.320743	0.293737	0.355153	ENSE00001031652.4	ENST00000250405.10
ENSG00000100836.10_PABPN1+ENSG00000258643.5_BCL2L2-PABPN1+ENSG00000129473.10_BCL2L2	E022	43.4721	0.00109843	51.5758	6.88868e-13	2.58993e-10	14.487	9.32021	-1.27894	chr14	23319735	23319816	82	+	76	49	76	61	23	22	30	17	0.511907	0.159128	0.54544	0.40456	0.544461	0.553169	0.15258	0.139664	0.200095	0.144171	ENSE00002475904.1	ENST00000556100.2
ENSG00000100836.10_PABPN1+ENSG00000258643.5_BCL2L2-PABPN1+ENSG00000129473.10_BCL2L2	E025	197.795	0.000230507	68.314	1.39425e-16	7.9544e-14	23.685	28.7445	0.572139	chr14	23321543	23321813	271	+	183	171	211	144	235	230	238	195	0.419276	0.473561	0.397401	0.427196	0.457383	0.395125	0.471718	0.441808	0.480327	0.500389	ENSE00001099642.6,ENSE00001528016.2,ENSE00002499670.1	c(ENST00000216727.8, ENST00000556821.5, ENST00000397276.6)
ENSG00000100836.10_PABPN1+ENSG00000258643.5_BCL2L2-PABPN1+ENSG00000129473.10_BCL2L2	E026	128.461	0.00034266	43.2618	4.78836e-11	1.38855e-08	19.1659	23.2561	0.56699	chr14	23321814	23321820	7	+	110	117	135	99	158	151	152	121	10.6024	11.8511	9.24787	11.3159	11.3293	10.5167	12.2784	11.2293	11.8761	12.0207	ENSE00001099642.6,ENSE00001528016.2,ENSE00002499670.1,ENSE00002444232.1	c(ENST00000216727.8, ENST00000556821.5, ENST00000556809.1, ENST00000397276.6)
ENSG00000100836.10_PABPN1+ENSG00000258643.5_BCL2L2-PABPN1+ENSG00000129473.10_BCL2L2	E029	337.593	0.000909506	16.3164	5.35986e-05	0.00412347	32.6293	35.2783	0.234355	chr14	23322181	23322295	115	+	350	343	389	287	371	333	380	288	1.91331	1.70277	1.79109	2.01928	1.9871	1.85578	1.75493	1.50737	1.80724	1.74155	ENSE00003678188.1,ENSE00003678188.1,ENSE00003484153.1,ENSE00003484153.1,ENSE00002499670.1,ENSE00002444232.1,ENSE00002480506.1	c(ENST00000556809.1, ENST00000556821.5, ENST00000557008.2, ENST00000553781.5, ENST00000216727.8, ENST00000397276.6, ENST00000557702.5)
ENSG00000100836.10_PABPN1+ENSG00000258643.5_BCL2L2-PABPN1+ENSG00000129473.10_BCL2L2	E031	324.968	0.000931217	21.4524	3.62728e-06	0.000394032	31.7826	34.892	0.279843	chr14	23322999	23323066	68	+	370	306	347	274	326	348	371	295	3.06068	2.8182	3.20214	3.04659	2.9977	2.99629	2.60791	2.66407	2.98397	3.01686	ENSE00003502116.1,ENSE00003502116.1,ENSE00003648395.1,ENSE00003648395.1,ENSE00003648395.1,ENSE00002511707.1,ENSE00003648395.1,ENSE00003548649.1	c(ENST00000556809.1, ENST00000556821.5, ENST00000557008.2, ENST00000553781.5, ENST00000216727.8, ENST00000554062.5, ENST00000397276.6, ENST00000557702.5)
ENSG00000100836.10_PABPN1+ENSG00000258643.5_BCL2L2-PABPN1+ENSG00000129473.10_BCL2L2	E034	401.051	0.000586342	18.6757	1.54947e-05	0.00140442	35.5578	38.1812	0.215197	chr14	23323377	23323444	68	+	450	391	454	343	409	404	459	347	3.86506	3.40127	3.89449	3.89286	3.92206	3.75083	3.27189	3.09277	3.69176	3.54865	ENSE00003616497.1,ENSE00003616497.1,ENSE00003491053.1,ENSE00003491053.1,ENSE00003491053.1,ENSE00002511707.1,ENSE00003491053.1,ENSE00003497041.1,ENSE00002482702.1	c(ENST00000556809.1, ENST00000556821.5, ENST00000557008.2, ENST00000553781.5, ENST00000216727.8, ENST00000554062.5, ENST00000397276.6, ENST00000557702.5, ENST00000553960.1)
ENSG00000100836.10_PABPN1+ENSG00000258643.5_BCL2L2-PABPN1+ENSG00000129473.10_BCL2L2	E035	367.946	0.000487917	16.6146	4.57961e-05	0.00359906	34.216	36.5861	0.201758	chr14	23323445	23323483	39	+	398	362	443	309	365	385	423	308	6.21356	5.41351	6.00573	6.28412	6.67277	5.89163	5.09111	5.13891	5.93205	5.49197	ENSE00003616497.1,ENSE00003616497.1,ENSE00003491053.1,ENSE00003491053.1,ENSE00003491053.1,ENSE00002511707.1,ENSE00003491053.1,ENSE00003497041.1,ENSE00002482702.1,ENSE00002514354.1	c(ENST00000556809.1, ENST00000556821.5, ENST00000557008.2, ENST00000553781.5, ENST00000216727.8, ENST00000555295.1, ENST00000554062.5, ENST00000397276.6, ENST00000557702.5, ENST00000553960.1)
ENSG00000100836.10_PABPN1+ENSG00000258643.5_BCL2L2-PABPN1+ENSG00000129473.10_BCL2L2	E038	587.528	0.000295379	23.7071	1.1217e-06	0.000139459	42.9027	45.5345	0.18353	chr14	23324138	23324217	80	+	672	578	690	494	588	638	664	465	4.87333	4.18284	4.94341	4.89146	5.06671	4.59175	3.99827	4.1515	4.53949	4.04208	ENSE00003585685.1,ENSE00003585685.1,ENSE00003459464.1,ENSE00001528012.2,ENSE00003459464.1,ENSE00002442655.1,ENSE00002442978.1,ENSE00002515387.1,ENSE00002488446.1	c(ENST00000556821.5, ENST00000557008.2, ENST00000553781.5, ENST00000216727.8, ENST00000554062.5, ENST00000555295.1, ENST00000397276.6, ENST00000557702.5, ENST00000553960.1)
ENSG00000100836.10_PABPN1+ENSG00000258643.5_BCL2L2-PABPN1+ENSG00000129473.10_BCL2L2	E039	444.703	0.00016339	24.2536	8.44502e-07	0.000108253	37.4902	40.079	0.202836	chr14	23324218	23324289	72	+	493	437	521	379	453	501	494	347	4.07595	3.53721	4.0296	4.10913	4.25082	3.91425	3.42255	3.62226	3.75253	3.3515	ENSE00003585685.1,ENSE00003585685.1,ENSE00003459464.1,ENSE00001528012.2,ENSE00003459464.1,ENSE00002442655.1,ENSE00002515387.1,ENSE00002488446.1	c(ENST00000556821.5, ENST00000557008.2, ENST00000553781.5, ENST00000216727.8, ENST00000555295.1, ENST00000397276.6, ENST00000557702.5, ENST00000553960.1)
ENSG00000100836.10_PABPN1+ENSG00000258643.5_BCL2L2-PABPN1+ENSG00000129473.10_BCL2L2	E044	300.198	0.000158022	24.4812	7.50394e-07	9.71169e-05	30.7688	33.4909	0.253484	chr14	23325247	23325298	52	+	335	262	357	259	328	315	338	251	3.7348	3.3741	3.7913	3.41113	4.03303	3.70372	3.43127	3.15342	3.55503	3.3567	ENSE00002471798.1,ENSE00002506710.1,ENSE00001099644.3,ENSE00001528012.2,ENSE00002506747.1,ENSE00002529099.1	c(ENST00000556821.5, ENST00000557008.2, ENST00000553781.5, ENST00000216727.8, ENST00000555295.1, ENST00000397276.6)
ENSG00000100836.10_PABPN1+ENSG00000258643.5_BCL2L2-PABPN1+ENSG00000129473.10_BCL2L2	E045	257.669	0.000217024	16.388	5.16096e-05	0.00399251	28.7415	30.9618	0.221453	chr14	23325299	23325329	31	+	294	220	314	226	298	273	266	210	5.43932	4.80435	5.58127	4.80465	5.95025	5.42111	5.22924	4.58433	4.69299	4.71086	ENSE00002471798.1,ENSE00002506710.1,ENSE00001099644.3,ENSE00001528012.2,ENSE00002529099.1	c(ENST00000557008.2, ENST00000553781.5, ENST00000216727.8, ENST00000555295.1, ENST00000397276.6)
ENSG00000100836.10_PABPN1+ENSG00000258643.5_BCL2L2-PABPN1+ENSG00000129473.10_BCL2L2	E048	630.105	0.000644873	48.2258	3.79863e-12	1.28317e-09	43.4274	48.0975	0.316266	chr14	23325370	23326163	794	+	715	566	701	517	741	739	694	480	0.503845	0.472655	0.529947	0.48261	0.518638	0.484185	0.507671	0.484506	0.478044	0.4204	ENSE00001099644.3,ENSE00001528012.2	c(ENST00000216727.8, ENST00000397276.6)
ENSG00000100852.13_ARHGAP5	E037	336.159	0.000932359	24.2927	8.27517e-07	0.000106185	31.9816	35.88	0.345303	chr14	32157217	32159728	2512	+	355	310	369	273	427	405	304	294	0.0834559	0.0809938	0.0831679	0.0835493	0.0862926	0.0808136	0.0924682	0.0839286	0.0661886	0.0813898	ENSE00003892241.1,ENSE00003892241.1	c(ENST00000396582.6, ENST00000345122.8)
ENSG00000100938.18_GMPR2	E003	28.2419	0.00158594	64.0512	1.21225e-15	6.33011e-13	12.1491	6.47918	-1.81934	chr14	24232490	24232634	145	+	61	40	59	30	10	14	10	9	0.206805	0.042165	0.247576	0.186764	0.239029	0.153849	0.037516	0.0502614	0.0377191	0.0431635	ENSE00003734483.1,ENSE00001412911.2,ENSE00002550579.1,ENSE00002574977.1	c(ENST00000561038.5, ENST00000355299.8, ENST00000559836.5, ENST00000620807.4)
ENSG00000100938.18_GMPR2	E004	15.1348	0.020579	19.8557	8.35143e-06	0.000825177	8.79263	4.94717	-1.66208	chr14	24232635	24232635	1	+	30	16	38	16	4	9	5	7	15.677	3.61588	17.655	10.8323	22.3229	11.8977	2.17593	4.68508	2.73463	4.86789	ENSE00003734483.1,ENSE00001412911.2,ENSE00002550579.1,ENSE00002574977.1,ENSE00002571600.1	c(ENST00000559287.5, ENST00000355299.8, ENST00000561038.5, ENST00000620807.4, ENST00000559836.5)
ENSG00000100938.18_GMPR2	E005	17.5431	0.0325494	16.011	6.29763e-05	0.00471187	9.3691	5.43626	-1.57357	chr14	24232636	24232641	6	+	38	17	40	19	4	9	6	11	2.97911	0.741338	3.72717	1.91822	3.9163	2.35475	0.362654	0.780847	0.546927	1.27492	ENSE00003734483.1,ENSE00001412911.2,ENSE00002550579.1,ENSE00002574977.1,ENSE00002571600.1,ENSE00002559049.1,ENSE00002559049.1	c(ENST00000560139.5, ENST00000559287.5, ENST00000355299.8, ENST00000559910.5, ENST00000561038.5, ENST00000620807.4, ENST00000559836.5)
ENSG00000100941.9_PNN	E021	107.518	0.0016525	178.783	8.9366e-41	2.77676e-37	15.0183	24.9326	1.48283	chr14	39182309	39182750	442	+	112	91	102	74	122	123	159	95	0.137142	0.160306	0.149122	0.139386	0.135564	0.124495	0.150149	0.144863	0.196745	0.149466	ENSE00000889803.4,ENSE00002501361.1	c(ENST00000216832.9, ENST00000557680.1)
ENSG00000100941.9_PNN	E022	61.8275	0.00166908	77.79	1.14598e-18	8.08356e-16	11.9702	18.2923	1.23334	chr14	39182751	39183220	470	+	73	58	61	48	75	66	79	46	0.0817845	0.0799745	0.0914054	0.083547	0.0762428	0.0759425	0.0868056	0.0731006	0.0919303	0.0680616	ENSE00000889803.4	ENST00000216832.9
ENSG00000100968.14_NFATC4	E027	170.989	0.000218382	15.8401	6.89272e-05	0.00508327	23.1036	25.7475	0.319201	chr14	24369829	24370057	229	+	167	140	185	141	200	219	205	139	0.443873	0.47116	0.429169	0.413898	0.474573	0.457852	0.475093	0.497833	0.489607	0.422106	ENSE00003615075.1,ENSE00003636127.1,ENSE00003636127.1,ENSE00003615075.1,ENSE00003636127.1,ENSE00003636127.1,ENSE00003636127.1,ENSE00003636127.1,ENSE00003636127.1,ENSE00003636127.1,ENSE00003636127.1,ENSE00003615075.1,ENSE00003636127.1,ENSE00003636127.1,ENSE00002496666.1,ENSE00003613091.1,ENSE00002480825.1,ENSE00002480825.1,ENSE00003636127.1,ENSE00003636127.1,ENSE00002480825.1,ENSE00003636127.1,ENS…	c(ENST00000555453.5, ENST00000250373.9, ENST00000553879.5, ENST00000555590.5, ENST00000440487.6, ENST00000554655.5, ENST00000554050.5, ENST00000556169.5, ENST00000554966.5, ENST00000413692.6, ENST00000557451.5, ENST00000556302.5, ENST00000556957.5, ENST00000554661.5, ENST00000556279.5, ENST00000422617.7, ENST00000553708.5, ENST00000554591.5, ENST00000424781.6, ENST00000539237.6, ENST00000557674.1…
ENSG00000100968.14_NFATC4	E029	44.5116	0.00134706	16.2677	5.49928e-05	0.00421435	13.7992	11.0171	-0.653212	chr14	24371718	24371816	99	+	54	46	67	56	42	30	36	29	0.363441	0.197779	0.321	0.314574	0.397564	0.420624	0.23078	0.157747	0.198883	0.203707	ENSE00001636662.2	ENST00000440487.6
ENSG00000100968.14_NFATC4	E030	91.0264	0.000417773	61.7914	3.8183e-15	1.8889e-12	20.3077	15.058	-0.872471	chr14	24372078	24372440	363	+	127	110	146	104	66	81	69	41	0.215092	0.0993928	0.205894	0.205157	0.236273	0.213044	0.0989058	0.116159	0.103961	0.0785452	ENSE00002507677.1	ENST00000554655.5
ENSG00000101019.22_UQCC1	E002	119.05	0.00193995	28.5829	8.97724e-08	1.45044e-05	18.4804	22.4687	0.572179	chr20	35302578	35303432	855	-	135	117	130	128	117	118	134	86	0.096552	0.0754872	0.0929212	0.0926447	0.0893191	0.111323	0.0744396	0.071844	0.0857172	0.0699479	ENSE00003559480.1,ENSE00003559480.1,ENSE00003561578.1,ENSE00003561578.1,ENSE00003561578.1,ENSE00003559480.1,ENSE00003561578.1,ENSE00003848667.1	c(ENST00000457259.5, ENST00000349714.9, ENST00000374380.6, ENST00000374385.10, ENST00000359226.6, ENST00000374384.6, ENST00000472559.5, ENST00000374394.7)
ENSG00000101019.22_UQCC1	E005	80.1378	0.000626798	27.1149	1.91719e-07	2.86374e-05	15.1514	18.5997	0.597599	chr20	35303454	35303793	340	-	99	78	83	82	88	89	77	56	0.162355	0.128866	0.171358	0.155316	0.143406	0.17934	0.140795	0.136266	0.123863	0.114538	ENSE00003559480.1,ENSE00003559480.1,ENSE00003561578.1,ENSE00003561578.1,ENSE00003561578.1,ENSE00003559480.1,ENSE00003561578.1,ENSE00003848667.1,ENSE00001758972.1,ENSE00001463354.4,ENSE00001529227.2	c(ENST00000457259.5, ENST00000397556.7, ENST00000349714.9, ENST00000374380.6, ENST00000374385.10, ENST00000496812.5, ENST00000359226.6, ENST00000453855.5, ENST00000374384.6, ENST00000472559.5, ENST00000374394.7)
ENSG00000101019.22_UQCC1	E006	57.6919	0.00219243	16.1267	5.92428e-05	0.0044758	12.9828	15.8314	0.576563	chr20	35303794	35303970	177	-	65	50	89	47	59	65	63	37	0.22505	0.178133	0.216116	0.191248	0.295382	0.197454	0.181327	0.191168	0.194669	0.145369	ENSE00003559480.1,ENSE00003559480.1,ENSE00003561578.1,ENSE00003561578.1,ENSE00003561578.1,ENSE00003559480.1,ENSE00003561578.1,ENSE00003848667.1,ENSE00001758972.1,ENSE00001463354.4,ENSE00001529227.2,ENSE00001897059.1	c(ENST00000457259.5, ENST00000482440.1, ENST00000397556.7, ENST00000349714.9, ENST00000374380.6, ENST00000374385.10, ENST00000496812.5, ENST00000359226.6, ENST00000453855.5, ENST00000374384.6, ENST00000472559.5, ENST00000374394.7)
ENSG00000101019.22_UQCC1	E020	238.352	0.00414391	21.1486	4.25004e-06	0.000453348	29.9278	25.1351	-0.516992	chr20	35344110	35345715	1606	-	416	309	362	282	172	139	138	122	0.136421	0.0507845	0.152439	0.130261	0.132413	0.130571	0.0582596	0.0450551	0.0469962	0.0528271	ENSE00001468093.2	ENST00000397554.5
ENSG00000101019.22_UQCC1	E023	98.7065	0.000589986	69.22	8.80697e-17	5.11769e-14	20.2639	14.4084	-0.994379	chr20	35346424	35346700	277	-	177	147	169	123	46	47	45	47	0.355982	0.0963771	0.376046	0.359284	0.358405	0.330192	0.0903363	0.0883269	0.088851	0.117994	ENSE00001468093.2	ENST00000397554.5
ENSG00000101019.22_UQCC1	E024	71.3359	0.00626054	23.1097	1.53019e-06	0.000184215	17.0628	12.7303	-0.851771	chr20	35346701	35346746	46	-	125	117	111	82	30	44	36	34	1.51606	0.448683	1.59919	1.72198	1.41753	1.32555	0.354771	0.497932	0.42803	0.514	ENSE00001468093.2,ENSE00001845884.1	c(ENST00000498651.1, ENST00000397554.5)
ENSG00000101019.22_UQCC1	E025	49.4094	0.00374306	21.1869	4.16595e-06	0.000445596	14.2358	10.6132	-0.851924	chr20	35346747	35346747	1	-	89	80	79	54	26	29	21	24	48.2752	14.3538	52.3766	54.1615	46.4081	40.1546	14.1435	15.0964	11.4855	16.6899	ENSE00001468093.2,ENSE00001845884.1,ENSE00001892864.1	c(ENST00000498651.1, ENST00000397554.5, ENST00000491040.5)
ENSG00000101019.22_UQCC1	E026	126.269	0.00101058	36.7408	1.34926e-09	3.11214e-07	22.2351	17.7855	-0.653359	chr20	35346748	35347163	416	-	227	173	192	152	71	82	68	62	0.286377	0.0971248	0.321129	0.281549	0.271128	0.271701	0.092843	0.102611	0.0894015	0.103643	ENSE00001468093.2,ENSE00001892864.1	c(ENST00000397554.5, ENST00000491040.5)
ENSG00000101084.18_RAB5IF+ENSG00000118707.11_TGIF2+ENSG00000259399.1_TGIF2-RAB5IF	E018	16.367	0.00721537	18.8583	1.40797e-05	0.001294	6.07547	9.288	1.22727	chr20	36591556	36591772	217	+	17	10	14	10	13	24	26	19	0.0373675	0.0541455	0.0461038	0.031199	0.0378997	0.0342675	0.0325888	0.057574	0.0655304	0.0608886	ENSE00001461802.1,ENSE00001461802.1,ENSE00003845621.1,ENSE00003752400.1,ENSE00002574341.1,ENSE00002543674.1,ENSE00002554506.1	c(ENST00000611732.4, ENST00000557885.1, ENST00000373874.6, ENST00000558465.1, ENST00000373872.9, ENST00000561398.1, ENST00000650844.1)
ENSG00000101084.18_RAB5IF+ENSG00000118707.11_TGIF2+ENSG00000259399.1_TGIF2-RAB5IF	E019	20.844	0.00454223	25.3464	4.79038e-07	6.50192e-05	6.9075	10.5465	1.22431	chr20	36591773	36591923	151	+	20	14	23	9	28	26	33	19	0.068629	0.0993834	0.0779471	0.06277	0.0894783	0.0443208	0.100871	0.0896337	0.119527	0.0875022	ENSE00001461802.1,ENSE00001461802.1,ENSE00003752400.1,ENSE00002574341.1,ENSE00002543674.1,ENSE00002554506.1	c(ENST00000611732.4, ENST00000557885.1, ENST00000373874.6, ENST00000558465.1, ENST00000373872.9, ENST00000561398.1)
ENSG00000101084.18_RAB5IF+ENSG00000118707.11_TGIF2+ENSG00000259399.1_TGIF2-RAB5IF	E020	31.2694	0.00599976	14.4502	0.000143918	0.00939877	9.15777	12.1447	0.817761	chr20	36591924	36592141	218	+	29	30	35	22	49	39	31	22	0.0852029	0.0908382	0.0782868	0.0931677	0.0943145	0.0750426	0.122271	0.0931286	0.077774	0.0701792	ENSE00001461802.1,ENSE00001461802.1,ENSE00003752400.1,ENSE00002574341.1,ENSE00002554506.1	c(ENST00000611732.4, ENST00000373874.6, ENST00000558465.1, ENST00000373872.9, ENST00000561398.1)
ENSG00000101084.18_RAB5IF+ENSG00000118707.11_TGIF2+ENSG00000259399.1_TGIF2-RAB5IF	E022	66.0175	0.0137167	30.7563	2.92546e-08	5.22041e-06	12.334	18.4202	1.16685	chr20	36592299	36593945	1647	+	68	50	40	52	83	81	99	63	0.0206488	0.0281228	0.0242975	0.0205531	0.014267	0.0234775	0.0274138	0.0256016	0.0328754	0.0266005	ENSE00001461802.1,ENSE00001461802.1,ENSE00003752400.1	c(ENST00000373874.6, ENST00000611732.4, ENST00000373872.9)
ENSG00000101190.13_TCFL5	E001	220.007	0.000418563	66.1594	4.15884e-16	2.2628e-13	25.132	29.7447	0.499094	chr20	62841005	62842097	1093	-	211	187	187	139	275	288	273	229	0.106127	0.139085	0.113608	0.11583	0.100505	0.0945663	0.136866	0.137166	0.136607	0.145699	ENSE00000856515.6	ENST00000335351.8
ENSG00000101190.13_TCFL5	E002	105.848	0.00653818	14.8402	0.000117012	0.00792523	21.0436	17.3661	-0.561413	chr20	62845138	62846117	980	-	136	104	139	124	101	108	76	71	0.0827316	0.0515571	0.0816695	0.0718469	0.0833212	0.0940887	0.0560634	0.0573684	0.0424147	0.0503819	ENSE00001350711.5	ENST00000217162.5
ENSG00000101191.17_DIDO1	E002	708.682	0.0006238	216.842	4.41882e-49	1.95452e-45	42.8985	53.8863	0.711501	chr20	62877743	62882414	4672	-	749	625	733	573	801	803	821	653	0.0920701	0.0940108	0.0943466	0.0905687	0.0921654	0.0911997	0.093264	0.0894721	0.0961102	0.097197	ENSE00001452550.1,ENSE00001521414.1	c(ENST00000266070.8, ENST00000395343.6)
ENSG00000101191.17_DIDO1	E003	383.908	0.000141023	267.542	3.8967e-60	2.52593e-56	39.6741	29.5646	-0.884164	chr20	62887214	62890959	3746	-	663	524	640	445	234	232	236	162	0.0968902	0.0326878	0.104158	0.0947031	0.100364	0.0883352	0.0339807	0.03224	0.0344567	0.0300739	ENSE00001521407.1	ENST00000395340.5
ENSG00000101335.10_MYL9	E001	337.901	0.000861487	52.8654	3.57204e-13	1.39893e-10	36.7549	31.3	-0.482387	chr20	36541497	36541518	22	+	356	278	390	346	363	412	311	284	10.0467	8.85829	9.52301	8.55506	10.4138	11.6949	8.9757	9.74876	7.73156	8.97714	ENSE00001210632.3	ENST00000346786.2
ENSG00000101353.15_MROH8	E030	16.1786	0.00830158	17.5168	2.84774e-05	0.00238242	8.74396	5.7025	-1.23563	chr20	37178799	37178966	168	-	34	29	21	15	9	10	6	8	0.0939479	0.028194	0.119101	0.116866	0.0734306	0.0663932	0.0291419	0.030986	0.0195331	0.0331149	ENSE00001626552.1	ENST00000422138.1
ENSG00000101439.9_CST3	E001	121.896	0.00235682	20.0036	7.72968e-06	0.000771878	22.466	18.8984	-0.506478	chr20	23626706	23629465	2760	-	168	145	167	98	110	121	115	76	0.0333345	0.02161	0.0358218	0.035568	0.0355447	0.0264033	0.0216804	0.0228219	0.0227886	0.019149	ENSE00001533100.2	ENST00000398411.5
ENSG00000101557.15_USP14	E034	828.229	0.000496071	19.1255	1.22399e-05	0.00114816	49.921	53.1707	0.198792	chr18	212602	214629	2028	+	841	679	741	646	1047	1023	925	820	0.230558	0.26852	0.244048	0.226674	0.214643	0.236868	0.280843	0.262593	0.249461	0.281182	ENSE00001208689.5	ENST00000261601.8
ENSG00000101558.14_VAPA	E017	220.342	0.000369119	16.7471	4.27082e-05	0.00338397	29.0562	26.288	-0.296678	chr18	9947594	9950394	2801	+	260	198	235	169	251	243	249	192	0.0491591	0.0475491	0.054627	0.0478578	0.0492858	0.0448658	0.0487467	0.0451615	0.0486201	0.0476684	ENSE00002688993.1	ENST00000577539.1
ENSG00000101608.13_MYL12A	E007	339.492	0.00131721	286.747	2.54283e-64	2.12046e-60	40.6399	26.3414	-1.29973	chr18	3247910	3248644	735	+	535	401	589	394	216	232	224	178	0.416775	0.164818	0.428365	0.369367	0.470755	0.398612	0.159864	0.164314	0.166683	0.168413	ENSE00003702470.1	ENST00000608786.1
ENSG00000101670.12_LIPG	E023	205.403	0.000228495	23.6975	1.12731e-06	0.000140064	25.0611	28.2631	0.355626	chr18	49592907	49599185	6279	+	188	194	226	169	242	243	209	194	0.019924	0.0202006	0.0176203	0.0209176	0.0211439	0.0200142	0.0209657	0.0201461	0.0182048	0.0214859	ENSE00001236948.6	ENST00000261292.9
ENSG00000101844.18_ATG4A	E001	6.13191	0.00536657	20.2363	6.84412e-06	0.000692645	5.5026	2.17632	-2.67775	chrX	108091668	108091768	101	+	15	12	14	6	0	2	2	0	0.0733604	0.00528461	0.0874011	0.0804379	0.081428	0.0441745	0	0.0103082	0.0108302	0	ENSE00001837761.1	ENST00000345734.7
ENSG00000101844.18_ATG4A	E003	5.94637	0.00549896	15.7145	7.36557e-05	0.00537401	5.32608	2.43247	-2.26245	chrX	108091778	108091783	6	+	12	12	13	7	0	3	2	0	1.16784	0.110648	1.177	1.35404	1.2728	0.867538	0	0.260282	0.182309	0	ENSE00001837761.1,ENSE00001591694.1,ENSE00003843837.1	c(ENST00000345734.7, ENST00000372232.8, ENST00000457035.5)
ENSG00000101871.16_MID1	E027	27.7663	0.0165379	14.4354	0.000145047	0.00946101	11.7517	8.29823	-1.00753	chrX	10620290	10620419	130	-	24	33	23	34	22	31	37	19	0.14473	0.118374	0.108646	0.171859	0.103933	0.194481	0.0920584	0.124135	0.155664	0.101637	ENSE00001620590.1,ENSE00001486235.1,ENSE00001486235.1	c(ENST00000380782.6, ENST00000380785.5, ENST00000317552.9)
ENSG00000101871.16_MID1	E031	36.4748	0.00737932	83.4768	6.44668e-20	5.21237e-17	5.48396	13.1532	2.53156	chrX	10833554	10833643	90	-	7	4	9	5	77	87	61	50	0.0439795	0.431414	0.0457723	0.0300897	0.0587445	0.0413113	0.465407	0.503213	0.370695	0.38634	ENSE00001486238.1,ENSE00001486317.1	c(ENST00000380785.5, ENST00000380787.5)
ENSG00000101871.16_MID1	E032	14.566	0.017708	39.3496	3.54319e-10	8.98573e-08	3.1033	8.43399	2.88797	chrX	10833644	10833654	11	-	1	2	4	1	31	40	25	17	0.114453	1.43594	0.0535001	0.123094	0.213616	0.0676004	1.53304	1.89296	1.24302	1.07473	ENSE00001486317.1	ENST00000380787.5
ENSG00000101898.6_MCTS2P+ENSG00000101294.18_HM13	E030	56.6178	0.00364198	26.4967	2.63992e-07	3.78682e-05	12.1446	16.1605	0.830128	chr20	31548380	31548638	259	+	41	56	49	43	72	68	78	52	0.118534	0.148057	0.0931604	0.146382	0.111138	0.123455	0.151223	0.136673	0.164712	0.139619	ENSE00001888157.1,ENSE00003835106.1,ENSE00001895032.1	c(ENST00000649583.1, ENST00000464661.5, ENST00000464508.1)
ENSG00000101898.6_MCTS2P+ENSG00000101294.18_HM13	E032	29.3541	0.0109756	15.5836	7.89367e-05	0.0056963	8.53102	11.8722	0.957082	chr20	31548677	31548780	104	+	18	31	26	18	33	36	47	29	0.144805	0.198472	0.101856	0.201804	0.146861	0.128701	0.17261	0.180196	0.247169	0.193913	ENSE00001923297.1,ENSE00001888157.1,ENSE00003835106.1,ENSE00001816610.1,ENSE00001895032.1,ENSE00001914695.1	c(ENST00000464661.5, ENST00000464508.1, ENST00000487964.5, ENST00000479096.1, ENST00000649583.1, ENST00000460389.5)
ENSG00000102024.18_PLS3	E002	606.216	9.90692e-05	16.5923	4.63396e-05	0.00363721	42.5509	45.0765	0.177543	chrX	115561182	115561227	46	+	449	414	474	358	869	871	889	622	5.91947	10.0266	5.74428	6.09317	6.05323	5.78718	10.2765	9.85678	10.57	9.40318	ENSE00001939469.1,ENSE00001939469.1,ENSE00001456427.1	c(ENST00000626746.2, ENST00000489283.5, ENST00000355899.8)
ENSG00000102024.18_PLS3	E003	888.596	8.87481e-05	18.4452	1.74857e-05	0.00156154	51.0464	53.6232	0.155632	chrX	115561228	115561260	33	+	668	606	697	537	1256	1263	1305	914	12.2133	20.3792	11.9127	12.4325	12.4075	12.1005	20.7043	19.9234	21.6285	19.2608	ENSE00001939469.1,ENSE00001939469.1,ENSE00001456427.1,ENSE00001812105.2	c(ENST00000626746.2, ENST00000289290.7, ENST00000489283.5, ENST00000355899.8)
ENSG00000102024.18_PLS3	E004	95.655	0.0101399	28.8228	7.9314e-08	1.29989e-05	21.6874	15.5663	-0.968497	chrX	115593553	115593607	55	+	143	101	111	68	117	98	92	59	1.21957	0.936399	1.5301	1.24325	1.18557	0.919365	1.1572	0.927552	0.91486	0.745988	ENSE00001866899.1	ENST00000481823.5
ENSG00000102024.18_PLS3	E005	133.549	0.00766112	46.8875	7.51802e-12	2.43668e-09	25.9168	17.9921	-1.0708	chrX	115593608	115593632	25	+	196	152	170	91	145	127	120	96	3.85787	2.7738	4.61385	4.11628	3.99462	2.70672	3.15509	2.64447	2.62525	2.67038	ENSE00001866899.1,ENSE00001600717.3	c(ENST00000539310.5, ENST00000481823.5)
ENSG00000102317.18_RBM3+ENSG00000279528.1_AC115618.3	E031	847.529	0.00111985	123.566	1.04828e-28	1.64217e-25	57.1981	46.4546	-0.656206	chrX	48578292	48580740	2449	+	1289	1054	1185	806	701	695	673	518	0.282526	0.150207	0.30975	0.291375	0.284247	0.24473	0.155709	0.147731	0.150299	0.14709	ENSE00001471618.3	ENST00000376759.8
ENSG00000102317.18_RBM3+ENSG00000279528.1_AC115618.3	E032	139.992	0.00854657	17.825	2.42178e-05	0.00206888	24.4128	19.3967	-0.674859	chrX	48580741	48581162	422	+	202	155	223	140	137	83	115	88	0.271872	0.143261	0.281699	0.248668	0.310427	0.246693	0.176601	0.102386	0.149044	0.145015	ENSE00001471618.3,ENSE00003755431.1	c(ENST00000376759.8, ENST00000623114.1)
ENSG00000102359.7_SRPX2	E030	1261.7	8.07937e-05	243.686	6.18048e-55	3.52071e-51	62.9486	53.9795	-0.495921	chrX	100671145	100675788	4644	+	2270	1868	2122	1565	685	775	509	488	0.269749	0.075033	0.287661	0.272324	0.268423	0.25059	0.0802385	0.0868729	0.0599453	0.0730752	ENSE00002606678.2	ENST00000373004.5
ENSG00000102531.16_FNDC3A	E002	107.618	0.000525979	22.1455	2.52749e-06	0.000286914	17.6598	20.9346	0.497291	chr13	48976069	48976177	109	+	139	119	158	107	91	93	86	81	0.767772	0.461649	0.750474	0.739131	0.851525	0.72996	0.45415	0.444152	0.43152	0.516774	ENSE00001422888.3,ENSE00001477293.1	c(ENST00000378383.5, ENST00000492622.6)
ENSG00000102572.14_STK24	E001	74.0878	0.00048951	20.5434	5.82952e-06	0.00060146	17.6401	14.5929	-0.552195	chr13	98445185	98450198	5014	-	103	83	89	74	62	71	67	53	0.0111746	0.00718927	0.0120893	0.0112071	0.0104273	0.0109746	0.00672654	0.00737138	0.00730836	0.00735079	ENSE00003721017.1	ENST00000539966.5
ENSG00000102572.14_STK24	E005	30.7753	0.00278299	17.6427	2.66529e-05	0.00225032	11.866	8.86992	-0.842867	chr13	98455421	98455981	561	-	50	34	39	34	27	17	29	20	0.044847	0.023755	0.0524511	0.0410315	0.0408384	0.0450669	0.0261809	0.0157747	0.0282725	0.0247919	ENSE00001595056.1	ENST00000418038.5
ENSG00000102572.14_STK24	E006	27.8427	0.00154356	16.3835	5.17328e-05	0.00400041	11.2517	8.47803	-0.819479	chr13	98455982	98456560	579	-	34	31	40	36	29	21	21	14	0.0394059	0.0206945	0.0345579	0.036248	0.0405834	0.0462344	0.0272461	0.0188806	0.0198367	0.0168148	ENSE00001595056.1,ENSE00001621035.1	c(ENST00000444574.1, ENST00000418038.5)
ENSG00000102804.15_TSC22D1	E001	652.702	0.00147832	16.4392	5.02364e-05	0.00390315	48.4457	44.4407	-0.26773	chr13	44432143	44434014	1872	-	760	621	705	522	767	641	745	555	0.223023	0.206241	0.238921	0.224588	0.221233	0.207351	0.222881	0.178249	0.217661	0.206172	ENSE00001859700.2,ENSE00001859700.2,ENSE00001859700.2,ENSE00001859700.2,ENSE00001967663.3	c(ENST00000611198.4, ENST00000501704.3, ENST00000261489.6, ENST00000458659.3, ENST00000622051.1)
ENSG00000102804.15_TSC22D1	E002	1072.85	0.000890993	38.0716	6.81963e-10	1.65098e-07	61.0456	55.5562	-0.303863	chr13	44434015	44434566	552	-	1248	1057	1181	858	1229	1079	1227	869	1.25989	1.1348	1.33052	1.29639	1.25683	1.15582	1.21115	1.01755	1.21572	1.09477	ENSE00001859700.2,ENSE00001859700.2,ENSE00001859700.2,ENSE00001859700.2	c(ENST00000622051.1, ENST00000611198.4, ENST00000458659.3, ENST00000261489.6)
ENSG00000102804.15_TSC22D1	E003	582.175	0.000154639	50.7849	1.03066e-12	3.81768e-10	46.2992	41.7464	-0.318901	chr13	44434567	44434708	142	-	645	561	658	498	622	629	630	491	2.66944	2.37994	2.67312	2.6747	2.7221	2.60785	2.38279	2.30588	2.42651	2.40456	ENSE00001859700.2,ENSE00001859700.2,ENSE00001859700.2,ENSE00001859700.2,ENSE00001895961.1	c(ENST00000611198.4, ENST00000496314.1, ENST00000261489.6, ENST00000458659.3, ENST00000622051.1)
ENSG00000102804.15_TSC22D1	E004	275.563	0.000187639	18.6352	1.58269e-05	0.00143039	32.2444	29.3884	-0.276543	chr13	44434709	44434715	7	-	296	251	307	248	298	312	307	223	25.3174	23.1252	24.8852	24.276	25.7636	26.3448	23.1581	23.2023	23.9867	22.1538	ENSE00001859700.2,ENSE00001859700.2,ENSE00001859700.2,ENSE00001859700.2,ENSE00001895961.1,ENSE00001956594.1	c(ENST00000611198.4, ENST00000496314.1, ENST00000261489.6, ENST00000458659.3, ENST00000487881.2, ENST00000622051.1)
ENSG00000102804.15_TSC22D1	E005	717.57	0.000404774	32.5379	1.1689e-08	2.2653e-06	50.5737	46.4806	-0.263518	chr13	44434716	44434883	168	-	806	671	788	595	732	812	842	598	2.72911	2.52569	2.8234	2.70405	2.7554	2.6336	2.37021	2.51606	2.74115	2.47534	ENSE00001859700.2,ENSE00001859700.2,ENSE00001859700.2,ENSE00001859700.2,ENSE00001895961.1,ENSE00001956594.1,ENSE00001864154.1	c(ENST00000611198.4, ENST00000496314.1, ENST00000261489.6, ENST00000496838.1, ENST00000458659.3, ENST00000487881.2, ENST00000622051.1)
ENSG00000102804.15_TSC22D1	E010	234.579	0.00218988	113.118	2.03269e-26	2.74902e-23	33.3173	23.7634	-1.0028	chr13	44436504	44436596	93	-	361	272	338	213	185	190	224	139	2.02565	1.12559	2.2844	1.9801	2.13501	1.70309	1.08211	1.06352	1.31733	1.03938	ENSE00000817276.5,ENSE00001893595.1,ENSE00001872205.1	c(ENST00000487881.2, ENST00000472477.1, ENST00000261489.6)
ENSG00000102804.15_TSC22D1	E011	165.654	0.00140496	106.343	6.20097e-25	7.52055e-22	28.1257	20.1171	-0.986613	chr13	44436597	44436649	53	-	255	186	239	153	139	142	151	94	2.50077	1.40325	2.83147	2.37595	2.64904	2.14663	1.42667	1.39472	1.55823	1.23337	ENSE00000817276.5,ENSE00001872205.1	c(ENST00000472477.1, ENST00000261489.6)
ENSG00000102804.15_TSC22D1	E012	187.599	0.002129	89.8145	2.61567e-21	2.43418e-18	29.6962	21.5893	-0.941106	chr13	44436650	44436845	196	-	278	210	268	176	181	163	163	101	0.757764	0.437115	0.83471	0.725377	0.803241	0.667726	0.50235	0.432919	0.454842	0.35835	ENSE00000817276.5	ENST00000261489.6
ENSG00000102804.15_TSC22D1	E022	375.188	0.00045445	29.5153	5.54769e-08	9.37842e-06	33.4429	37.2397	0.323895	chr13	44573163	44573345	183	-	295	289	331	273	512	456	542	355	1.04742	1.447	0.948676	1.06917	1.06254	1.10931	1.52196	1.29715	1.61986	1.34902	ENSE00001644188.2,ENSE00001937960.1,ENSE00001831037.1	c(ENST00000458659.3, ENST00000460842.5, ENST00000486464.1)
ENSG00000102804.15_TSC22D1	E023	416.887	0.00147977	16.1956	5.71258e-05	0.0043512	35.3999	38.9892	0.292196	chr13	44573346	44573522	177	-	333	330	361	311	532	501	633	389	1.21852	1.64819	1.10718	1.26224	1.19812	1.30656	1.63502	1.47346	1.95596	1.52834	ENSE00001644188.2,ENSE00001831037.1	c(ENST00000458659.3, ENST00000486464.1)
ENSG00000102804.15_TSC22D1	E024	1178.92	0.000603058	72.7946	1.43872e-17	9.04536e-15	56.7592	63.3564	0.356814	chr13	44573523	44574411	889	-	930	898	1013	837	1550	1552	1693	1125	0.667252	0.944706	0.615642	0.683873	0.669383	0.700109	0.948449	0.908793	1.04156	0.880021	ENSE00001644188.2	ENST00000458659.3
ENSG00000102804.15_TSC22D1	E025	1732.01	0.000136671	176.205	3.26658e-40	9.82508e-37	67.4054	74.7161	0.348459	chr13	44574412	44575647	1236	-	1448	1318	1507	1166	2274	2333	2418	1658	0.707278	0.996552	0.689441	0.721934	0.716245	0.70149	1.00082	0.982587	1.06996	0.932843	ENSE00001644188.2,ENSE00001989775.3	c(ENST00000458659.3, ENST00000501704.3)
ENSG00000102804.15_TSC22D1	E026	859.03	0.000571862	66.9503	2.78445e-16	1.54178e-13	48.952	55.1278	0.375101	chr13	44575648	44576246	599	-	676	685	705	593	1148	1136	1220	828	0.716482	1.02625	0.664151	0.77422	0.6914	0.736156	1.04256	0.987248	1.11394	0.961271	ENSE00001644188.2,ENSE00001989775.3,ENSE00001952439.1	c(ENST00000458659.3, ENST00000501704.3, ENST00000493016.1)
ENSG00000102805.16_CLN5+ENSG00000283208.2_AC001226.2+ENSG00000236051.7_MYCBP2-AS1	E030	43.9365	0.000993222	35.8194	2.16479e-09	4.77638e-07	14.1727	10.0366	-1.00081	chr13	76996128	76996277	150	+	75	64	67	44	30	24	25	28	0.265907	0.103263	0.29425	0.288861	0.262392	0.218124	0.108796	0.0832904	0.0911545	0.12981	ENSE00003800163.1,ENSE00003800447.1,ENSE00001898896.3	c(ENST00000636602.1, ENST00000636520.1, ENST00000485938.4)
ENSG00000102898.12_NUTF2	E019	153.114	0.00326543	38.4272	5.68343e-10	1.38933e-07	25.8795	20.3591	-0.705286	chr16	67871324	67872567	1244	+	219	176	204	145	142	127	152	88	0.0955985	0.0578148	0.103603	0.095784	0.0963334	0.0866741	0.0620944	0.0531445	0.0668271	0.0491932	ENSE00000844250.5,ENSE00002806758.1	c(ENST00000219169.9, ENST00000587481.1)
ENSG00000103034.14_NDRG4	E024	4.20542	0.0201291	17.5457	2.80479e-05	0.00235458	4.24397	0.0135432	-16.5843	chr16	58487756	58487850	95	+	9	5	15	6	0	0	0	0	0.057776	0	0.0557527	0.0356326	0.0927544	0.0469645	0	0	0	0	ENSE00003492639.1,ENSE00003492639.1,ENSE00003492639.1,ENSE00003492639.1,ENSE00003492639.1,ENSE00003492639.1,ENSE00003492639.1,ENSE00003492639.1,ENSE00003692073.1,ENSE00003489607.1,ENSE00003690647.1,ENSE00003692073.1,ENSE00003489607.1,ENSE00003489607.1,ENSE00003692073.1,ENSE00003492639.1,ENSE00003492639.1,ENSE00003692073.1,ENSE00003492639.1,ENSE00003492639.1,ENSE00003692073.1,ENSE00003492639.1	c(ENST00000569578.5, ENST00000566061.5, ENST00000567454.5, ENST00000561724.5, ENST00000564486.5, ENST00000564207.5, ENST00000567667.5, ENST00000561779.5, ENST00000564867.5, ENST00000564126.5, ENST00000562764.5, ENST00000565434.5, ENST00000566041.5, ENST00000568999.5, ENST00000394282.8, ENST00000565430.5, ENST00000566065.5, ENST00000421602.6, ENST00000569404.5, ENST00000258187.9, ENST00000394279.6…
ENSG00000103034.14_NDRG4	E025	4.34161	0.0112949	18.3185	1.8688e-05	0.00165243	4.2527	0.0135178	-16.5957	chr16	58494964	58495008	45	+	12	5	8	10	0	0	0	0	0.125459	0	0.156934	0.0752243	0.104435	0.165245	0	0	0	0	ENSE00003784880.1,ENSE00003784880.1,ENSE00003784880.1,ENSE00003784880.1,ENSE00003784880.1,ENSE00003784880.1,ENSE00003784880.1,ENSE00003784880.1,ENSE00003599883.1,ENSE00003599883.1,ENSE00003784880.1,ENSE00003599883.1,ENSE00003599883.1,ENSE00003784880.1,ENSE00003784880.1,ENSE00003784880.1,ENSE00003784880.1,ENSE00003784880.1,ENSE00003784880.1,ENSE00003784880.1,ENSE00003784880.1	c(ENST00000569578.5, ENST00000566061.5, ENST00000567454.5, ENST00000561724.5, ENST00000564486.5, ENST00000564207.5, ENST00000567667.5, ENST00000561779.5, ENST00000564867.5, ENST00000564126.5, ENST00000562764.5, ENST00000565434.5, ENST00000566041.5, ENST00000568999.5, ENST00000394282.8, ENST00000565430.5, ENST00000566065.5, ENST00000421602.6, ENST00000569404.5, ENST00000258187.9, ENST00000394279.6)
ENSG00000103275.20_UBE2I	E046	126.803	0.000526156	28.5942	8.92499e-08	1.44448e-05	19.2558	22.9345	0.512369	chr16	1325351	1327017	1667	+	119	124	128	95	145	160	145	115	0.0449636	0.048207	0.0420106	0.0503601	0.0451067	0.042377	0.0473169	0.0499642	0.0475731	0.0479739	ENSE00001287274.4,ENSE00001287274.4,ENSE00001287274.4,ENSE00002595541.1	c(ENST00000397514.8, ENST00000397515.6, ENST00000325437.9, ENST00000355803.8)
ENSG00000103316.12_CRYM	E030	11.4694	0.0073503	34.0625	5.33695e-09	1.10128e-06	5.47352	2.62334	-2.12331	chr16	21302978	21303062	85	-	24	21	26	19	1	0	1	1	0.169834	0.00525389	0.166165	0.167263	0.179689	0.166217	0.00639978	0	0.00643443	0.00818132	ENSE00001523596.2,ENSE00002652468.1	c(ENST00000576703.5, ENST00000219599.8)
ENSG00000103343.13_ZNF174+ENSG00000263212.2_AC004224.2+ENSG00000285329.1_AC025283.2+ENSG00000122390.19_NAA60+ENSG00000103351.13_CLUAP1	E002	2.61577	0.0137443	19.301	1.11645e-05	0.00106078	4.14805	0.942744	-4.27582	chr16	3365112	3365182	71	+	6	7	4	3	0	0	0	1	0.045249	0.00244863	0.0497325	0.0667483	0.0330955	0.0314199	0	0	0	0.00979454	ENSE00002665718.1,ENSE00002655493.1	c(ENST00000575785.2, ENST00000576906.1)
ENSG00000103343.13_ZNF174+ENSG00000263212.2_AC004224.2+ENSG00000285329.1_AC025283.2+ENSG00000122390.19_NAA60+ENSG00000103351.13_CLUAP1	E003	21.127	0.0057878	57.6317	3.16084e-14	1.41473e-11	10.9883	5.32675	-2.094	chr16	3384010	3384706	697	+	48	37	31	25	10	11	6	5	0.0323166	0.00642922	0.040528	0.0359393	0.0261274	0.0266716	0.00780461	0.00821551	0.00470812	0.00498861	ENSE00002647966.1	ENST00000576906.1
ENSG00000103343.13_ZNF174+ENSG00000263212.2_AC004224.2+ENSG00000285329.1_AC025283.2+ENSG00000122390.19_NAA60+ENSG00000103351.13_CLUAP1	E011	15.4257	0.00602586	16.3271	5.32972e-05	0.00410533	8.73239	5.806	-1.17984	chr16	3404649	3404908	260	+	27	25	26	11	10	13	7	8	0.054104	0.0207682	0.0611135	0.065098	0.0587445	0.0314602	0.0209224	0.0260282	0.014725	0.0213973	ENSE00002682893.1	ENST00000572544.1
ENSG00000103343.13_ZNF174+ENSG00000263212.2_AC004224.2+ENSG00000285329.1_AC025283.2+ENSG00000122390.19_NAA60+ENSG00000103351.13_CLUAP1	E031	18.3571	0.0019017	21.8365	2.96892e-06	0.000330732	9.44813	6.24744	-1.1961	chr16	3443754	3443787	34	+	28	21	28	27	9	13	12	10	0.494273	0.18515	0.484648	0.418159	0.483778	0.590509	0.143995	0.19904	0.193033	0.204533	ENSE00002655521.1,ENSE00002669442.1,ENSE00002679481.1,ENSE00002651062.1,ENSE00002649587.1,ENSE00002648422.2,ENSE00001787349.1,ENSE00002671555.1,ENSE00002669655.1,ENSE00002668357.1,ENSE00002662168.1,ENSE00002662168.1,ENSE00003838137.1,ENSE00003831541.1,ENSE00003709067.2,ENSE00001563612.4,ENSE00002645871.1	c(ENST00000575042.1, ENST00000424546.6, ENST00000575936.5, ENST00000573201.6, ENST00000574256.1, ENST00000572169.6, ENST00000573580.5, ENST00000615865.1, ENST00000574950.5, ENST00000572757.5, ENST00000649360.1, ENST00000570372.5, ENST00000573617.1, ENST00000575733.5, ENST00000573593.5, ENST00000407558.9, ENST00000649205.1)
ENSG00000103343.13_ZNF174+ENSG00000263212.2_AC004224.2+ENSG00000285329.1_AC025283.2+ENSG00000122390.19_NAA60+ENSG00000103351.13_CLUAP1	E032	25.8104	0.00689651	21.624	3.31678e-06	0.00036409	11.1524	7.5852	-1.11562	chr16	3443788	3443827	40	+	42	26	39	38	13	24	18	10	0.584293	0.227276	0.617926	0.440062	0.572759	0.706424	0.176794	0.312339	0.246117	0.173853	ENSE00002655521.1,ENSE00002669442.1,ENSE00002679481.1,ENSE00002651062.1,ENSE00002649587.1,ENSE00002648422.2,ENSE00001787349.1,ENSE00002671555.1,ENSE00002669655.1,ENSE00002668357.1,ENSE00002662168.1,ENSE00002662168.1,ENSE00003838137.1,ENSE00003831541.1,ENSE00003709067.2,ENSE00001563612.4,ENSE00002645871.1,ENSE00002654834.1	c(ENST00000575042.1, ENST00000424546.6, ENST00000575936.5, ENST00000573201.6, ENST00000574256.1, ENST00000572169.6, ENST00000573580.5, ENST00000615865.1, ENST00000574950.5, ENST00000572757.5, ENST00000649360.1, ENST00000570372.5, ENST00000573617.1, ENST00000574762.1, ENST00000575733.5, ENST00000573593.5, ENST00000407558.9, ENST00000649205.1)
ENSG00000103343.13_ZNF174+ENSG00000263212.2_AC004224.2+ENSG00000285329.1_AC025283.2+ENSG00000122390.19_NAA60+ENSG00000103351.13_CLUAP1	E036	29.9259	0.00798122	32.75	1.04807e-08	2.04378e-06	12.2845	7.70029	-1.3524	chr16	3448471	3448540	70	+	54	33	43	46	19	24	13	11	0.405666	0.134246	0.453986	0.319166	0.360859	0.488654	0.147652	0.178479	0.101572	0.109279	ENSE00003604814.1,ENSE00003599277.1,ENSE00002635072.1,ENSE00003599277.1,ENSE00003599277.1,ENSE00003604790.1,ENSE00003599277.1,ENSE00003599277.1,ENSE00003599277.1,ENSE00003599277.1,ENSE00003840365.1,ENSE00003599277.1,ENSE00003599277.1,ENSE00003599277.1,ENSE00002640244.1,ENSE00002669979.1	c(ENST00000575042.1, ENST00000424546.6, ENST00000575936.5, ENST00000573201.6, ENST00000574256.1, ENST00000572169.6, ENST00000575733.5, ENST00000615865.1, ENST00000572757.5, ENST00000574950.5, ENST00000649360.1, ENST00000573617.1, ENST00000574762.1, ENST00000575785.2, ENST00000407558.9, ENST00000649205.1)
ENSG00000103343.13_ZNF174+ENSG00000263212.2_AC004224.2+ENSG00000285329.1_AC025283.2+ENSG00000122390.19_NAA60+ENSG00000103351.13_CLUAP1	E037	9.96098	0.00327589	44.6323	2.37738e-11	7.16778e-09	7.80809	3.12432	-2.64548	chr16	3448541	3448595	55	+	20	18	20	13	4	5	2	0	0.206237	0.0266937	0.214	0.22157	0.213616	0.175761	0.0395623	0.0473241	0.0198883	0	ENSE00002635072.1,ENSE00003840365.1,ENSE00002640244.1,ENSE00002669979.1	c(ENST00000573617.1, ENST00000574762.1, ENST00000573201.6, ENST00000574256.1)
ENSG00000103343.13_ZNF174+ENSG00000263212.2_AC004224.2+ENSG00000285329.1_AC025283.2+ENSG00000122390.19_NAA60+ENSG00000103351.13_CLUAP1	E038	6.80821	0.00498649	25.5485	4.31408e-07	5.9174e-05	6.35559	2.82598	-2.3402	chr16	3448596	3448596	1	+	11	12	15	9	3	4	2	0	7.52546	1.20201	6.47351	8.12423	8.81167	6.69244	1.63194	2.08226	1.09385	0	ENSE00003840365.1,ENSE00002640244.1,ENSE00002669979.1	c(ENST00000574762.1, ENST00000573201.6, ENST00000574256.1)
ENSG00000103343.13_ZNF174+ENSG00000263212.2_AC004224.2+ENSG00000285329.1_AC025283.2+ENSG00000122390.19_NAA60+ENSG00000103351.13_CLUAP1	E039	33.6074	0.00808155	85.2079	2.68592e-20	2.23412e-17	14.0239	6.44655	-2.25051	chr16	3448597	3448967	371	+	69	58	68	36	15	12	17	3	0.0987801	0.017379	0.109452	0.105841	0.107672	0.0721556	0.0219939	0.0168377	0.0250613	0.00562328	ENSE00003840365.1,ENSE00002669979.1	c(ENST00000574762.1, ENST00000573201.6)
ENSG00000103343.13_ZNF174+ENSG00000263212.2_AC004224.2+ENSG00000285329.1_AC025283.2+ENSG00000122390.19_NAA60+ENSG00000103351.13_CLUAP1	E040	53.7067	0.00104301	197.812	6.27177e-45	2.40611e-41	17.7185	7.82039	-2.3728	chr16	3448968	3449945	978	+	102	83	112	72	20	10	24	15	0.0602129	0.0101336	0.0613774	0.0574566	0.0672738	0.0547439	0.0111244	0.00532275	0.0134215	0.0106658	ENSE00003840365.1	ENST00000573201.6
ENSG00000103343.13_ZNF174+ENSG00000263212.2_AC004224.2+ENSG00000285329.1_AC025283.2+ENSG00000122390.19_NAA60+ENSG00000103351.13_CLUAP1	E091	35.1768	0.0103655	15.4157	8.62695e-05	0.00614758	9.34588	12.7151	0.892074	chr16	3485084	3485190	107	+	35	29	23	15	44	47	42	49	0.151627	0.246374	0.1925	0.183491	0.126273	0.104244	0.223693	0.228659	0.214682	0.31846	ENSE00003840704.1,ENSE00003836652.1,ENSE00003838337.1,ENSE00002667014.2,ENSE00002641489.2,ENSE00002650557.1,ENSE00003839260.1,ENSE00002674593.1	c(ENST00000572584.2, ENST00000648681.1, ENST00000577013.6, ENST00000649360.1, ENST00000576916.5, ENST00000572169.6, ENST00000575754.1, ENST00000649205.1)
ENSG00000103343.13_ZNF174+ENSG00000263212.2_AC004224.2+ENSG00000285329.1_AC025283.2+ENSG00000122390.19_NAA60+ENSG00000103351.13_CLUAP1	E092	13.6379	0.00566474	20.3294	6.51927e-06	0.000663339	5.16132	8.374	1.39858	chr16	3485191	3485207	17	+	13	5	7	6	16	18	24	21	0.288373	0.673585	0.45003	0.199123	0.241889	0.262448	0.511983	0.551186	0.772132	0.859039	ENSE00003840704.1,ENSE00003836652.1,ENSE00003838337.1,ENSE00002641489.2,ENSE00002650557.1,ENSE00003839260.1,ENSE00002674593.1	c(ENST00000572584.2, ENST00000648681.1, ENST00000649360.1, ENST00000576916.5, ENST00000572169.6, ENST00000575754.1, ENST00000649205.1)
ENSG00000103343.13_ZNF174+ENSG00000263212.2_AC004224.2+ENSG00000285329.1_AC025283.2+ENSG00000122390.19_NAA60+ENSG00000103351.13_CLUAP1	E093	31.978	0.0260304	21.6245	3.31594e-06	0.00036409	7.97338	12.8976	1.39294	chr16	3485208	3485466	259	+	28	12	27	8	39	46	64	39	0.0447993	0.103558	0.0636217	0.0313677	0.0612394	0.0229685	0.0819123	0.0924555	0.135148	0.104715	ENSE00003840704.1,ENSE00003836652.1,ENSE00003838337.1,ENSE00002641489.2,ENSE00002650557.1,ENSE00003839260.1	c(ENST00000572584.2, ENST00000648681.1, ENST00000649360.1, ENST00000576916.5, ENST00000572169.6, ENST00000649205.1)
ENSG00000103353.16_UBFD1	E017	26.1464	0.00237973	25.1987	5.17176e-07	6.97426e-05	11.4463	7.97279	-1.04691	chr16	23564039	23564090	52	+	39	30	41	24	27	28	16	11	0.409586	0.219537	0.441376	0.390588	0.463178	0.343202	0.282452	0.280304	0.168285	0.147106	ENSE00002650850.1	ENST00000571064.5
ENSG00000103353.16_UBFD1	E019	109.945	0.000310342	38.5906	5.22697e-10	1.28695e-07	21.7201	17.6716	-0.603326	chr16	23564964	23566986	2023	+	138	115	134	101	111	105	104	86	0.0386668	0.0286366	0.0401449	0.038486	0.0389113	0.0371251	0.0298477	0.0270189	0.0281169	0.0295628	ENSE00002630039.1	ENST00000566136.1
ENSG00000103353.16_UBFD1	E020	190.801	0.000202185	23.7604	1.09107e-06	0.000135966	27.3594	24.2796	-0.352682	chr16	23566987	23567069	83	+	224	177	224	157	215	207	194	158	1.50599	1.32739	1.58824	1.44376	1.58539	1.40658	1.40911	1.29828	1.27836	1.3238	ENSE00003641344.1,ENSE00003641344.1,ENSE00003477144.1,ENSE00003477144.1,ENSE00003477144.1,ENSE00002630039.1	c(ENST00000565634.5, ENST00000564106.1, ENST00000395878.8, ENST00000567212.5, ENST00000563366.5, ENST00000566136.1)
ENSG00000103353.16_UBFD1	E025	1364.11	9.75375e-05	74.6709	5.56104e-18	3.66161e-15	62.2243	66.3144	0.209835	chr16	23570859	23574387	3529	+	1237	1061	1255	957	1805	1760	1679	1349	0.205098	0.265974	0.206284	0.203547	0.20891	0.201652	0.278234	0.259619	0.260213	0.265829	ENSE00001665272.2,ENSE00001291859.5	c(ENST00000567212.5, ENST00000395878.8)
ENSG00000103888.17_CEMIP	E004	621.559	0.000395334	39.4757	3.32167e-10	8.45529e-08	42.4724	47.2917	0.331947	chr15	80873538	80873636	99	+	486	468	548	443	801	789	998	542	3.16715	4.46768	2.889	3.20045	3.25171	3.32744	4.40131	4.14874	5.51347	3.80721	ENSE00001519199.1,ENSE00001519193.1	c(ENST00000394685.8, ENST00000356249.9)
ENSG00000103888.17_CEMIP	E011	6968.47	0.000143598	15.4632	8.41284e-05	0.00601324	123.16	121.14	-0.070633	chr15	80887694	80887764	71	+	6620	6139	7309	5530	7966	7552	9676	5952	57.9502	62.3092	54.8715	58.5383	60.4737	57.9173	61.0332	55.3705	74.5361	58.2971	ENSE00001104278.1,ENSE00001104278.1,ENSE00001104278.1	c(ENST00000394685.8, ENST00000220244.7, ENST00000356249.9)
ENSG00000103888.17_CEMIP	E039	53556.4	0.000153135	15.1722	9.81374e-05	0.00685047	212.693	214.873	0.0664848	chr15	80949163	80951771	2609	+	49035	44818	52654	39966	65183	62204	74639	47840	11.4843	13.6001	11.0606	11.63	11.8556	11.3909	13.5908	12.4114	15.6466	12.7514	ENSE00001344888.2,ENSE00003850583.1,ENSE00001344888.2	c(ENST00000394685.8, ENST00000220244.7, ENST00000356249.9)
ENSG00000103994.17_ZNF106	E040	27.3213	0.00574136	21.1207	4.31234e-06	0.000459554	7.99436	11.4805	1.04774	chr15	42457217	42457513	297	-	24	18	20	13	29	37	52	30	0.0401735	0.0709924	0.0475556	0.0410315	0.0395586	0.0325483	0.0531161	0.0648515	0.0957583	0.0702437	ENSE00002323335.1,ENSE00002626594.1,ENSE00002630542.1	c(ENST00000565948.1, ENST00000263805.8, ENST00000565611.5)
ENSG00000104047.15_DTWD1	E032	645.791	0.00037091	18.4045	1.78639e-05	0.00159228	46.585	43.8292	-0.188513	chr15	49643658	49656232	12575	+	1005	842	984	638	496	476	531	317	0.0440151	0.0204467	0.0470333	0.045332	0.0459678	0.0377272	0.0214565	0.0197049	0.0230949	0.0175305	ENSE00002583991.2,ENSE00002583991.2	c(ENST00000403028.8, ENST00000251250.7)
ENSG00000104067.16_TJP1	E004	555.138	0.000159148	20.4562	6.10125e-06	0.000625547	40.9535	43.8277	0.208029	chr15	29700160	29701244	1085	-	492	384	444	368	726	745	800	563	0.249767	0.371385	0.266859	0.239609	0.240392	0.252209	0.363991	0.357439	0.403264	0.360845	ENSE00001541183.1,ENSE00001177757.4,ENSE00002563403.1,ENSE00003744420.1	c(ENST00000346128.10, ENST00000400011.6, ENST00000614355.4, ENST00000356107.10)
ENSG00000104343.21_UBE2W+ENSG00000258677.2_AC022826.2+ENSG00000040341.18_STAU2	E012	168.88	0.000262379	27.3926	1.66065e-07	2.52366e-05	22.3179	25.8151	0.428607	chr8	73550547	73551642	1096	-	138	140	156	117	233	219	197	172	0.0808939	0.106776	0.0740996	0.0864805	0.0836144	0.0793811	0.115646	0.104018	0.0983071	0.109134	ENSE00001322780.5,ENSE00002112403.1,ENSE00002139550.1,ENSE00002097318.1	c(ENST00000519961.5, ENST00000355780.9, ENST00000521727.5, ENST00000521451.5)
ENSG00000104343.21_UBE2W+ENSG00000258677.2_AC022826.2+ENSG00000040341.18_STAU2	E013	57.7336	0.00111836	19.7639	8.76216e-06	0.000857444	12.579	15.6928	0.642672	chr8	73551643	73551829	187	-	56	39	43	35	92	73	77	57	0.147923	0.227005	0.176236	0.141196	0.135081	0.139177	0.267627	0.203215	0.225205	0.211971	ENSE00001322780.5,ENSE00002112403.1,ENSE00002139550.1,ENSE00002097318.1,ENSE00002134797.1	c(ENST00000522509.5, ENST00000519961.5, ENST00000521451.5, ENST00000355780.9, ENST00000521727.5)
ENSG00000104388.15_RAB2A	E030	2069.82	0.000495389	19.0632	1.26462e-05	0.00118041	75.3762	78.7943	0.153856	chr8	60620989	60623644	2656	+	1949	1785	2101	1460	2621	2531	2449	1961	0.440074	0.512656	0.431848	0.455	0.464692	0.408758	0.536813	0.496065	0.504301	0.513443	ENSE00001866646.2	ENST00000262646.12
ENSG00000104447.13_TRPS1	E001	1074.06	0.000793238	20.5215	5.89651e-06	0.000607538	56.3613	60.1516	0.209867	chr8	115408496	115412548	4053	-	1162	1003	1213	838	1258	1145	1151	969	0.166457	0.159372	0.168724	0.167543	0.175813	0.153748	0.168845	0.147063	0.15532	0.166261	ENSE00001522588.2,ENSE00001522588.2	c(ENST00000395715.8, ENST00000640765.1)
ENSG00000104497.14_SNX16	E003	95.134	0.00563171	16.9528	3.83214e-05	0.00307856	16.4762	20.2307	0.59936	chr8	81799587	81800722	1136	-	105	70	109	77	119	91	108	94	0.0507203	0.0520559	0.0543949	0.0417177	0.0563657	0.0504027	0.056984	0.0417002	0.0519966	0.0575429	ENSE00002096134.1,ENSE00002124524.2,ENSE00001211846.4	c(ENST00000345957.9, ENST00000353788.8, ENST00000396330.6)
ENSG00000104529.17_EEF1D	E046	70.7591	0.000621042	17.1238	3.50205e-05	0.00285053	17.2445	14.4113	-0.522466	chr8	143588991	143589180	190	-	78	61	90	70	66	69	81	59	0.252794	0.206779	0.241595	0.217359	0.278263	0.273959	0.188962	0.189047	0.233164	0.215944	ENSE00003744209.1,ENSE00002148389.1,ENSE00003759730.1,ENSE00003759730.1,ENSE00002199620.1,ENSE00002198084.1	c(ENST00000442189.6, ENST00000532741.5, ENST00000618139.2, ENST00000525223.1, ENST00000423316.6, ENST00000530616.5)
ENSG00000104529.17_EEF1D	E056	42.9469	0.000809481	31.4236	2.07444e-08	3.84579e-06	14.3009	10.4818	-0.901269	chr8	143589695	143589829	135	-	61	44	57	43	41	40	34	30	0.242864	0.152933	0.265915	0.220658	0.248032	0.236852	0.165209	0.154241	0.137745	0.154536	ENSE00003744209.1,ENSE00002148389.1,ENSE00003759730.1,ENSE00003759730.1,ENSE00002198873.1,ENSE00002145035.1,ENSE00002167440.1,ENSE00002162730.1,ENSE00002171119.1,ENSE00002184934.1,ENSE00002179023.1,ENSE00002142072.1	c(ENST00000531670.5, ENST00000442189.6, ENST00000532596.5, ENST00000532741.5, ENST00000618139.2, ENST00000530306.5, ENST00000526710.1, ENST00000423316.6, ENST00000524883.1, ENST00000528519.1, ENST00000529832.5, ENST00000531281.1)
ENSG00000104529.17_EEF1D	E058	45.506	0.00152497	16.3632	5.22904e-05	0.00403687	14.1622	11.3136	-0.651679	chr8	143589838	143589876	39	-	56	57	52	36	48	39	46	36	0.826045	0.619273	0.845027	0.989489	0.78326	0.686404	0.669516	0.520565	0.645093	0.641919	ENSE00003744209.1,ENSE00002148389.1,ENSE00003759730.1,ENSE00003759730.1,ENSE00002198873.1,ENSE00002145035.1,ENSE00002167440.1,ENSE00002162730.1,ENSE00002171119.1,ENSE00002184934.1,ENSE00002179023.1,ENSE00002142072.1,ENSE00002172340.1,ENSE00002167832.1	c(ENST00000531670.5, ENST00000442189.6, ENST00000532596.5, ENST00000532741.5, ENST00000618139.2, ENST00000530306.5, ENST00000526710.1, ENST00000423316.6, ENST00000524883.1, ENST00000528519.1, ENST00000530545.5, ENST00000529832.5, ENST00000525261.5, ENST00000531281.1)
ENSG00000104529.17_EEF1D	E059	39.1041	0.00249768	17.2344	3.30395e-05	0.00271101	13.3329	10.3353	-0.73844	chr8	143589877	143589893	17	-	50	51	45	32	41	32	42	26	1.67917	1.17666	1.73088	2.03106	1.555	1.39973	1.31196	0.979887	1.35123	1.06357	ENSE00003744209.1,ENSE00002148389.1,ENSE00003759730.1,ENSE00003759730.1,ENSE00002198873.1,ENSE00002145035.1,ENSE00002167440.1,ENSE00002162730.1,ENSE00002171119.1,ENSE00002184934.1,ENSE00002179023.1,ENSE00002142072.1,ENSE00002172340.1,ENSE00002167832.1,ENSE00002156075.1	c(ENST00000531670.5, ENST00000442189.6, ENST00000532596.5, ENST00000532741.5, ENST00000618139.2, ENST00000530306.5, ENST00000526710.1, ENST00000423316.6, ENST00000524883.1, ENST00000528519.1, ENST00000534804.5, ENST00000530545.5, ENST00000529832.5, ENST00000525261.5, ENST00000531281.1)
ENSG00000104660.19_LEPROTL1+ENSG00000104671.8_DCTN6	E016	882.88	0.00012195	58.2029	2.36434e-14	1.08009e-11	51.2756	55.3469	0.242235	chr8	30106090	30108000	1911	+	983	804	936	640	969	1056	972	829	0.28108	0.285838	0.302719	0.284837	0.287728	0.249035	0.275834	0.287659	0.278186	0.301673	ENSE00001778818.2,ENSE00003835818.1	c(ENST00000650149.1, ENST00000321250.13)
ENSG00000104660.19_LEPROTL1+ENSG00000104671.8_DCTN6	E020	20.7084	0.0020891	23.1219	1.5205e-06	0.000183166	10.0008	6.67173	-1.17081	chr8	30137272	30137697	426	+	33	22	34	28	10	11	15	14	0.044078	0.0170808	0.0455881	0.0349634	0.0468853	0.0488754	0.0127695	0.0134418	0.019258	0.0228539	ENSE00001785323.2,ENSE00002097968.1	c(ENST00000523116.5, ENST00000442880.6)
ENSG00000104660.19_LEPROTL1+ENSG00000104671.8_DCTN6	E036	318.807	0.000378425	18.8654	1.40272e-05	0.0012907	34.4071	31.4856	-0.265801	chr8	30183075	30183461	387	+	424	335	409	272	294	309	272	276	0.593573	0.427315	0.644766	0.58605	0.620839	0.522636	0.413257	0.415645	0.384403	0.495953	ENSE00002111257.1,ENSE00002095991.2,ENSE00001167146.4	c(ENST00000221114.8, ENST00000523666.5, ENST00000522141.5)
ENSG00000104765.16_BNIP3L	E017	2069.7	0.000949832	49.2767	2.22291e-12	7.78161e-10	73.3688	80.391	0.316793	chr8	26411049	26413127	2079	+	1804	1653	2007	1435	2542	2454	2936	2014	0.532328	0.68141	0.510657	0.538294	0.5671	0.513262	0.665128	0.614462	0.77238	0.67367	ENSE00001879265.2	ENST00000380629.7
ENSG00000104824.17_HNRNPL+ENSG00000268083.5_AC008982.1+ENSG00000104823.9_ECH1	E002	152.589	0.00812035	19.573	9.68281e-06	0.000936497	20.2236	25.5203	0.683557	chr19	38815483	38815717	235	-	100	103	138	127	192	190	230	155	0.323498	0.464823	0.250426	0.296736	0.344968	0.401863	0.444445	0.420882	0.53529	0.458676	ENSE00003467157.1,ENSE00003474781.1,ENSE00003036762.1	c(ENST00000221418.9, ENST00000594391.5, ENST00000601333.1)
ENSG00000104824.17_HNRNPL+ENSG00000268083.5_AC008982.1+ENSG00000104823.9_ECH1	E003	116.794	0.00088688	40.0105	2.52607e-10	6.57704e-08	17.8516	22.4061	0.665041	chr19	38815857	38816007	151	-	91	86	111	78	143	168	173	105	0.389047	0.551127	0.354659	0.385587	0.43183	0.384113	0.515161	0.579171	0.626612	0.483565	ENSE00003043139.1,ENSE00003786149.1,ENSE00002989688.1,ENSE00003786149.1	c(ENST00000601778.5, ENST00000221418.9, ENST00000594391.5, ENST00000601333.1)
ENSG00000104824.17_HNRNPL+ENSG00000268083.5_AC008982.1+ENSG00000104823.9_ECH1	E007	68.2715	0.00553598	15.1877	9.73378e-05	0.00680349	13.7377	17.2066	0.655129	chr19	38816284	38816355	72	-	61	47	64	44	78	106	109	53	0.479283	0.673897	0.498591	0.441943	0.522173	0.454425	0.589313	0.766387	0.827987	0.511901	ENSE00000704475.1,ENSE00002989688.1,ENSE00003142791.1	c(ENST00000221418.9, ENST00000594391.5, ENST00000598707.5)
ENSG00000104824.17_HNRNPL+ENSG00000268083.5_AC008982.1+ENSG00000104823.9_ECH1	E008	46.6648	0.000806221	17.4151	3.00422e-05	0.00249888	11.3516	14.2301	0.655876	chr19	38816453	38816469	17	-	38	38	41	30	57	68	70	40	1.38946	1.94863	1.31547	1.51334	1.41678	1.31224	1.82394	2.08226	2.25205	1.63626	ENSE00003656646.1,ENSE00003501654.1,ENSE00003656646.1,ENSE00003501654.1	c(ENST00000601778.5, ENST00000221418.9, ENST00000594391.5, ENST00000598707.5)
ENSG00000104824.17_HNRNPL+ENSG00000268083.5_AC008982.1+ENSG00000104823.9_ECH1	E009	50.6273	0.000850504	19.753	8.81221e-06	0.000861002	11.8013	14.8767	0.672405	chr19	38816470	38816523	54	-	44	36	51	28	64	69	79	45	0.467812	0.672382	0.479519	0.451346	0.554809	0.385572	0.644719	0.665166	0.800134	0.57951	ENSE00003656646.1,ENSE00003501654.1,ENSE00003656646.1,ENSE00003501654.1,ENSE00003041980.1	c(ENST00000221418.9, ENST00000594164.5, ENST00000594391.5, ENST00000601778.5, ENST00000598707.5)
ENSG00000104824.17_HNRNPL+ENSG00000268083.5_AC008982.1+ENSG00000104823.9_ECH1	E019	114.058	0.00581829	29.1907	6.5592e-08	1.09359e-05	17.174	22.54	0.795399	chr19	38817471	38817575	105	-	111	85	92	52	137	176	174	110	0.513292	0.804299	0.622129	0.548063	0.514713	0.368261	0.709767	0.872566	0.906336	0.728527	ENSE00003631262.1,ENSE00003631262.1,ENSE00003491597.1,ENSE00003491597.1,ENSE00003093074.1,ENSE00003091927.1,ENSE00003491597.1,ENSE00003631262.1,ENSE00003041848.1,ENSE00003041848.1	c(ENST00000602021.1, ENST00000221418.9, ENST00000594164.5, ENST00000595470.1, ENST00000601060.5, ENST00000601778.5, ENST00000594769.5, ENST00000598316.5, ENST00000600178.5, ENST00000598707.5)
ENSG00000104824.17_HNRNPL+ENSG00000268083.5_AC008982.1+ENSG00000104823.9_ECH1	E021	92.1774	0.00865262	34.1463	5.1121e-09	1.05778e-06	14.6884	20.836	1.01994	chr19	38831078	38831134	57	-	87	60	61	40	110	151	155	93	0.690346	1.26268	0.898238	0.712652	0.628669	0.521827	1.04979	1.37904	1.48726	1.13462	ENSE00003791479.1,ENSE00003791479.1,ENSE00003494061.1,ENSE00003494061.1,ENSE00003494061.1,ENSE00003494061.1,ENSE00003494061.1,ENSE00003791479.1,ENSE00003590097.1,ENSE00003149187.1,ENSE00003149187.1,ENSE00003791479.1,ENSE00003494061.1,ENSE00003791479.1	c(ENST00000221418.9, ENST00000597089.5, ENST00000594164.5, ENST00000595470.1, ENST00000601060.5, ENST00000601778.5, ENST00000597805.1, ENST00000598316.5, ENST00000594769.5, ENST00000600178.5, ENST00000598707.5, ENST00000596118.1, ENST00000601094.5, ENST00000597205.1)
ENSG00000104824.17_HNRNPL+ENSG00000268083.5_AC008982.1+ENSG00000104823.9_ECH1	E022	55.132	0.00314666	46.5411	8.9719e-12	2.85861e-09	11.1143	16.369	1.12448	chr19	38831135	38831166	32	-	45	35	36	25	73	85	101	53	0.702471	1.37543	0.827579	0.740489	0.660875	0.580941	1.24096	1.38275	1.72624	1.15178	ENSE00003791479.1,ENSE00003791479.1,ENSE00003494061.1,ENSE00003494061.1,ENSE00003494061.1,ENSE00003494061.1,ENSE00003494061.1,ENSE00003791479.1,ENSE00003590097.1,ENSE00003149187.1,ENSE00003149187.1,ENSE00003791479.1,ENSE00003494061.1,ENSE00003791479.1,ENSE00003065136.1	c(ENST00000221418.9, ENST00000597089.5, ENST00000594164.5, ENST00000595567.1, ENST00000595470.1, ENST00000601060.5, ENST00000601778.5, ENST00000597805.1, ENST00000598316.5, ENST00000594769.5, ENST00000600178.5, ENST00000598707.5, ENST00000596118.1, ENST00000601094.5, ENST00000597205.1)
ENSG00000104824.17_HNRNPL+ENSG00000268083.5_AC008982.1+ENSG00000104823.9_ECH1	E023	34.1815	0.00405956	31.7451	1.75793e-08	3.28982e-06	8.6904	12.9333	1.15189	chr19	38831309	38831319	11	-	30	24	16	16	44	55	61	34	1.25455	2.49029	1.605	1.47713	0.854465	1.08161	2.17593	2.60282	3.03296	2.14946	ENSE00003682183.1,ENSE00003682183.1,ENSE00003555024.1,ENSE00003511020.1,ENSE00003555024.1,ENSE00003555024.1,ENSE00003555024.1,ENSE00003682183.1,ENSE00003637079.1,ENSE00003016642.1,ENSE00002977388.1,ENSE00003623400.1	c(ENST00000221418.9, ENST00000597089.5, ENST00000594164.5, ENST00000595567.1, ENST00000595470.1, ENST00000601060.5, ENST00000601778.5, ENST00000594769.5, ENST00000598316.5, ENST00000600178.5, ENST00000598707.5, ENST00000601094.5)
ENSG00000104824.17_HNRNPL+ENSG00000268083.5_AC008982.1+ENSG00000104823.9_ECH1	E024	57.2397	0.000945144	37.2838	1.02131e-09	2.40589e-07	11.9149	16.1698	0.887188	chr19	38831320	38831388	69	-	53	40	32	37	73	89	83	59	0.378923	0.624874	0.452037	0.392475	0.272438	0.398744	0.575517	0.671453	0.657898	0.594628	ENSE00003682183.1,ENSE00003682183.1,ENSE00003555024.1,ENSE00003511020.1,ENSE00003555024.1,ENSE00003555024.1,ENSE00003555024.1,ENSE00003682183.1,ENSE00003637079.1,ENSE00003016642.1,ENSE00003006782.1,ENSE00002977388.1,ENSE00003623400.1	c(ENST00000221418.9, ENST00000597089.5, ENST00000594164.5, ENST00000595567.1, ENST00000595470.1, ENST00000601060.5, ENST00000601778.5, ENST00000594769.5, ENST00000598316.5, ENST00000600178.5, ENST00000598707.5, ENST00000596118.1, ENST00000601094.5)
ENSG00000104824.17_HNRNPL+ENSG00000268083.5_AC008982.1+ENSG00000104823.9_ECH1	E025	39.2704	0.00190424	20.7705	5.17748e-06	0.000539965	10.0467	13.2967	0.812559	chr19	38831389	38831412	24	-	37	26	24	28	54	65	47	39	0.773923	1.20873	0.907272	0.733437	0.587445	0.867538	1.22396	1.40986	1.07107	1.13004	ENSE00003682183.1,ENSE00003682183.1,ENSE00003555024.1,ENSE00003511020.1,ENSE00003555024.1,ENSE00003555024.1,ENSE00003555024.1,ENSE00003682183.1,ENSE00003637079.1,ENSE00003006782.1,ENSE00002977388.1,ENSE00003623400.1	c(ENST00000221418.9, ENST00000594164.5, ENST00000595567.1, ENST00000595470.1, ENST00000601060.5, ENST00000601778.5, ENST00000594769.5, ENST00000598316.5, ENST00000600178.5, ENST00000598707.5, ENST00000596118.1, ENST00000601094.5)
ENSG00000104824.17_HNRNPL+ENSG00000268083.5_AC008982.1+ENSG00000104823.9_ECH1	E026	40.0708	0.00174907	24.3555	8.00991e-07	0.000103204	10.0453	13.5504	0.867865	chr19	38831413	38831449	37	-	37	27	26	25	53	70	52	38	0.499444	0.811733	0.588501	0.494041	0.412799	0.502435	0.779217	0.984852	0.768654	0.714207	ENSE00003682183.1,ENSE00003682183.1,ENSE00003555024.1,ENSE00003511020.1,ENSE00003555024.1,ENSE00003555024.1,ENSE00003555024.1,ENSE00003682183.1,ENSE00003637079.1,ENSE00002977388.1,ENSE00003623400.1	c(ENST00000221418.9, ENST00000594164.5, ENST00000595567.1, ENST00000595470.1, ENST00000601060.5, ENST00000601778.5, ENST00000594769.5, ENST00000598316.5, ENST00000600178.5, ENST00000598707.5, ENST00000601094.5)
ENSG00000104824.17_HNRNPL+ENSG00000268083.5_AC008982.1+ENSG00000104823.9_ECH1	E027	38.6941	0.0011719	24.7813	6.42178e-07	8.43603e-05	9.8698	13.3279	0.870814	chr19	38831450	38831516	67	-	35	24	26	26	53	66	52	35	0.266617	0.432716	0.307426	0.242514	0.227964	0.288563	0.430314	0.512795	0.424481	0.363275	ENSE00003682183.1,ENSE00003682183.1,ENSE00003555024.1,ENSE00003511020.1,ENSE00003555024.1,ENSE00003555024.1,ENSE00003555024.1,ENSE00003682183.1,ENSE00003637079.1,ENSE00002977388.1,ENSE00003623400.1,ENSE00002991620.1	c(ENST00000221418.9, ENST00000594164.5, ENST00000595567.1, ENST00000595470.1, ENST00000601060.5, ENST00000601778.5, ENST00000594769.5, ENST00000598316.5, ENST00000602115.1, ENST00000600178.5, ENST00000598707.5, ENST00000601094.5)
ENSG00000104824.17_HNRNPL+ENSG00000268083.5_AC008982.1+ENSG00000104823.9_ECH1	E066	737.729	0.000303579	18.6467	1.57318e-05	0.00142282	50.4646	47.6544	-0.179198	chr19	38843857	38843914	58	-	924	731	851	658	740	736	739	616	8.74087	6.97515	9.37543	8.53277	8.61923	8.43606	6.94046	6.60579	6.9686	7.38576	ENSE00003689971.1,ENSE00003689971.1,ENSE00003689971.1,ENSE00003689971.1,ENSE00003689971.1,ENSE00003678723.1,ENSE00003135131.1,ENSE00003198234.1	c(ENST00000221419.9, ENST00000600873.5, ENST00000601449.5, ENST00000598985.5, ENST00000600233.5, ENST00000647557.1, ENST00000601047.5, ENST00000388749.7)
ENSG00000104824.17_HNRNPL+ENSG00000268083.5_AC008982.1+ENSG00000104823.9_ECH1	E067	609.048	0.000119149	16.8653	4.01294e-05	0.00320599	46.1057	43.6731	-0.167418	chr19	38844008	38844024	17	-	743	605	716	538	614	602	628	505	24.5224	19.7359	25.7209	24.0939	24.7418	23.5329	19.6473	18.4341	20.2041	20.6578	ENSE00003591746.1,ENSE00003591746.1,ENSE00003591746.1,ENSE00003591746.1,ENSE00003591746.1,ENSE00003473856.1,ENSE00003473856.1,ENSE00003591746.1	c(ENST00000221419.9, ENST00000600873.5, ENST00000601449.5, ENST00000598985.5, ENST00000600233.5, ENST00000647557.1, ENST00000601047.5, ENST00000388749.7)
ENSG00000104881.16_PPP1R13L	E013	117.742	0.000456068	22.0935	2.5969e-06	0.000294024	21.9169	18.8045	-0.448393	chr19	45392341	45393167	827	-	128	122	125	116	144	121	117	84	0.0960136	0.0797239	0.091086	0.0998746	0.0887915	0.104302	0.0947199	0.0761649	0.0773766	0.0706344	ENSE00002737712.1	ENST00000587270.5
ENSG00000104936.19_DMPK+ENSG00000268434.5_AC011530.1+ENSG00000185800.12_DMWD	E005	216.477	0.000520664	17.084	3.57631e-05	0.00290156	25.5825	28.3387	0.302799	chr19	45769736	45769846	111	-	182	147	170	141	297	330	308	197	0.926448	1.43874	0.964929	0.896593	0.89969	0.944578	1.45552	1.54763	1.5176	1.2342	ENSE00003577916.2,ENSE00003640441.2,ENSE00003672714.1,ENSE00003624574.1,ENSE00003624574.1,ENSE00003216639.1,ENSE00002811897.1	c(ENST00000596686.5, ENST00000588522.5, ENST00000674226.1, ENST00000291270.9, ENST00000447742.6, ENST00000343373.9, ENST00000600757.6)
ENSG00000104936.19_DMPK+ENSG00000268434.5_AC011530.1+ENSG00000185800.12_DMWD	E006	248.422	0.000210719	23.0803	1.55373e-06	0.00018681	27.2966	30.3261	0.31256	chr19	45769847	45769955	109	-	210	170	190	161	358	370	342	231	1.07801	1.68588	1.13381	1.0559	1.02399	1.09835	1.78666	1.76706	1.71605	1.47376	ENSE00003577916.2,ENSE00003640441.2,ENSE00003672714.1,ENSE00003624574.1,ENSE00003624574.1,ENSE00003216639.1,ENSE00002811897.1,ENSE00002918999.1	c(ENST00000596686.5, ENST00000458663.6, ENST00000588522.5, ENST00000674226.1, ENST00000291270.9, ENST00000447742.6, ENST00000343373.9, ENST00000600757.6)
ENSG00000104936.19_DMPK+ENSG00000268434.5_AC011530.1+ENSG00000185800.12_DMWD	E007	348.454	0.00014824	28.7479	8.24381e-08	1.34407e-05	32.2365	35.5213	0.29128	chr19	45769956	45770380	425	-	254	248	292	236	497	491	465	353	0.390826	0.603387	0.351716	0.39506	0.403609	0.412919	0.636139	0.601406	0.598402	0.577601	ENSE00003577916.2,ENSE00003640441.2,ENSE00003672714.1,ENSE00003624574.1,ENSE00003624574.1,ENSE00003216639.1,ENSE00002811897.1,ENSE00002918999.1,ENSE00003074123.1	c(ENST00000596686.5, ENST00000458663.6, ENST00000588522.5, ENST00000674226.1, ENST00000598272.1, ENST00000291270.9, ENST00000447742.6, ENST00000343373.9, ENST00000600757.6)
ENSG00000104936.19_DMPK+ENSG00000268434.5_AC011530.1+ENSG00000185800.12_DMWD	E008	174.669	0.000214348	24.219	8.59816e-07	0.000110029	22.5781	25.7205	0.383724	chr19	45770381	45770509	129	-	130	120	141	105	252	258	231	186	0.617549	1.02146	0.593063	0.629785	0.642091	0.605259	1.06266	1.04113	0.979381	1.00269	ENSE00003577916.2,ENSE00003640441.2,ENSE00003672714.1,ENSE00003624574.1,ENSE00003624574.1,ENSE00003216639.1,ENSE00002811897.1,ENSE00002918999.1,ENSE00003074123.1,ENSE00002258162.1	c(ENST00000596686.5, ENST00000458663.6, ENST00000588522.5, ENST00000674226.1, ENST00000598272.1, ENST00000291270.9, ENST00000447742.6, ENST00000354227.9, ENST00000343373.9, ENST00000600757.6)
ENSG00000104936.19_DMPK+ENSG00000268434.5_AC011530.1+ENSG00000185800.12_DMWD	E009	174.21	0.000287383	34.9452	3.39123e-09	7.21969e-07	22.1058	25.9601	0.473182	chr19	45770510	45770640	131	-	119	117	127	112	246	269	255	175	0.58613	1.02102	0.534592	0.604666	0.569507	0.635753	1.02152	1.06895	1.06463	0.928986	ENSE00003577916.2,ENSE00003640441.2,ENSE00003672714.1,ENSE00003624574.1,ENSE00003624574.1,ENSE00003216639.1,ENSE00002811897.1,ENSE00002918999.1,ENSE00003074123.1,ENSE00002258162.1,ENSE00003124522.1	c(ENST00000596686.5, ENST00000593574.1, ENST00000458663.6, ENST00000588522.5, ENST00000674226.1, ENST00000598272.1, ENST00000291270.9, ENST00000447742.6, ENST00000354227.9, ENST00000343373.9, ENST00000600757.6)
ENSG00000104936.19_DMPK+ENSG00000268434.5_AC011530.1+ENSG00000185800.12_DMWD	E018	173.892	0.000260804	15.173	9.80938e-05	0.00684869	22.9553	25.4317	0.301713	chr19	45771568	45771665	98	-	144	104	142	123	262	244	230	170	0.841925	1.31009	0.864736	0.718469	0.851195	0.933299	1.45432	1.2961	1.2836	1.20633	ENSE00003592282.1,ENSE00003592282.1,ENSE00003475037.1,ENSE00003475037.1,ENSE00003475037.1,ENSE00003475037.1,ENSE00003592282.1,ENSE00003592282.1,ENSE00003592282.1,ENSE00003665789.1,ENSE00003592282.1,ENSE00003014995.1	c(ENST00000596686.5, ENST00000593574.1, ENST00000458663.6, ENST00000588522.5, ENST00000674226.1, ENST00000291270.9, ENST00000447742.6, ENST00000600370.1, ENST00000354227.9, ENST00000597660.1, ENST00000343373.9, ENST00000600757.6)
ENSG00000104936.19_DMPK+ENSG00000268434.5_AC011530.1+ENSG00000185800.12_DMWD	E036	155.311	0.000239862	21.1187	4.31697e-06	0.000459656	21.3583	24.3065	0.37996	chr19	45778547	45778634	88	-	116	97	128	102	226	238	211	151	0.809595	1.3274	0.775751	0.746259	0.854465	0.861905	1.39704	1.40789	1.31138	1.19326	ENSE00003494201.1,ENSE00003494201.1,ENSE00003642705.1,ENSE00003642705.1,ENSE00003642705.1,ENSE00003642705.1,ENSE00003494201.1,ENSE00003494201.1,ENSE00003494201.1,ENSE00002993785.1,ENSE00003642705.1,ENSE00003211453.1	c(ENST00000596920.2, ENST00000596686.5, ENST00000458663.6, ENST00000588522.5, ENST00000674226.1, ENST00000291270.9, ENST00000598191.5, ENST00000598180.1, ENST00000447742.6, ENST00000354227.9, ENST00000343373.9, ENST00000600757.6)
ENSG00000104936.19_DMPK+ENSG00000268434.5_AC011530.1+ENSG00000185800.12_DMWD	E047	182.694	0.000286814	15.0813	0.000102977	0.00713662	23.5617	26.0405	0.294882	chr19	45779472	45779522	51	-	149	144	139	109	273	260	241	177	1.70532	2.64094	1.71935	1.91158	1.60107	1.58927	2.9119	2.65386	2.5845	2.41349	ENSE00003515823.1,ENSE00003515823.1,ENSE00003582547.1,ENSE00003206314.1,ENSE00003582547.1,ENSE00003582547.1,ENSE00003515823.1,ENSE00003515823.1,ENSE00003515823.1,ENSE00003515823.1,ENSE00003582547.1,ENSE00003582547.1,ENSE00003043777.1,ENSE00003172347.1,ENSE00003649089.1,ENSE00003517171.1,ENSE00003070469.1	c(ENST00000596686.5, ENST00000596920.2, ENST00000458663.6, ENST00000593999.1, ENST00000595946.1, ENST00000588522.5, ENST00000596586.5, ENST00000674226.1, ENST00000291270.9, ENST00000598180.1, ENST00000447742.6, ENST00000597712.5, ENST00000354227.9, ENST00000599392.1, ENST00000596067.1, ENST00000343373.9, ENST00000600757.6)
ENSG00000104936.19_DMPK+ENSG00000268434.5_AC011530.1+ENSG00000185800.12_DMWD	E055	40.5275	0.000911466	18.3073	1.87982e-05	0.00166099	13.6002	10.619	-0.717651	chr19	45780507	45780541	35	-	52	38	56	32	45	42	40	28	0.807293	0.626368	0.874344	0.735049	0.939912	0.679866	0.699405	0.624678	0.625059	0.55633	ENSE00001475019.2,ENSE00003080618.1,ENSE00003898925.1,ENSE00003902908.1,ENSE00003159664.1	c(ENST00000596920.2, ENST00000674226.1, ENST00000596067.1, ENST00000343373.9, ENST00000600757.6)
ENSG00000104936.19_DMPK+ENSG00000268434.5_AC011530.1+ENSG00000185800.12_DMWD	E056	34.006	0.000988685	14.437	0.000144924	0.00945624	12.4095	9.76495	-0.694529	chr19	45780542	45780544	3	-	40	31	47	30	37	36	36	22	7.87047	6.15467	7.84668	6.99586	9.2033	7.43604	6.70911	6.24678	6.56312	5.09969	ENSE00001475019.2,ENSE00003080618.1,ENSE00003898925.1,ENSE00003902908.1	c(ENST00000596920.2, ENST00000674226.1, ENST00000343373.9, ENST00000600757.6)
ENSG00000104936.19_DMPK+ENSG00000268434.5_AC011530.1+ENSG00000185800.12_DMWD	E065	417.997	0.00135381	68.81	1.0842e-16	6.26155e-14	41.5395	34.1127	-0.596806	chr19	45782947	45783938	992	-	511	373	471	397	472	483	426	284	0.283556	0.236563	0.303149	0.254565	0.278918	0.297592	0.25883	0.253461	0.23487	0.19909	ENSE00002296123.1,ENSE00002296123.1	c(ENST00000270223.7, ENST00000377735.7)
ENSG00000104936.19_DMPK+ENSG00000268434.5_AC011530.1+ENSG00000185800.12_DMWD	E066	379.063	0.00151256	54.8968	1.27027e-13	5.27714e-11	39.4109	32.715	-0.561772	chr19	45783939	45784290	352	-	406	379	427	353	464	447	347	268	0.716515	0.611686	0.678782	0.728949	0.71261	0.745716	0.717067	0.661058	0.539158	0.529462	ENSE00002296123.1,ENSE00002296123.1,ENSE00002229511.1	c(ENST00000270223.7, ENST00000537879.1, ENST00000377735.7)
ENSG00000104936.19_DMPK+ENSG00000268434.5_AC011530.1+ENSG00000185800.12_DMWD	E073	69.6462	0.000913958	14.3132	0.000154774	0.00997868	17.0356	14.3268	-0.50401	chr19	45785911	45785973	63	-	66	60	79	75	78	84	62	59	0.720796	0.639273	0.616525	0.64478	0.736637	0.885243	0.673501	0.694086	0.538246	0.651259	ENSE00003003992.1,ENSE00002210498.1,ENSE00002210498.1	c(ENST00000270223.7, ENST00000593999.1, ENST00000377735.7)
ENSG00000104936.19_DMPK+ENSG00000268434.5_AC011530.1+ENSG00000185800.12_DMWD	E074	498.972	0.000598409	50.3504	1.28603e-12	4.68969e-10	43.7332	38.2414	-0.409955	chr19	45785974	45786849	876	-	550	468	509	427	561	575	569	404	0.358747	0.341509	0.369493	0.361695	0.341335	0.362464	0.348372	0.341695	0.355253	0.320715	ENSE00002210498.1,ENSE00002210498.1	c(ENST00000270223.7, ENST00000377735.7)
ENSG00000104936.19_DMPK+ENSG00000268434.5_AC011530.1+ENSG00000185800.12_DMWD	E075	101.921	0.00238473	22.1376	2.5379e-06	0.000287921	20.9719	17.1571	-0.586734	chr19	45786850	45786871	22	-	133	100	105	89	124	109	109	66	3.11176	2.61031	3.55776	3.07736	2.80371	3.00822	3.06608	2.57916	2.70977	2.08624	ENSE00002210498.1,ENSE00002210498.1,ENSE00003185025.1	c(ENST00000270223.7, ENST00000377735.7, ENST00000601370.1)
ENSG00000104936.19_DMPK+ENSG00000268434.5_AC011530.1+ENSG00000185800.12_DMWD	E081	299.446	0.000943309	32.8018	1.02049e-08	1.99621e-06	34.478	29.8877	-0.427259	chr19	45790905	45791045	141	-	357	261	311	256	352	364	325	223	1.34726	1.26559	1.49003	1.25321	1.29571	1.35009	1.35803	1.34387	1.26065	1.09984	ENSE00003659232.1,ENSE00003659232.1,ENSE00003460184.1,ENSE00003165131.1,ENSE00003214887.1	c(ENST00000377735.7, ENST00000598237.1, ENST00000597053.1, ENST00000270223.7, ENST00000601370.1)
ENSG00000104936.19_DMPK+ENSG00000268434.5_AC011530.1+ENSG00000185800.12_DMWD	E082	243.412	0.000207192	41.8173	1.00211e-10	2.79082e-08	31.343	26.944	-0.449401	chr19	45791046	45791087	42	-	272	225	271	204	295	286	264	175	3.71008	3.42525	3.81124	3.62689	3.79042	3.61179	3.82082	3.5448	3.43783	2.89755	ENSE00003659232.1,ENSE00003659232.1,ENSE00003460184.1,ENSE00003214887.1	c(ENST00000270223.7, ENST00000377735.7, ENST00000598237.1, ENST00000601370.1)
ENSG00000104936.19_DMPK+ENSG00000268434.5_AC011530.1+ENSG00000185800.12_DMWD	E083	210.669	0.000205446	33.5311	7.0133e-09	1.42221e-06	29.1201	25.1683	-0.431736	chr19	45792316	45792437	122	-	232	194	230	179	243	254	235	155	1.09855	1.02608	1.11912	1.07657	1.10748	1.09103	1.0835	1.0838	1.05351	0.883516	ENSE00002300645.1,ENSE00003843978.1,ENSE00002218182.2,ENSE00002986886.1	c(ENST00000270223.7, ENST00000377735.7, ENST00000598237.1, ENST00000601370.1)
ENSG00000105221.18_AKT2	E002	139.405	0.00078435	53.7018	2.33349e-13	9.40323e-11	24.6576	19.4589	-0.694905	chr19	40230318	40232334	2017	-	196	167	195	125	115	126	129	87	0.0540296	0.0321274	0.057187	0.0560546	0.0567931	0.0460835	0.0310153	0.0325192	0.0349795	0.0299955	ENSE00001510510.1,ENSE00003496716.2	c(ENST00000392038.7, ENST00000424901.5)
ENSG00000105372.8_RPS19	E022	395.614	0.00138573	25.1278	5.36546e-07	7.20999e-05	38.9126	34.3983	-0.372574	chr19	41871417	41872925	1509	+	479	383	441	362	412	392	403	338	0.177177	0.146395	0.186807	0.171834	0.171679	0.178386	0.148522	0.13523	0.146065	0.155765	ENSE00003086085.2	ENST00000598742.6
ENSG00000105393.16_BABAM1+ENSG00000160117.16_ANKLE1+ENSG00000269307.1_AC010463.1	E038	24.7269	0.00159243	19.5987	9.55331e-06	0.000926186	10.3889	7.31681	-1.01429	chr19	17276910	17277246	337	+	38	34	43	34	18	13	8	12	0.0711605	0.0217206	0.0663591	0.0683046	0.0749559	0.0750224	0.0290554	0.0200811	0.0129834	0.0247625	ENSE00003116466.1	ENST00000595393.5
ENSG00000105426.17_PTPRS	E036	330.048	0.000324915	14.7431	0.000123198	0.0082697	34.8366	32.2378	-0.232546	chr19	5231310	5231615	306	-	430	351	388	305	300	353	310	249	0.772399	0.563447	0.826978	0.776581	0.744865	0.741174	0.533315	0.600521	0.554076	0.565875	ENSE00001161206.1,ENSE00001161206.1	c(ENST00000588012.5, ENST00000587303.5)
ENSG00000105426.17_PTPRS	E056	24.3347	0.00171979	20.9776	4.64685e-06	0.000490982	10.7477	7.59426	-1.00504	chr19	5340664	5340803	140	-	36	27	44	28	17	21	18	9	0.153811	0.064791	0.151329	0.130568	0.184625	0.148721	0.0660549	0.0780847	0.0703192	0.0447051	ENSE00001519299.1	ENST00000588552.5
ENSG00000105723.12_GSK3A+ENSG00000105722.10_ERF+ENSG00000268643.1_AC006486.1	E003	157.658	0.00188794	20.4577	6.09627e-06	0.000625378	25.1784	21.6063	-0.449987	chr19	42230392	42230541	150	-	238	179	218	138	141	146	150	86	0.819883	0.490914	0.933755	0.807909	0.853753	0.684116	0.511343	0.506683	0.546927	0.398703	ENSE00001824331.1,ENSE00001824331.1	c(ENST00000398249.8, ENST00000222330.8)
ENSG00000105723.12_GSK3A+ENSG00000105722.10_ERF+ENSG00000268643.1_AC006486.1	E006	234.909	0.000959771	22.8798	1.72456e-06	0.000204666	30.0945	26.6079	-0.365347	chr19	42232057	42232149	93	-	286	294	295	236	212	219	221	147	1.92511	1.21619	1.8098	2.14025	1.8634	1.887	1.24004	1.22585	1.29969	1.0992	ENSE00003508583.1,ENSE00003508583.1,ENSE00003508583.1,ENSE00003596036.1	c(ENST00000493059.1, ENST00000398249.8, ENST00000453535.1, ENST00000222330.8)
ENSG00000105723.12_GSK3A+ENSG00000105722.10_ERF+ENSG00000268643.1_AC006486.1	E007	283.199	0.000364095	24.7625	6.48467e-07	8.50972e-05	32.7765	29.4973	-0.314537	chr19	42232496	42232682	187	-	380	314	387	247	254	286	252	195	1.13265	0.74931	1.19588	1.13681	1.21573	0.982193	0.738884	0.796158	0.737035	0.725163	ENSE00000709438.1,ENSE00000709438.1,ENSE00000709438.1,ENSE00001875756.1	c(ENST00000493059.1, ENST00000398249.8, ENST00000453535.1, ENST00000222330.8)
ENSG00000105723.12_GSK3A+ENSG00000105722.10_ERF+ENSG00000268643.1_AC006486.1	E013	193.395	0.000203666	26.2529	2.99511e-07	4.25413e-05	27.4168	24.1347	-0.37651	chr19	42234583	42234678	96	-	258	219	245	196	167	188	165	134	1.53586	0.969113	1.5816	1.54445	1.49921	1.51819	0.946301	1.01944	0.940031	0.97068	ENSE00000709434.1,ENSE00000709434.1,ENSE00000709434.1,ENSE00003136821.1	c(ENST00000222330.8, ENST00000398249.8, ENST00000453535.1, ENST00000594664.1)
ENSG00000105723.12_GSK3A+ENSG00000105722.10_ERF+ENSG00000268643.1_AC006486.1	E014	203.013	0.000249821	41.7993	1.01138e-10	2.81455e-08	28.4265	24.2284	-0.472329	chr19	42236606	42236716	111	-	281	234	274	200	169	179	158	153	1.42674	0.851186	1.48981	1.42723	1.45009	1.33983	0.828224	0.839469	0.778509	0.958541	ENSE00003490358.1,ENSE00003490358.1,ENSE00003490358.1,ENSE00003549789.1	c(ENST00000222330.8, ENST00000398249.8, ENST00000453535.1, ENST00000594664.1)
ENSG00000105723.12_GSK3A+ENSG00000105722.10_ERF+ENSG00000268643.1_AC006486.1	E015	184.845	0.000307681	24.6878	6.7408e-07	8.81814e-05	26.8531	23.6063	-0.380171	chr19	42236858	42236941	84	-	253	195	255	177	171	164	153	137	1.67359	1.06353	1.77251	1.57165	1.78331	1.56688	1.10739	1.01634	0.996188	1.13418	ENSE00003581361.1,ENSE00003581361.1,ENSE00003581361.1,ENSE00003571491.1	c(ENST00000222330.8, ENST00000398249.8, ENST00000453535.1, ENST00000594664.1)
ENSG00000105723.12_GSK3A+ENSG00000105722.10_ERF+ENSG00000268643.1_AC006486.1	E021	1238.56	0.000231702	98.531	3.19969e-23	3.38869e-20	59.0567	65.0675	0.316843	chr19	42248157	42249527	1371	-	1319	1074	1286	1008	1432	1513	1375	1080	0.54857	0.559749	0.56618	0.530356	0.551024	0.54672	0.568185	0.574482	0.548523	0.547808	ENSE00000847274.5,ENSE00002240810.1	c(ENST00000222329.9, ENST00000440177.6)
ENSG00000105723.12_GSK3A+ENSG00000105722.10_ERF+ENSG00000268643.1_AC006486.1	E026	263.939	0.000223319	17.4625	2.93035e-05	0.00244447	28.8021	31.6008	0.27617	chr19	42249827	42249942	116	-	288	265	267	196	313	300	309	216	1.40408	1.39148	1.46111	1.54664	1.35214	1.25643	1.46781	1.34629	1.4569	1.29491	ENSE00000709429.1,ENSE00000709429.1,ENSE00003141560.1,ENSE00000709429.1,ENSE00000709429.1	c(ENST00000595448.1, ENST00000440177.6, ENST00000598965.1, ENST00000593944.5, ENST00000222329.9)
ENSG00000105723.12_GSK3A+ENSG00000105722.10_ERF+ENSG00000268643.1_AC006486.1	E032	196.611	0.000336542	15.9221	6.60045e-05	0.0048975	24.7572	27.483	0.308634	chr19	42250444	42250565	122	-	215	179	201	150	243	212	212	186	0.978137	0.999677	1.03711	0.993331	0.967839	0.914267	1.0835	0.904588	0.950398	1.06022	ENSE00003459226.1,ENSE00003502240.1,ENSE00003502240.1,ENSE00003080158.1,ENSE00003108706.1	c(ENST00000440177.6, ENST00000593944.5, ENST00000595941.1, ENST00000222329.9, ENST00000596818.1)
ENSG00000105723.12_GSK3A+ENSG00000105722.10_ERF+ENSG00000268643.1_AC006486.1	E037	138.876	0.00036802	14.901	0.000113301	0.00770859	20.7298	23.364	0.351085	chr19	42254978	42255107	130	-	153	136	137	93	170	155	156	131	0.637981	0.672277	0.69262	0.708266	0.619076	0.531963	0.711361	0.620673	0.656312	0.700762	ENSE00003118999.1,ENSE00000847276.4,ENSE00003100639.1	c(ENST00000222329.9, ENST00000594664.1, ENST00000596818.1)
ENSG00000105825.14_TFPI2	E001	6054.32	0.00162946	127.259	1.6308e-29	2.74947e-26	109.196	90.8095	-0.707957	chr7	93885396	93886433	1038	-	13591	9763	12458	7874	1618	1591	1292	1393	6.69113	0.814961	7.70551	6.36776	7.05047	5.64079	0.847941	0.797899	0.680761	0.933246	ENSE00000877340.9	ENST00000222543.11
ENSG00000105825.14_TFPI2	E002	3421.2	0.000578709	111.927	3.7074e-26	4.90798e-23	87.329	76.1396	-0.48505	chr7	93886434	93886470	37	-	7481	5470	6771	4430	1077	1052	806	894	103.903	14.838	118.989	100.089	107.502	89.0315	15.8343	14.8009	11.9141	16.8027	ENSE00000877340.9,ENSE00001736323.1	c(ENST00000222543.11, ENST00000451238.1)
ENSG00000105825.14_TFPI2	E005	8575.43	1.29481e-05	20.599	5.66266e-06	0.000586497	120.239	120.793	0.0194572	chr7	93887356	93887374	19	-	17183	13118	15734	10962	3516	3864	2549	3003	478.784	97.4545	532.222	467.428	486.466	429.02	100.665	105.866	73.3746	109.912	ENSE00000705482.1,ENSE00000705482.1	c(ENST00000650573.1, ENST00000222543.11)
ENSG00000105825.14_TFPI2	E007	9967.03	5.64849e-05	14.589	0.000133695	0.00886669	126.395	126.958	0.0193868	chr7	93887381	93887431	51	-	19945	15471	18000	12822	4152	4381	3017	3442	207.452	42.073	230.15	205.376	207.333	186.951	44.2865	44.7175	32.3545	46.9335	ENSE00000705482.1,ENSE00000705482.1,ENSE00003831583.1,ENSE00003833479.1	c(ENST00000649913.1, ENST00000222543.11, ENST00000650573.1, ENST00000647793.1)
ENSG00000105825.14_TFPI2	E009	14988	2.19342e-05	35.1449	3.06065e-09	6.56049e-07	143.857	144.624	0.0252595	chr7	93889035	93889220	186	-	29966	23016	27267	19285	6350	6598	4481	5213	85.451	17.426	94.8119	83.7756	86.1175	77.0989	18.5714	18.4661	13.1762	19.4902	ENSE00000705485.1,ENSE00000705485.1,ENSE00003834411.1,ENSE00000705485.1,ENSE00003833886.1	c(ENST00000647793.1, ENST00000650573.1, ENST00000649913.1, ENST00000222543.11, ENST00000451238.1)
ENSG00000105825.14_TFPI2	E010	3872.66	8.62039e-05	20.9772	4.64774e-06	0.000490982	89.522	91.2131	0.0688003	chr7	93889221	93889223	3	-	7665	5852	7028	5031	1694	1817	1168	1320	1361.87	285.344	1503.62	1320.64	1376.19	1247.02	307.168	315.289	212.937	305.981	ENSE00000705485.1,ENSE00000705485.1,ENSE00003834411.1,ENSE00000705485.1	c(ENST00000649913.1, ENST00000650573.1, ENST00000222543.11, ENST00000451238.1)
ENSG00000105825.14_TFPI2	E012	6479.29	0.000109501	22.2138	2.43918e-06	0.000278148	108.699	110.354	0.0607412	chr7	93890137	93890170	34	-	12791	9838	11734	8450	2689	3025	1961	2294	201.21	41.9506	221.397	195.897	202.738	184.807	43.0225	46.315	31.5448	46.9199	ENSE00000705488.1,ENSE00001694223.1,ENSE00000705488.1,ENSE00003833730.1,ENSE00000705488.1,ENSE00001958013.1	c(ENST00000647793.1, ENST00000650573.1, ENST00000649913.1, ENST00000461482.1, ENST00000222543.11, ENST00000451238.1)
ENSG00000105825.14_TFPI2	E013	10405.5	0.000114515	31.1813	2.35019e-08	4.29765e-06	127.909	129.852	0.0665397	chr7	93890171	93890286	116	-	20585	15827	18776	13533	4327	4839	3173	3705	94.6606	19.7947	104.434	92.3722	95.085	86.7517	20.2915	21.7156	14.9603	22.2112	ENSE00000705488.1,ENSE00000705488.1,ENSE00003833730.1,ENSE00000705488.1,ENSE00001958013.1	c(ENST00000647793.1, ENST00000650573.1, ENST00000649913.1, ENST00000461482.1, ENST00000222543.11)
ENSG00000105993.15_DNAJB6	E034	384.263	0.000172472	15.637	7.67364e-05	0.00556506	34.8526	37.2865	0.203683	chr7	157378125	157381820	3696	+	496	389	501	358	370	376	363	280	0.0754719	0.0534534	0.0789763	0.0712555	0.0796293	0.0720266	0.054457	0.0529579	0.053716	0.0526828	ENSE00001900521.1	ENST00000487480.1
ENSG00000105993.15_DNAJB6	E046	254.297	0.00202414	27.1034	1.92856e-07	2.87959e-05	27.448	31.9583	0.452607	chr7	157385612	157386318	707	+	289	235	318	223	294	253	255	205	0.241092	0.20285	0.240561	0.225035	0.264225	0.234546	0.22621	0.186284	0.197265	0.20164	ENSE00001856517.1,ENSE00001848285.1	c(ENST00000429029.6, ENST00000487480.1)
ENSG00000105993.15_DNAJB6	E051	482.384	0.00237179	14.4171	0.000146466	0.00954315	41.5959	37.4751	-0.31751	chr7	157416016	157416475	460	+	806	552	713	473	362	415	334	292	0.879684	0.434071	1.03116	0.812423	0.910539	0.764619	0.42809	0.46964	0.397117	0.441436	ENSE00001931810.1,ENSE00001817659.1,ENSE00001621884.1	c(ENST00000443280.5, ENST00000459889.5, ENST00000262177.9)
ENSG00000105993.15_DNAJB6	E052	682.851	0.00036667	65.0479	7.30983e-16	3.90934e-13	49.3085	43.6292	-0.379685	chr7	157416476	157417433	958	+	1098	847	1017	686	520	534	511	372	0.607294	0.286802	0.674503	0.598575	0.623623	0.532476	0.295272	0.290169	0.291732	0.270035	ENSE00001931810.1,ENSE00001817659.1	c(ENST00000459889.5, ENST00000262177.9)
ENSG00000106070.20_GRB10	E035	67.3477	0.00128321	17.0278	3.68372e-05	0.0029765	13.7188	16.6075	0.555842	chr7	50705140	50705301	162	-	50	46	57	48	78	99	86	80	0.200224	0.303449	0.181636	0.19224	0.206694	0.220327	0.261917	0.318123	0.290344	0.343413	ENSE00001535005.1,ENSE00001554660.1,ENSE00001554660.1,ENSE00001554660.1,ENSE00001554660.1	c(ENST00000398810.6, ENST00000406641.5, ENST00000403097.6, ENST00000643299.1, ENST00000407526.6)
ENSG00000106125.14_MINDY4+ENSG00000240583.13_AQP1+ENSG00000241644.2_INMT+ENSG00000250424.4_AC004691.2+ENSG00000254959.6_INMT-MINDY4	E006	27.5839	0.00167866	28.1095	1.14639e-07	1.81553e-05	5.42031	9.84727	1.72615	chr7	30752137	30752152	16	+	1	9	4	4	50	51	72	35	0.187592	1.83541	0.0367813	0.380823	0.146861	0.185901	1.69994	1.6593	2.46117	1.52121	ENSE00000832209.4,ENSE00003656049.1,ENSE00003595119.1	c(ENST00000013222.5, ENST00000458257.5, ENST00000409539.1)
ENSG00000106125.14_MINDY4+ENSG00000240583.13_AQP1+ENSG00000241644.2_INMT+ENSG00000250424.4_AC004691.2+ENSG00000254959.6_INMT-MINDY4	E007	88.7223	0.00597071	60.3135	8.08909e-15	3.86927e-12	9.89939	17.5532	1.66338	chr7	30752153	30752304	152	+	10	16	13	21	162	193	206	108	0.0657398	0.619022	0.0387172	0.0712652	0.050242	0.102735	0.57977	0.66098	0.74123	0.494109	ENSE00000832209.4,ENSE00003656049.1,ENSE00003595119.1,ENSE00001719362.1	c(ENST00000013222.5, ENST00000458257.5, ENST00000409539.1, ENST00000451002.2)
ENSG00000106125.14_MINDY4+ENSG00000240583.13_AQP1+ENSG00000241644.2_INMT+ENSG00000250424.4_AC004691.2+ENSG00000254959.6_INMT-MINDY4	E008	53.5292	0.0295747	24.9892	5.76509e-07	7.68888e-05	7.37917	13.6774	1.78731	chr7	30753731	30753733	3	+	4	7	7	15	81	127	123	73	1.86328	19.0176	0.784668	1.57971	1.3707	3.71802	14.6875	22.0372	22.424	16.9217	ENSE00003621425.1,ENSE00003655533.1,ENSE00003683073.1	c(ENST00000484180.1, ENST00000013222.5, ENST00000451002.2)
ENSG00000106125.14_MINDY4+ENSG00000240583.13_AQP1+ENSG00000241644.2_INMT+ENSG00000250424.4_AC004691.2+ENSG00000254959.6_INMT-MINDY4	E009	145.778	0.000628071	124.597	6.23545e-29	9.9759e-26	13.1826	22.2768	1.53027	chr7	30753734	30753938	205	+	21	28	25	33	251	284	330	214	0.0860245	0.748395	0.0602855	0.0924709	0.0716396	0.119702	0.666046	0.721173	0.880419	0.725943	ENSE00003621425.1,ENSE00003655533.1,ENSE00003609330.1,ENSE00003600539.1,ENSE00003683073.1	c(ENST00000013222.5, ENST00000409539.1, ENST00000458257.5, ENST00000484180.1, ENST00000451002.2)
ENSG00000106125.14_MINDY4+ENSG00000240583.13_AQP1+ENSG00000241644.2_INMT+ENSG00000250424.4_AC004691.2+ENSG00000254959.6_INMT-MINDY4	E010	184.119	0.00369696	129.372	5.62153e-30	9.87627e-27	13.9152	25.1325	1.72813	chr7	30755422	30755851	430	+	22	33	28	36	329	322	461	268	0.0456435	0.456451	0.0301093	0.0519573	0.0382522	0.0622552	0.416209	0.389818	0.586357	0.43342	ENSE00001897853.1,ENSE00001310197.6,ENSE00001581536.1	c(ENST00000484180.1, ENST00000013222.5, ENST00000409539.1)
ENSG00000106125.14_MINDY4+ENSG00000240583.13_AQP1+ENSG00000241644.2_INMT+ENSG00000250424.4_AC004691.2+ENSG00000254959.6_INMT-MINDY4	E011	106.712	0.000765096	104.419	1.63722e-24	1.9296e-21	10.8226	19.2536	1.67511	chr7	30755852	30755970	119	+	19	18	18	17	200	193	269	141	0.0978637	0.95471	0.0939623	0.102406	0.0888572	0.106229	0.914255	0.844277	1.23633	0.823976	ENSE00001897853.1,ENSE00001310197.6	c(ENST00000484180.1, ENST00000013222.5)
ENSG00000106125.14_MINDY4+ENSG00000240583.13_AQP1+ENSG00000241644.2_INMT+ENSG00000250424.4_AC004691.2+ENSG00000254959.6_INMT-MINDY4	E012	387.458	0.00191587	286.707	2.5944e-64	2.12046e-60	20.6363	36.0418	1.65338	chr7	30755971	30757602	1632	+	77	53	84	51	696	735	950	531	0.0258066	0.252768	0.0277663	0.0219865	0.0302361	0.0232376	0.231992	0.234446	0.31837	0.226265	ENSE00001310197.6	ENST00000013222.5
ENSG00000106125.14_MINDY4+ENSG00000240583.13_AQP1+ENSG00000241644.2_INMT+ENSG00000250424.4_AC004691.2+ENSG00000254959.6_INMT-MINDY4	E014	17.3214	0.0027456	28.7138	8.39055e-08	1.36503e-05	9.803	6.18934	-1.32983	chr7	30771417	30771556	140	+	11	12	19	17	17	24	28	13	0.0685722	0.0823135	0.0462394	0.0580302	0.0797246	0.0902948	0.0660549	0.0892397	0.109385	0.064574	ENSE00002203309.1	ENST00000265299.6
ENSG00000106125.14_MINDY4+ENSG00000240583.13_AQP1+ENSG00000241644.2_INMT+ENSG00000250424.4_AC004691.2+ENSG00000254959.6_INMT-MINDY4	E015	46.0526	0.000973901	42.1253	8.56098e-11	2.40558e-08	14.7956	10.5546	-0.980095	chr7	30778432	30778551	120	+	31	31	36	37	55	69	71	44	0.183109	0.281808	0.152029	0.174897	0.176233	0.229278	0.249325	0.299325	0.323598	0.254985	ENSE00003645489.1,ENSE00003478047.1,ENSE00003463334.1	c(ENST00000458257.5, ENST00000451002.2, ENST00000265299.6)
ENSG00000106125.14_MINDY4+ENSG00000240583.13_AQP1+ENSG00000241644.2_INMT+ENSG00000250424.4_AC004691.2+ENSG00000254959.6_INMT-MINDY4	E016	22.5897	0.0112857	17.6906	2.59909e-05	0.00220085	10.5984	7.40138	-1.0389	chr7	30779536	30781976	2441	+	22	14	16	17	36	36	33	13	0.00455404	0.00669937	0.00530398	0.00388294	0.00385052	0.00517872	0.00802267	0.00767732	0.00739393	0.00370355	ENSE00001868851.1	ENST00000494187.1
ENSG00000106125.14_MINDY4+ENSG00000240583.13_AQP1+ENSG00000241644.2_INMT+ENSG00000250424.4_AC004691.2+ENSG00000254959.6_INMT-MINDY4	E017	72.992	0.000814693	99.234	2.24366e-23	2.40327e-20	19.5378	12.9926	-1.18802	chr7	30781977	30782212	236	+	72	54	69	42	92	102	106	63	0.159636	0.217086	0.179543	0.154911	0.171753	0.132336	0.212061	0.22499	0.245654	0.18564	ENSE00003474472.1,ENSE00003474472.1,ENSE00003645812.1,ENSE00001868851.1	c(ENST00000458257.5, ENST00000494187.1, ENST00000451002.2, ENST00000265299.6)
ENSG00000106125.14_MINDY4+ENSG00000240583.13_AQP1+ENSG00000241644.2_INMT+ENSG00000250424.4_AC004691.2+ENSG00000254959.6_INMT-MINDY4	E018	45.6008	0.00785263	42.0061	9.09893e-11	2.54912e-08	15.4657	10.2428	-1.19578	chr7	30785749	30785992	244	+	39	33	49	27	72	44	65	44	0.0964705	0.131373	0.0940637	0.091564	0.11797	0.082284	0.160519	0.0938724	0.145698	0.125402	ENSE00003614256.1,ENSE00003614256.1,ENSE00003520293.1,ENSE00001929880.1	c(ENST00000458257.5, ENST00000494187.1, ENST00000451002.2, ENST00000265299.6)
ENSG00000106125.14_MINDY4+ENSG00000240583.13_AQP1+ENSG00000241644.2_INMT+ENSG00000250424.4_AC004691.2+ENSG00000254959.6_INMT-MINDY4	E020	20.4129	0.0281564	17.5275	2.83181e-05	0.0023728	10.5809	6.69859	-1.3225	chr7	30791165	30791179	15	+	17	10	26	16	25	19	23	28	0.732432	0.925686	0.666968	0.451346	1.01824	0.793178	0.906636	0.659382	0.838621	1.2981	ENSE00003514949.1,ENSE00001714076.2,ENSE00003611129.1	c(ENST00000458257.5, ENST00000451002.2, ENST00000265299.6)
ENSG00000106125.14_MINDY4+ENSG00000240583.13_AQP1+ENSG00000241644.2_INMT+ENSG00000250424.4_AC004691.2+ENSG00000254959.6_INMT-MINDY4	E021	56.9975	0.00304526	72.7191	1.49481e-17	9.35109e-15	17.4648	11.3265	-1.25853	chr7	30791180	30791574	395	+	55	43	57	34	76	56	82	61	0.0761052	0.0998496	0.0819432	0.0737008	0.0847705	0.0640064	0.104665	0.0738016	0.113539	0.107393	ENSE00003514949.1,ENSE00003611129.1	c(ENST00000458257.5, ENST00000265299.6)
ENSG00000106125.14_MINDY4+ENSG00000240583.13_AQP1+ENSG00000241644.2_INMT+ENSG00000250424.4_AC004691.2+ENSG00000254959.6_INMT-MINDY4	E022	16.9488	0.00645861	22.2576	2.38415e-06	0.000272038	9.54693	6.22599	-1.23615	chr7	30828679	30828737	59	+	18	15	13	10	29	15	25	14	0.151784	0.199122	0.179543	0.172123	0.129437	0.126035	0.267381	0.132347	0.231749	0.165013	ENSE00003512639.1,ENSE00003482798.1	c(ENST00000458257.5, ENST00000265299.6)
ENSG00000106125.14_MINDY4+ENSG00000240583.13_AQP1+ENSG00000241644.2_INMT+ENSG00000250424.4_AC004691.2+ENSG00000254959.6_INMT-MINDY4	E023	32.6024	0.0116695	23.6948	1.12885e-06	0.000140209	12.7534	8.79406	-1.07691	chr7	30836658	30836764	107	+	33	25	19	23	55	33	49	29	0.150959	0.219776	0.1815	0.158182	0.104313	0.15984	0.279617	0.160548	0.250462	0.188476	ENSE00003597032.1,ENSE00003652576.1	c(ENST00000458257.5, ENST00000265299.6)
ENSG00000106125.14_MINDY4+ENSG00000240583.13_AQP1+ENSG00000241644.2_INMT+ENSG00000250424.4_AC004691.2+ENSG00000254959.6_INMT-MINDY4	E025	16.3109	0.00213581	19.3223	1.10409e-05	0.00105036	9.11292	6.19123	-1.11766	chr7	30840760	30840848	89	+	13	15	15	8	24	19	22	17	0.0914784	0.131463	0.0859608	0.114104	0.0990075	0.0668408	0.146692	0.111132	0.135195	0.132832	ENSE00003686231.1,ENSE00003513855.1	c(ENST00000458257.5, ENST00000265299.6)
ENSG00000106125.14_MINDY4+ENSG00000240583.13_AQP1+ENSG00000241644.2_INMT+ENSG00000250424.4_AC004691.2+ENSG00000254959.6_INMT-MINDY4	E026	19.014	0.00206918	31.9589	1.5747e-08	2.97506e-06	10.2081	6.41552	-1.34337	chr7	30850454	30850555	102	+	15	16	16	17	21	19	25	23	0.102206	0.124956	0.0865442	0.106199	0.0921482	0.123934	0.111996	0.096968	0.134051	0.156809	ENSE00003520134.1,ENSE00003468210.1	c(ENST00000458257.5, ENST00000265299.6)
ENSG00000106125.14_MINDY4+ENSG00000240583.13_AQP1+ENSG00000241644.2_INMT+ENSG00000250424.4_AC004691.2+ENSG00000254959.6_INMT-MINDY4	E027	16.8093	0.00203959	42.894	5.77886e-11	1.65474e-08	10.2069	5.80188	-1.63352	chr7	30852216	30852272	57	+	19	15	14	16	20	18	19	15	0.181836	0.180143	0.196167	0.178163	0.144285	0.208731	0.190871	0.164389	0.182309	0.183003	ENSE00003521650.1,ENSE00003491284.1	c(ENST00000458257.5, ENST00000265299.6)
ENSG00000106125.14_MINDY4+ENSG00000240583.13_AQP1+ENSG00000241644.2_INMT+ENSG00000250424.4_AC004691.2+ENSG00000254959.6_INMT-MINDY4	E028	8.9363	0.00369859	30.2401	3.81736e-08	6.663e-06	7.76684	4.04686	-1.8833	chr7	30852273	30852279	7	+	11	9	8	9	10	6	11	8	0.855667	0.719382	0.924787	0.870453	0.671365	0.956062	0.777117	0.446198	0.859457	0.794757	ENSE00003521650.1,ENSE00003491284.1,ENSE00003759714.1	c(ENST00000458257.5, ENST00000509504.2, ENST00000265299.6)
ENSG00000106125.14_MINDY4+ENSG00000240583.13_AQP1+ENSG00000241644.2_INMT+ENSG00000250424.4_AC004691.2+ENSG00000254959.6_INMT-MINDY4	E029	15.4855	0.00290379	29.9086	4.52889e-08	7.8035e-06	9.46406	5.76094	-1.43519	chr7	30853394	30853459	66	+	17	16	11	11	19	22	16	14	0.134388	0.152556	0.151584	0.164126	0.0979074	0.123934	0.156601	0.173522	0.132588	0.147512	ENSE00003553811.1,ENSE00003598723.1,ENSE00003539738.1	c(ENST00000458257.5, ENST00000509504.2, ENST00000265299.6)
ENSG00000106125.14_MINDY4+ENSG00000240583.13_AQP1+ENSG00000241644.2_INMT+ENSG00000250424.4_AC004691.2+ENSG00000254959.6_INMT-MINDY4	E030	48.5013	0.000779442	48.335	3.59287e-12	1.21914e-09	15.2765	10.7524	-1.01932	chr7	30857747	30859256	1510	+	35	38	34	37	60	61	76	51	0.0155316	0.0234149	0.0136407	0.0170376	0.0132272	0.0182208	0.0216152	0.0210294	0.0275274	0.0234874	ENSE00001583644.1	ENST00000409881.1
ENSG00000106125.14_MINDY4+ENSG00000240583.13_AQP1+ENSG00000241644.2_INMT+ENSG00000250424.4_AC004691.2+ENSG00000254959.6_INMT-MINDY4	E031	17.3004	0.0019368	35.1301	3.08392e-09	6.60284e-07	10.0463	6.07608	-1.45417	chr7	30859257	30859324	68	+	18	16	14	14	19	24	22	14	0.147279	0.163961	0.15578	0.159299	0.120944	0.153095	0.151995	0.183729	0.176947	0.143173	ENSE00003685710.1,ENSE00003485548.1,ENSE00003512946.1,ENSE00001583644.1	c(ENST00000409881.1, ENST00000458257.5, ENST00000509504.2, ENST00000265299.6)
ENSG00000106125.14_MINDY4+ENSG00000240583.13_AQP1+ENSG00000241644.2_INMT+ENSG00000250424.4_AC004691.2+ENSG00000254959.6_INMT-MINDY4	E032	17.729	0.00208221	17.9312	2.29035e-05	0.00197184	9.29105	6.48685	-1.03891	chr7	30872243	30872306	64	+	12	14	15	12	17	25	27	21	0.133887	0.201689	0.110344	0.148098	0.137682	0.139426	0.144495	0.203346	0.230735	0.228182	ENSE00003547365.1,ENSE00003480103.1,ENSE00003470583.1,ENSE00003625850.1	c(ENST00000409881.1, ENST00000458257.5, ENST00000509504.2, ENST00000265299.6)
ENSG00000106125.14_MINDY4+ENSG00000240583.13_AQP1+ENSG00000241644.2_INMT+ENSG00000250424.4_AC004691.2+ENSG00000254959.6_INMT-MINDY4	E033	21.7664	0.00326783	35.0578	3.20061e-09	6.82935e-07	10.9744	6.90433	-1.34085	chr7	30875495	30875656	162	+	15	19	22	18	25	32	23	22	0.0740733	0.0897161	0.0544908	0.0794035	0.0797764	0.0826227	0.0839478	0.102828	0.0776501	0.0944387	ENSE00003679422.1,ENSE00003663486.1,ENSE00003557552.1,ENSE00003630889.1	c(ENST00000409881.1, ENST00000458257.5, ENST00000509504.2, ENST00000265299.6)
ENSG00000106125.14_MINDY4+ENSG00000240583.13_AQP1+ENSG00000241644.2_INMT+ENSG00000250424.4_AC004691.2+ENSG00000254959.6_INMT-MINDY4	E034	17.8079	0.00289246	23.4163	1.30468e-06	0.00015983	9.71389	6.44755	-1.1853	chr7	30882181	30882361	181	+	15	15	20	8	24	28	22	15	0.0506637	0.0691919	0.0487708	0.0561065	0.064911	0.0328665	0.0721302	0.0805294	0.0664773	0.0576309	ENSE00003481193.1,ENSE00003492943.1,ENSE00003568518.1,ENSE00003665490.1	c(ENST00000409881.1, ENST00000458257.5, ENST00000509504.2, ENST00000265299.6)
ENSG00000106125.14_MINDY4+ENSG00000240583.13_AQP1+ENSG00000241644.2_INMT+ENSG00000250424.4_AC004691.2+ENSG00000254959.6_INMT-MINDY4	E035	12.8246	0.00282301	17.6727	2.62371e-05	0.0022182	8.2731	5.46747	-1.19708	chr7	30882921	30882993	73	+	12	11	10	9	20	17	20	7	0.0927264	0.121697	0.0967399	0.102017	0.0804719	0.0916772	0.149036	0.121227	0.149843	0.0666834	ENSE00003592820.1,ENSE00003477977.1,ENSE00003624747.1,ENSE00003634015.1	c(ENST00000409881.1, ENST00000458257.5, ENST00000509504.2, ENST00000265299.6)
ENSG00000106125.14_MINDY4+ENSG00000240583.13_AQP1+ENSG00000241644.2_INMT+ENSG00000250424.4_AC004691.2+ENSG00000254959.6_INMT-MINDY4	E056	10.7802	0.00413	17.0762	3.59096e-05	0.00291199	7.76396	4.97479	-1.28614	chr7	30923827	30923994	168	+	11	9	11	6	18	15	15	5	0.0349556	0.0435731	0.0385328	0.0362689	0.0384636	0.0265573	0.0582837	0.046479	0.0488328	0.0206968	ENSE00003842336.1,ENSE00001372057.1,ENSE00001372057.1,ENSE00001579729.1,ENSE00001577076.1,ENSE00003848868.1	c(ENST00000409611.1, ENST00000311813.11, ENST00000652696.1, ENST00000441328.6, ENST00000651610.1, ENST00000409899.5)
ENSG00000106211.10_HSPB1	E002	1916.44	0.000725427	20.3845	6.33409e-06	0.000646423	67.8487	72.6088	0.228714	chr7	76302688	76302698	11	+	982	902	998	912	3288	3346	2399	2680	55.7504	152.414	52.5371	55.5156	53.2973	61.6515	162.601	158.346	119.28	169.428	ENSE00003902763.1,ENSE00003902763.1,ENSE00003902763.1,ENSE00003902763.1,ENSE00003902763.1,ENSE00000876954.7,ENSE00000876954.7,ENSE00000876954.7,ENSE00000876954.7,ENSE00000876954.7,ENSE00003903821.1,ENSE00003902454.1,ENSE00000876954.7,ENSE00000876954.7,ENSE00001686592.1	c(ENST00000676398.1, ENST00000675906.1, ENST00000675226.1, ENST00000674560.1, ENST00000447574.1, ENST00000675488.1, ENST00000248553.7, ENST00000676231.1, ENST00000674965.1, ENST00000675733.1, ENST00000675134.1, ENST00000674547.1, ENST00000674638.1, ENST00000675538.1, ENST00000675624.1)
ENSG00000106211.10_HSPB1	E019	24.3373	0.00150052	28.0314	1.19364e-07	1.88321e-05	11.2172	7.58433	-1.13273	chr7	76303728	76303761	34	+	23	19	27	20	23	34	21	29	0.420088	0.454877	0.398104	0.378334	0.4665	0.437414	0.367988	0.520565	0.337808	0.593146	ENSE00001686592.1,ENSE00003903368.1	c(ENST00000447574.1, ENST00000675417.1)
ENSG00000106211.10_HSPB1	E020	24.5022	0.00133797	29.1929	6.55173e-08	1.09283e-05	11.2808	7.58379	-1.14933	chr7	76303762	76303776	15	+	23	20	25	22	24	33	22	28	0.968688	1.02897	0.902368	0.902692	0.979074	1.09062	0.870371	1.14524	0.80216	1.2981	ENSE00003900314.1,ENSE00001686592.1,ENSE00003903368.1	c(ENST00000447574.1, ENST00000675733.1, ENST00000675417.1)
ENSG00000106211.10_HSPB1	E021	18.6715	0.00208205	30.9877	2.59665e-08	4.69131e-06	10.2327	6.39409	-1.36001	chr7	76303777	76303792	16	+	18	13	24	19	17	21	17	21	0.744085	0.688765	0.662063	0.550078	0.881167	0.88303	0.577981	0.683241	0.58111	0.912729	ENSE00003900314.1,ENSE00003901372.1,ENSE00001686592.1,ENSE00003903368.1	c(ENST00000447574.1, ENST00000674965.1, ENST00000675733.1, ENST00000675417.1)
ENSG00000106344.8_RBM28	E001	505.01	0.00160902	35.8912	2.08651e-09	4.62106e-07	38.3856	43.5122	0.382948	chr7	128297685	128310396	12712	-	484	413	433	397	593	617	677	485	0.0219088	0.0265756	0.0224067	0.0219957	0.0200097	0.023223	0.0253761	0.0252666	0.0291276	0.026532	ENSE00000882259.2	ENST00000223073.6
ENSG00000106355.10_LSM5	E023	23.4029	0.00146948	29.414	5.84537e-08	9.84624e-06	10.7573	7.12491	-1.19205	chr7	32494991	32495229	239	-	33	28	41	29	17	15	14	13	0.0878941	0.035307	0.0812574	0.079316	0.100775	0.0902281	0.0386933	0.0326714	0.0320376	0.0378258	ENSE00001584855.3	ENST00000409952.3
ENSG00000106460.19_TMEM106B	E015	267.546	0.000168839	17.0148	3.70898e-05	0.00299305	31.3798	29.3171	-0.202556	chr7	12224275	12224385	111	+	301	254	296	227	297	294	270	235	1.55807	1.40924	1.59584	1.54921	1.56652	1.5207	1.45552	1.37879	1.33036	1.47227	ENSE00003691553.1,ENSE00003605469.1,ENSE00003605469.1	c(ENST00000396668.8, ENST00000396667.7, ENST00000420833.5)
ENSG00000106460.19_TMEM106B	E016	265.562	0.000175025	15.0386	0.000105332	0.00726503	31.1949	29.2795	-0.188737	chr7	12229679	12229747	69	+	298	252	300	215	281	290	281	241	2.47134	2.26487	2.54164	2.47259	2.55411	2.31703	2.21535	2.18788	2.22734	2.4289	ENSE00003539431.1,ENSE00003644805.1,ENSE00003644805.1	c(ENST00000396668.8, ENST00000396667.7, ENST00000420833.5)
ENSG00000106460.19_TMEM106B	E024	1407.64	0.000847058	45.7077	1.37283e-11	4.27623e-09	62.4766	68.0783	0.284093	chr7	12232401	12243367	10967	+	1265	1122	1415	937	1857	1748	1766	1367	0.0691178	0.0874584	0.0678812	0.0692637	0.0757941	0.0635321	0.0921103	0.0829714	0.0880709	0.0866808	ENSE00001525875.3,ENSE00001525875.3	c(ENST00000396668.8, ENST00000396667.7)
ENSG00000106540.4_AC004837.1+ENSG00000241127.8_YAE1	E015	19.7099	0.00239501	31.3474	2.15746e-08	3.97421e-06	9.68467	5.7863	-1.48921	chr7	39609717	39610280	564	+	44	32	27	26	9	8	11	4	0.0366815	0.00791587	0.0459114	0.0384124	0.0281224	0.0342796	0.00868056	0.0073839	0.010667	0.004932	ENSE00001725010.2,ENSE00001632157.1	c(ENST00000446267.1, ENST00000432096.2)
ENSG00000106554.13_CHCHD3+ENSG00000284135.1_MIR3654+ENSG00000283041.1_AC008038.1	E011	70.5126	0.000739128	15.076	0.000103267	0.00715279	17.0109	14.3804	-0.488931	chr7	132972915	132974024	1110	-	84	87	98	70	55	61	76	43	0.0490893	0.0299871	0.0445352	0.0530636	0.0518645	0.0468939	0.026954	0.0286076	0.0374473	0.0269394	ENSE00001927527.2	ENST00000481152.2
ENSG00000106554.13_CHCHD3+ENSG00000284135.1_MIR3654+ENSG00000283041.1_AC008038.1	E015	67.1735	0.00358859	18.2313	1.95642e-05	0.00171979	13.6492	17.0029	0.639176	chr7	133034607	133034859	253	-	51	63	53	50	85	87	102	56	0.139309	0.184049	0.118631	0.168586	0.123062	0.146957	0.182761	0.179008	0.2205	0.153925	ENSE00003784687.1	ENST00000634247.1
ENSG00000106554.13_CHCHD3+ENSG00000284135.1_MIR3654+ENSG00000283041.1_AC008038.1	E016	53.3633	0.00266291	17.4349	2.9732e-05	0.00247637	12.153	15.2243	0.654432	chr7	133034860	133034915	56	-	39	42	49	42	73	70	79	42	0.497333	0.663235	0.409849	0.507764	0.514014	0.557703	0.709119	0.650706	0.771558	0.521559	ENSE00003784687.1,ENSE00003801216.1	c(ENST00000634247.1, ENST00000639535.1)
ENSG00000106554.13_CHCHD3+ENSG00000284135.1_MIR3654+ENSG00000283041.1_AC008038.1	E017	180.32	0.000787524	48.8892	2.70842e-12	9.31639e-10	22.4984	27.3569	0.576501	chr7	133034916	133035748	833	-	148	140	160	149	211	238	251	167	0.116047	0.147685	0.10456	0.113785	0.112835	0.13301	0.137791	0.148733	0.1648	0.139416	ENSE00003784687.1	ENST00000634247.1
ENSG00000106682.14_EIF4H	E010	40.7282	0.00136285	16.4313	5.0445e-05	0.0039145	13.293	10.5092	-0.681428	chr7	74189919	74189973	55	+	54	38	64	47	34	33	29	31	0.591144	0.332239	0.577801	0.467759	0.683572	0.635443	0.33628	0.312339	0.28838	0.39196	ENSE00001955245.1,ENSE00001878691.1	c(ENST00000479338.5, ENST00000489484.5)
ENSG00000106682.14_EIF4H	E011	59.649	0.000970911	17.8701	2.36513e-05	0.00202662	15.8663	12.9754	-0.584635	chr7	74189974	74190246	273	+	78	62	89	61	56	50	41	47	0.169891	0.102197	0.168143	0.153755	0.191511	0.166153	0.111586	0.0953415	0.0821392	0.119723	ENSE00001955245.1	ENST00000489484.5
ENSG00000106682.14_EIF4H	E012	107.081	0.00258747	39.522	3.24385e-10	8.29087e-08	21.7467	16.6921	-0.773177	chr7	74190247	74190287	41	+	172	113	154	111	91	81	75	75	2.13861	1.12709	2.46883	1.86593	2.2065	2.01317	1.20737	1.02843	1.00048	1.2721	ENSE00003491152.1,ENSE00001955245.1,ENSE00003621295.1	c(ENST00000265753.12, ENST00000495187.1, ENST00000489484.5)
ENSG00000106682.14_EIF4H	E013	96.1696	0.000622273	48.9859	2.57815e-12	8.92546e-10	20.6035	15.839	-0.767683	chr7	74190288	74190306	19	+	150	106	131	105	83	79	64	64	4.14569	2.18138	4.64606	3.77705	4.05028	4.10939	2.37634	2.16445	1.84228	2.34244	ENSE00003491152.1,ENSE00003621295.1	c(ENST00000495187.1, ENST00000265753.12)
ENSG00000106682.14_EIF4H	E016	4032.19	8.62923e-05	25.1274	5.3665e-07	7.20999e-05	99.6906	101.711	0.0773519	chr7	74195169	74197096	1928	+	4379	3718	4394	3456	4469	4771	4413	3254	1.32849	1.24366	1.33664	1.30558	1.33881	1.33293	1.26092	1.28818	1.25186	1.17369	ENSE00001952650.1,ENSE00001879754.1	c(ENST00000353999.6, ENST00000265753.12)
ENSG00000106772.18_PRUNE2	E003	236.779	0.00164724	31.8902	1.63141e-08	3.06526e-06	29.8148	25.2068	-0.49733	chr9	76611481	76613373	1893	-	152	157	141	129	393	393	276	282	0.0494584	0.101086	0.0472542	0.05615	0.0437558	0.0506735	0.112934	0.108073	0.0797421	0.103595	ENSE00001537695.1,ENSE00001944918.2,ENSE00001537695.1,ENSE00003748482.1,ENSE00002230010.2,ENSE00002230010.2	c(ENST00000466266.6, ENST00000428286.5, ENST00000376717.6, ENST00000376718.8, ENST00000443509.6, ENST00000223609.10)
ENSG00000106772.18_PRUNE2	E005	105.956	0.000429623	17.8794	2.3535e-05	0.00201927	20.0189	16.9743	-0.481765	chr9	76613378	76614007	630	-	60	55	85	57	171	166	127	138	0.0654223	0.13685	0.0560477	0.0591048	0.0792584	0.0672785	0.147652	0.137165	0.110254	0.152328	ENSE00001537695.1,ENSE00001537695.1,ENSE00002230010.2,ENSE00002230010.2	c(ENST00000376718.8, ENST00000443509.6, ENST00000376717.6, ENST00000428286.5)
ENSG00000106772.18_PRUNE2	E022	68.1531	0.000607974	43.7061	3.81575e-11	1.11903e-08	17.773	13.0592	-0.89666	chr9	76644739	76644909	171	-	50	45	68	39	107	96	81	71	0.188359	0.295111	0.172076	0.178163	0.233604	0.169594	0.340386	0.292247	0.259071	0.288738	ENSE00003504052.1,ENSE00003569052.1,ENSE00001471466.1,ENSE00003504052.1,ENSE00003504052.1,ENSE00001471466.1,ENSE00001471466.1,ENSE00001471466.1,ENSE00001852649.1,ENSE00001840947.1	c(ENST00000494975.1, ENST00000466266.6, ENST00000428286.5, ENST00000376717.6, ENST00000376718.8, ENST00000443509.6, ENST00000424866.1, ENST00000426088.5, ENST00000488346.5, ENST00000223609.10)
ENSG00000106772.18_PRUNE2	E026	48.9905	0.000800711	26.8807	2.16404e-07	3.1944e-05	14.8734	11.1438	-0.837952	chr9	76652483	76652549	67	-	42	28	43	28	70	70	61	57	0.334905	0.550445	0.368911	0.282933	0.377017	0.31076	0.568339	0.543874	0.497948	0.591619	ENSE00003543446.1,ENSE00003494497.1,ENSE00003543446.1,ENSE00003543446.1,ENSE00003543446.1,ENSE00003543446.1,ENSE00003543446.1,ENSE00001732011.1,ENSE00003494497.1,ENSE00001817627.1	c(ENST00000480674.1, ENST00000466266.6, ENST00000428286.5, ENST00000376717.6, ENST00000376718.8, ENST00000443509.6, ENST00000424866.1, ENST00000426088.5, ENST00000488346.5, ENST00000223609.10)
ENSG00000106772.18_PRUNE2	E027	65.4518	0.00483571	14.3895	0.000148627	0.00965429	16.4801	13.205	-0.644245	chr9	76652550	76652683	134	-	53	31	61	29	104	101	84	74	0.204434	0.385361	0.232765	0.156624	0.267419	0.160929	0.422195	0.392366	0.34285	0.384034	ENSE00003543446.1,ENSE00003494497.1,ENSE00003543446.1,ENSE00003543446.1,ENSE00003543446.1,ENSE00003543446.1,ENSE00003543446.1,ENSE00003494497.1,ENSE00001817627.1	c(ENST00000480674.1, ENST00000466266.6, ENST00000428286.5, ENST00000376717.6, ENST00000376718.8, ENST00000443509.6, ENST00000426088.5, ENST00000488346.5, ENST00000223609.10)
ENSG00000106772.18_PRUNE2	E029	5.12881	0.00745788	40.1315	2.37425e-10	6.20755e-08	6.883	2.40747	-3.03317	chr9	76692074	76692167	94	-	7	8	9	6	4	1	6	1	0.051288	0.0177486	0.0438245	0.0576186	0.0562447	0.0474641	0.0231482	0.00553792	0.0349102	0.007398	ENSE00001537697.1,ENSE00001859246.1,ENSE00001859246.1,ENSE00001874518.1	c(ENST00000466266.6, ENST00000488346.5, ENST00000223609.10, ENST00000376717.6)
ENSG00000106772.18_PRUNE2	E030	3.04303	0.0104625	33.4737	7.22348e-09	1.45854e-06	5.6193	1.55457	-3.70924	chr9	76692168	76692193	26	-	5	5	7	3	2	0	2	1	0.121832	0.0276657	0.113173	0.130196	0.158158	0.0858005	0.0418447	0	0.0420713	0.0267466	ENSE00001537697.1,ENSE00001859246.1,ENSE00001859246.1	c(ENST00000466266.6, ENST00000223609.10, ENST00000376717.6)
ENSG00000106772.18_PRUNE2	E033	105.904	0.00126189	19.364	1.08024e-05	0.00103064	15.1362	18.4389	0.575153	chr9	76703439	76704099	661	-	31	30	49	36	215	178	154	164	0.0355933	0.15427	0.0275999	0.030727	0.0435473	0.0404989	0.176938	0.140182	0.127423	0.172538	ENSE00001801511.1,ENSE00001801511.1,ENSE00001801511.1,ENSE00001801511.1	c(ENST00000376718.8, ENST00000443509.6, ENST00000426088.5, ENST00000428286.5)
ENSG00000106772.18_PRUNE2	E034	726.019	0.000220229	118.468	1.36963e-27	2.01148e-24	40.0505	46.5093	0.459635	chr9	76704761	76710237	5477	-	286	275	287	225	1383	1355	1038	1050	0.0315136	0.12578	0.0307306	0.0339931	0.0307827	0.0305479	0.137361	0.128787	0.103653	0.133318	ENSE00003588653.1,ENSE00003499551.1,ENSE00003588653.1,ENSE00001723326.1	c(ENST00000376718.8, ENST00000443509.6, ENST00000426088.5, ENST00000428286.5)
ENSG00000106772.18_PRUNE2	E035	140.446	0.000397708	27.357	1.69152e-07	2.56125e-05	17.5537	21.2483	0.558468	chr9	76710238	76711358	1121	-	50	50	67	30	258	267	224	200	0.0278642	0.120636	0.0262489	0.0301971	0.0351104	0.0199002	0.125198	0.123988	0.109288	0.12407	ENSE00003588653.1,ENSE00003499551.1,ENSE00003588653.1	c(ENST00000376718.8, ENST00000443509.6, ENST00000428286.5)
ENSG00000107521.19_HPS1	E034	88.3953	0.00057964	49.6872	1.80321e-12	6.38372e-10	19.9166	15.2118	-0.786007	chr10	98442388	98442957	570	-	119	123	108	90	80	79	70	50	0.124418	0.0691661	0.122862	0.146094	0.111305	0.117411	0.0763483	0.0721485	0.0671665	0.0610011	ENSE00001848662.1	ENST00000465957.1
ENSG00000107562.16_CXCL12	E001	244.143	0.000385995	39.6845	2.98487e-10	7.68213e-08	30.3771	26.3476	-0.422254	chr10	44370165	44372621	2457	-	186	179	185	117	325	347	413	246	0.0433788	0.0767585	0.0445507	0.0493229	0.0442317	0.0354097	0.0719552	0.0735189	0.0919336	0.0696261	ENSE00001902365.1	ENST00000374429.6
ENSG00000107758.16_PPP3CB	E011	17.7039	0.0038068	18.3571	1.83138e-05	0.00162661	9.40842	6.38737	-1.1199	chr10	73466958	73467552	595	-	34	16	24	21	15	12	14	9	0.0254436	0.0119001	0.0336286	0.0182056	0.0236952	0.0262448	0.0137138	0.0104988	0.0128689	0.0105188	ENSE00001873490.2	ENST00000495897.2
ENSG00000107771.17_CCSER2	E028	1441.65	0.000376059	63.9017	1.30784e-15	6.76349e-13	63.3096	68.7069	0.271439	chr10	84514406	84518517	4112	+	1342	1155	1397	1075	1839	1860	1620	1429	0.194052	0.233974	0.192064	0.190165	0.199577	0.1944	0.243284	0.23547	0.215472	0.241669	ENSE00001623563.5,ENSE00001699311.1,ENSE00002314062.2	c(ENST00000372088.8, ENST00000224756.12, ENST00000543283.2)
ENSG00000107816.17_LZTS2	E003	9.20617	0.00377454	22.1341	2.54258e-06	0.000288279	3.6131	6.91524	1.87487	chr10	100997114	100997234	121	+	4	0	6	3	19	17	16	11	0.0167551	0.073524	0.0194546	0	0.0291295	0.0184365	0.0854186	0.0731372	0.0723209	0.0632193	ENSE00001864552.1,ENSE00001863180.1	c(ENST00000370223.7, ENST00000489526.1)
ENSG00000107890.17_ANKRD26	E048	28.2455	0.00157913	16.9873	3.76306e-05	0.00303278	11.3271	8.51771	-0.825331	chr10	27051059	27052425	1367	-	33	38	46	29	29	20	19	16	0.0171423	0.00872439	0.0142067	0.0188198	0.0197677	0.0157751	0.0115402	0.00761616	0.00760176	0.00813943	ENSE00003899617.1	ENST00000675349.1
ENSG00000107949.17_BCCIP	E013	158.297	0.0032052	64.6365	9.00708e-16	4.76955e-13	26.1854	19.242	-0.905091	chr10	125841331	125842805	1475	+	298	208	272	154	110	96	106	61	0.100084	0.0356282	0.118897	0.0954711	0.108329	0.0776373	0.0405681	0.0338808	0.0393046	0.0287594	ENSE00001099862.2	ENST00000299130.7
ENSG00000107949.17_BCCIP	E014	33.2183	0.00539581	27.0061	2.02815e-07	3.01273e-05	8.95153	12.8266	1.04217	chr10	125853125	125853695	571	+	34	25	26	21	45	30	54	35	0.0296952	0.0411426	0.0350421	0.0296418	0.0267488	0.027348	0.0428707	0.0273502	0.0517234	0.042626	ENSE00001447912.5	ENST00000368759.5
ENSG00000107951.15_MTPAP+ENSG00000241621.1_GOLGA2P6+ENSG00000284277.1_MIR7162	E001	196.081	0.000722643	34.2271	4.90406e-09	1.0181e-06	24.2345	27.9901	0.425695	chr10	30309801	30313009	3209	-	185	187	203	123	239	246	252	169	0.0347608	0.0399985	0.0339273	0.0394523	0.0371615	0.0285021	0.0405147	0.0399062	0.0429497	0.0366235	ENSE00000997298.4	ENST00000263063.9
ENSG00000107957.16_SH3PXD2A	E002	7760.56	4.1169e-05	26.9663	2.07035e-07	3.06874e-05	125.78	127.404	0.055981	chr10	103594029	103599519	5491	-	7246	7255	8002	6676	9551	9640	7666	6933	0.857817	0.875426	0.776594	0.894513	0.856079	0.904079	0.946197	0.913904	0.763566	0.878036	ENSE00001939716.1,ENSE00000811666.5	c(ENST00000369774.8, ENST00000355946.6)
ENSG00000107959.16_PITRM1	E025	48.648	0.000873097	23.3253	1.36789e-06	0.000166597	11.2861	14.5788	0.743005	chr10	3148292	3149399	1108	-	46	32	30	32	64	82	58	52	0.0203417	0.0328033	0.0244323	0.0195529	0.0159055	0.0214759	0.0314213	0.0385256	0.0286298	0.0326367	ENSE00001860960.1	ENST00000464395.1
ENSG00000108021.20_TASOR2	E014	53.765	0.00115116	32.8457	9.97694e-09	1.9586e-06	15.6312	11.7021	-0.840803	chr10	5714208	5714574	367	+	70	68	74	60	55	33	39	36	0.119427	0.0636666	0.112248	0.125442	0.118449	0.12157	0.0815231	0.0468083	0.0581203	0.0682148	ENSE00002143644.1	ENST00000527124.1
ENSG00000108100.18_CCNY	E031	1646.96	0.000235513	28.2623	1.05937e-07	1.68838e-05	68.4452	71.4493	0.144731	chr10	35569054	35571924	2871	+	1658	1358	1607	1205	1940	1977	1932	1691	0.325252	0.375922	0.339859	0.320234	0.328814	0.312101	0.367581	0.358466	0.368047	0.409593	ENSE00001390105.3,ENSE00003847135.1,ENSE00001360366.4,ENSE00001360366.4	c(ENST00000265375.13, ENST00000374706.5, ENST00000374704.8, ENST00000339497.7)
ENSG00000108219.15_TSPAN14	E029	706.412	0.000185896	26.9798	2.0559e-07	3.05154e-05	47.8797	44.8708	-0.201335	chr10	80519636	80522631	2996	+	1265	968	1071	732	455	498	449	341	0.214726	0.082565	0.248482	0.218743	0.209998	0.181682	0.082614	0.0865291	0.081966	0.0791507	ENSE00003704579.1,ENSE00003849957.1,ENSE00001457016.3	c(ENST00000372164.7, ENST00000429989.7, ENST00000372158.6)
ENSG00000108256.9_NUFIP2	E001	4628.48	0.000208224	17.2438	3.28762e-05	0.00269996	104.981	106.948	0.0733566	chr17	29255839	29264398	8560	-	4987	4249	5201	3760	5512	5122	5061	3844	0.340618	0.324355	0.342857	0.336058	0.356928	0.32663	0.350284	0.311488	0.323364	0.312286	ENSE00001053085.5	ENST00000225388.9
ENSG00000108405.4_P2RX1	E016	32.3476	0.00128518	18.8027	1.44965e-05	0.00132835	8.51433	11.5204	0.875528	chr17	3915346	3915978	633	-	19	10	17	18	59	58	36	45	0.0163204	0.0447356	0.0176643	0.0106954	0.0157766	0.0211451	0.0507029	0.0476979	0.0311049	0.0494369	ENSE00002664827.1	ENST00000571637.1
ENSG00000108465.15_CDK5RAP3+ENSG00000263798.2_AC018521.1+ENSG00000108439.11_PNPO	E039	117.758	0.00219585	20.1587	7.1275e-06	0.000717846	18.2979	21.8687	0.521698	chr17	47947142	47947407	266	+	105	91	95	76	148	157	143	138	0.221544	0.31618	0.232303	0.231612	0.209802	0.212458	0.302666	0.307251	0.294025	0.360778	ENSE00003812894.1,ENSE00003813091.1,ENSE00000812591.5,ENSE00003813015.2,ENSE00003813772.1,ENSE00003684240.2,ENSE00003813193.1,ENSE00003813566.1,ENSE00003813126.1,ENSE00003812614.1	c(ENST00000641709.1, ENST00000225573.5, ENST00000584806.2, ENST00000641305.1, ENST00000641323.1, ENST00000582171.6, ENST00000641427.1, ENST00000641856.1, ENST00000641703.1, ENST00000642017.2)
ENSG00000108465.15_CDK5RAP3+ENSG00000263798.2_AC018521.1+ENSG00000108439.11_PNPO	E042	81.0121	0.00110381	14.6852	0.000127041	0.00848222	15.3135	18.0576	0.480286	chr17	47947414	47947808	395	+	58	68	71	59	90	105	113	90	0.104906	0.144309	0.0864128	0.11655	0.105591	0.11107	0.123945	0.138378	0.156463	0.158448	ENSE00003812894.1,ENSE00003813091.1,ENSE00000812591.5,ENSE00003813015.2,ENSE00003813772.1,ENSE00003813193.1,ENSE00003812614.1	c(ENST00000225573.5, ENST00000584806.2, ENST00000641305.1, ENST00000641323.1, ENST00000642017.2, ENST00000641856.1, ENST00000641709.1)
ENSG00000108465.15_CDK5RAP3+ENSG00000263798.2_AC018521.1+ENSG00000108439.11_PNPO	E044	117.812	0.000332498	14.5162	0.000138959	0.00915443	18.8795	21.4757	0.377119	chr17	47947813	47948053	241	+	101	96	108	86	131	156	163	116	0.261231	0.334322	0.246633	0.269684	0.263253	0.265352	0.295691	0.336963	0.369913	0.334721	ENSE00003812894.1,ENSE00003813091.1,ENSE00000812591.5,ENSE00003813015.2,ENSE00003812614.1	c(ENST00000225573.5, ENST00000584806.2, ENST00000641323.1, ENST00000642017.2, ENST00000641709.1)
ENSG00000108509.21_CAMTA2	E003	693.126	0.000303228	16.3819	5.17785e-05	0.00400311	49.0635	46.4239	-0.172262	chr17	4968139	4968396	258	-	740	679	718	567	775	848	777	548	1.68469	1.61732	1.68795	1.78177	1.63483	1.6342	1.63405	1.711	1.64714	1.47708	ENSE00002389324.1,ENSE00003496682.1,ENSE00003469915.1,ENSE00003469915.1,ENSE00003469915.1,ENSE00003469915.1,ENSE00002677796.1	c(ENST00000381311.9, ENST00000574951.5, ENST00000348066.8, ENST00000414043.7, ENST00000572192.1, ENST00000572543.5, ENST00000361571.9)
ENSG00000108509.21_CAMTA2	E004	765.525	0.000111183	47.0369	6.96639e-12	2.2657e-09	52.0173	48.0642	-0.247948	chr17	4968397	4968819	423	-	832	733	854	653	869	859	873	575	1.16616	1.06218	1.15752	1.17318	1.186	1.14793	1.11754	1.05713	1.12876	0.9453	ENSE00002389324.1,ENSE00003496682.1,ENSE00003469915.1,ENSE00003469915.1,ENSE00003469915.1,ENSE00003469915.1,ENSE00002677796.1,ENSE00002652453.1	c(ENST00000381311.9, ENST00000574951.5, ENST00000348066.8, ENST00000414043.7, ENST00000572192.1, ENST00000574442.1, ENST00000572543.5, ENST00000361571.9)
ENSG00000108509.21_CAMTA2	E007	45.6868	0.00207625	40.1905	2.3037e-10	6.05678e-08	14.9958	10.4505	-1.04787	chr17	4968982	4969081	100	-	52	57	76	49	45	38	33	23	0.375686	0.195759	0.30602	0.385901	0.446458	0.364366	0.244792	0.197815	0.180486	0.159945	ENSE00002631366.1	ENST00000572192.1
ENSG00000108509.21_CAMTA2	E021	82.1952	0.000468652	14.7545	0.000122454	0.00823298	15.557	18.1194	0.444362	chr17	4973585	4973769	185	-	72	62	63	55	115	124	111	71	0.219263	0.320529	0.229038	0.226893	0.200049	0.221071	0.338151	0.348919	0.328156	0.266888	ENSE00003480204.1,ENSE00003544657.1,ENSE00003544657.1,ENSE00003544657.1,ENSE00003544657.1,ENSE00003544657.1	c(ENST00000381311.9, ENST00000574951.5, ENST00000348066.8, ENST00000414043.7, ENST00000572543.5, ENST00000361571.9)
ENSG00000108509.21_CAMTA2	E023	61.9986	0.000581035	21.1127	4.33054e-06	0.00046071	13.018	16.1099	0.619473	chr17	4974385	4974500	116	-	48	39	47	42	94	92	92	54	0.244597	0.402793	0.243518	0.227618	0.238016	0.269236	0.440813	0.412862	0.43377	0.323726	ENSE00003578883.1,ENSE00003616746.1,ENSE00003616746.1,ENSE00003616746.1,ENSE00003616746.1,ENSE00003616746.1,ENSE00003578883.1,ENSE00002672227.1	c(ENST00000575192.1, ENST00000381311.9, ENST00000572326.1, ENST00000574951.5, ENST00000348066.8, ENST00000414043.7, ENST00000572543.5, ENST00000361571.9)
ENSG00000108510.10_MED13	E001	1332.25	0.00125002	21.4424	3.64612e-06	0.000395621	61.4534	66.4193	0.255804	chr17	61942605	61946600	3996	-	1287	1160	1353	1032	1708	1475	1515	1286	0.194254	0.213954	0.18954	0.196532	0.198902	0.192042	0.232513	0.19215	0.207356	0.223799	ENSE00001226185.7	ENST00000397786.7
ENSG00000108518.8_PFN1	E007	231.066	0.000635771	21.7984	3.0286e-06	0.000336086	26.4983	29.8129	0.349571	chr17	4948531	4948555	25	-	227	199	205	195	271	298	246	229	5.33745	5.96341	5.34359	5.38907	4.81705	5.80011	5.89676	6.20513	5.38176	6.36998	ENSE00002668429.1	ENST00000572383.1
ENSG00000108582.12_CPD	E042	1974.53	0.000280903	42.1157	8.60313e-11	2.41562e-08	73.445	78.0332	0.209043	chr17	30466424	30469989	3566	+	1917	1782	2149	1479	2372	2323	2203	1839	0.329277	0.349365	0.316365	0.33832	0.354015	0.30841	0.361841	0.339112	0.33788	0.358627	ENSE00001246229.5	ENST00000225719.9
ENSG00000108590.11_MED31	E003	126.252	0.000580273	45.1929	1.78553e-11	5.46219e-09	19.1145	23.0998	0.555005	chr17	6644295	6644659	365	-	158	135	160	91	134	139	94	117	0.237014	0.190429	0.254748	0.250404	0.25751	0.185392	0.199708	0.198243	0.140852	0.222913	ENSE00001149797.4,ENSE00002653101.1,ENSE00002657049.1	c(ENST00000225728.8, ENST00000575197.1, ENST00000574128.1)
ENSG00000108590.11_MED31	E004	45.0063	0.00097238	83.3123	7.00629e-20	5.61652e-17	14.4676	8.26508	-1.62266	chr17	6649889	6649981	93	-	93	68	96	53	18	20	14	9	0.528424	0.0917168	0.588501	0.495025	0.606395	0.423774	0.105287	0.111949	0.0823331	0.067298	ENSE00002666270.1	ENST00000575519.1
ENSG00000108641.19_B9D1	E012	70.701	0.000571844	30.9364	2.66623e-08	4.79857e-06	17.6661	14.0353	-0.669718	chr17	19341327	19343056	1730	-	96	83	91	63	63	65	77	41	0.0307794	0.0200481	0.0326567	0.0324813	0.0309003	0.0270792	0.0198097	0.0195588	0.024343	0.0164809	ENSE00003856394.1	ENST00000663089.1
ENSG00000108691.9_CCL2	E003	198.377	0.00374953	17.0759	3.59149e-05	0.00291199	23.6604	27.7952	0.47556	chr17	34255426	34256207	782	+	308	278	282	191	152	151	155	104	0.216483	0.101786	0.231788	0.240679	0.211841	0.181622	0.105736	0.100518	0.108406	0.0924845	ENSE00003758023.1	ENST00000624362.1
ENSG00000108821.14_COL1A1	E078	308.589	0.000174853	22.9351	1.67562e-06	0.000199614	30.3342	33.5433	0.300574	chr17	50199948	50200191	244	-	215	242	235	221	430	439	421	304	0.607328	0.926334	0.518556	0.67147	0.565777	0.67351	0.958656	0.93659	0.943673	0.866415	ENSE00002046241.1	ENST00000507689.1
ENSG00000108821.14_COL1A1	E080	34.4529	0.0139875	18.7716	1.47343e-05	0.00134555	13.1585	9.13739	-1.05687	chr17	50201632	50201632	1	-	43	42	55	28	35	37	18	24	26.7177	16.2087	25.3055	28.4348	32.3095	20.8209	19.0394	19.2609	9.84469	16.6899	ENSE00003563527.1	ENST00000474644.1
ENSG00000108826.16_MRPL27	E005	272.824	0.000765882	24.1989	8.68814e-07	0.000111067	29.1347	32.1112	0.289939	chr17	50367888	50368298	411	-	310	286	326	263	255	302	271	204	0.464196	0.356452	0.443881	0.471113	0.465954	0.475834	0.337507	0.382508	0.360626	0.345168	ENSE00002037996.1,ENSE00002047590.1,ENSE00002021904.1,ENSE00002082714.1,ENSE00001599433.2,ENSE00002020036.1	c(ENST00000511860.1, ENST00000508200.5, ENST00000503633.5, ENST00000442592.3, ENST00000225969.9, ENST00000507088.5)
ENSG00000108826.16_MRPL27	E009	117.852	0.00163128	64.9914	7.52259e-16	4.00604e-13	22.3825	16.6443	-0.866119	chr17	50368868	50370031	1164	-	204	163	190	135	70	85	62	53	0.0950192	0.0328808	0.103139	0.0948059	0.0958887	0.0862427	0.0327137	0.0380138	0.0291318	0.031664	ENSE00001599433.2	ENST00000442592.3
ENSG00000108854.16_SMURF2	E002	527.089	0.00108502	89.5479	2.99308e-21	2.75136e-18	38.1284	46.1138	0.582655	chr17	64542295	64545067	2773	-	555	523	591	451	583	523	604	450	0.122903	0.111132	0.117785	0.127689	0.1252	0.12094	0.114368	0.0981808	0.119129	0.112851	ENSE00002732551.2,ENSE00002699144.1	c(ENST00000582081.5, ENST00000262435.14)
ENSG00000108946.15_PRKAR1A+ENSG00000267009.6_AC007780.1+ENSG00000141337.12_ARSG	E007	52.245	0.000889569	24.8732	6.12264e-07	8.1101e-05	11.7912	15.259	0.74869	chr17	68306943	68307579	637	+	45	46	41	33	76	62	70	52	0.0416992	0.0581099	0.0415738	0.0488899	0.0378104	0.0385227	0.0649021	0.0506672	0.0601019	0.0567684	ENSE00001598531.1,ENSE00002686849.1,ENSE00001598531.1	c(ENST00000621439.4, ENST00000581639.1, ENST00000448504.6)
ENSG00000108946.15_PRKAR1A+ENSG00000267009.6_AC007780.1+ENSG00000141337.12_ARSG	E017	12.8087	0.00264764	16.3835	5.1733e-05	0.00400041	5.20302	8.00014	1.24324	chr17	68370444	68370524	81	+	11	7	6	8	18	18	17	18	0.0638461	0.126472	0.0799199	0.0585078	0.0435144	0.0734424	0.120885	0.115681	0.114787	0.154536	ENSE00003655575.1,ENSE00003655575.1,ENSE00003655575.1,ENSE00003500527.1	c(ENST00000621439.4, ENST00000448504.6, ENST00000452479.6, ENST00000582154.5)
ENSG00000108946.15_PRKAR1A+ENSG00000267009.6_AC007780.1+ENSG00000141337.12_ARSG	E018	13.7359	0.0559645	15.6287	7.7076e-05	0.00558024	4.63297	8.73853	1.83372	chr17	68385064	68385172	109	+	3	12	3	7	14	25	23	22	0.0386635	0.111257	0.0161973	0.0745342	0.0161682	0.0477544	0.0698692	0.119396	0.115407	0.140358	ENSE00003616583.1,ENSE00003616583.1,ENSE00003616583.1,ENSE00003680613.1	c(ENST00000621439.4, ENST00000448504.6, ENST00000452479.6, ENST00000582154.5)
ENSG00000108946.15_PRKAR1A+ENSG00000267009.6_AC007780.1+ENSG00000141337.12_ARSG	E029	26.5554	0.00137387	14.6282	0.000130941	0.0087055	8.32392	10.9745	0.800267	chr17	68420189	68420506	318	+	20	20	20	22	35	36	40	23	0.0419957	0.0594743	0.0370126	0.0425798	0.0369462	0.0514443	0.0598722	0.0589319	0.0687958	0.0502971	ENSE00001406796.2,ENSE00003717262.1,ENSE00001681418.2,ENSE00002732046.1,ENSE00002714591.1,ENSE00002786906.1,ENSE00002939869.1,ENSE00002939869.1	c(ENST00000578554.1, ENST00000592030.1, ENST00000452479.6, ENST00000448504.6, ENST00000582154.5, ENST00000621439.4, ENST00000590690.1, ENST00000586515.5)
ENSG00000109133.13_TMEM33	E022	597.208	0.00184015	16.1379	5.88949e-05	0.00445885	42.5745	46.5621	0.276271	chr4	41954858	41958173	3316	+	643	541	718	465	631	707	647	518	0.11401	0.107462	0.114115	0.110455	0.127197	0.104275	0.103514	0.110989	0.106713	0.108632	ENSE00002320958.1,ENSE00002083003.2	c(ENST00000504986.6, ENST00000325094.9)
ENSG00000109133.13_TMEM33	E024	267.89	0.000177407	26.6123	2.48651e-07	3.60667e-05	28.6955	32.0764	0.331824	chr4	41958872	41960041	1170	+	291	238	298	209	298	304	288	252	0.141636	0.139555	0.146371	0.137718	0.149623	0.132832	0.138553	0.135258	0.134628	0.149781	ENSE00002269038.2,ENSE00002083003.2	c(ENST00000504986.6, ENST00000325094.9)
ENSG00000109189.13_USP46	E001	59.6375	0.00133822	17.8165	2.43266e-05	0.00207723	15.9037	13.0089	-0.584007	chr4	52590960	52594177	3218	-	80	54	73	70	47	59	52	47	0.0138731	0.00912096	0.0146302	0.0113608	0.0133261	0.0161754	0.00794504	0.00954423	0.00883785	0.0101567	ENSE00002050243.3	ENST00000441222.8
ENSG00000109332.20_UBE2D3	E003	453.373	0.000270951	74.6918	5.50236e-18	3.62933e-15	36.0269	41.8634	0.456237	chr4	102794390	102795975	1586	-	416	369	448	332	569	562	523	462	0.158368	0.190638	0.154361	0.157516	0.165936	0.15566	0.195161	0.184462	0.180355	0.202573	ENSE00002054015.1,ENSE00001703317.2,ENSE00003737256.1	c(ENST00000394804.6, ENST00000453744.7, ENST00000618836.4)
ENSG00000109332.20_UBE2D3	E004	493.887	0.00010279	15.3048	9.14832e-05	0.00645186	39.4632	41.91	0.183639	chr4	102795976	102796133	158	-	513	465	526	391	550	575	558	439	1.92478	1.91295	1.91077	1.99249	1.95567	1.84018	1.89361	1.89446	1.93155	1.93219	ENSE00002054015.1,ENSE00001703317.2,ENSE00003737256.1,ENSE00001629048.2,ENSE00001629048.2	c(ENST00000618836.4, ENST00000394801.8, ENST00000394804.6, ENST00000453744.7, ENST00000394803.9)
ENSG00000109332.20_UBE2D3	E005	2802.36	0.000176918	14.768	0.000121583	0.00818026	86.3304	88.6425	0.0959188	chr4	102796134	102797150	1017	-	3133	2587	3103	2291	3116	3167	2984	2431	1.75065	1.63871	1.81295	1.72217	1.79237	1.67512	1.66671	1.62107	1.60475	1.66229	ENSE00002054015.1,ENSE00001703317.2,ENSE00003737256.1,ENSE00001629048.2,ENSE00001629048.2,ENSE00001915042.1,ENSE00001915042.1	c(ENST00000618836.4, ENST00000394801.8, ENST00000394804.6, ENST00000453744.7, ENST00000508474.5, ENST00000394803.9, ENST00000343106.9)
ENSG00000109339.24_MAPK10	E091	35.3818	0.00226256	17.9536	2.26354e-05	0.00195148	9.10062	12.1711	0.842176	chr4	86031368	86031431	64	-	22	8	23	24	53	51	62	44	0.194222	0.46831	0.202297	0.0846274	0.211113	0.278851	0.450485	0.414825	0.529835	0.478096	ENSE00003648739.1,ENSE00003648739.1,ENSE00003648739.1,ENSE00003648739.1,ENSE00003648739.1,ENSE00003564294.1,ENSE00003648739.1,ENSE00003648739.1,ENSE00003648739.1,ENSE00003564294.1,ENSE00003648739.1,ENSE00003648739.1,ENSE00003564294.1,ENSE00003648739.1,ENSE00003648739.1,ENSE00003648739.1,ENSE00003648739.1,ENSE00003648739.1,ENSE00003648739.1,ENSE00003648739.1,ENSE00003648739.1,ENSE00003648739.1,ENS…	c(ENST00000641653.1, ENST00000641724.1, ENST00000508262.2, ENST00000641462.2, ENST00000638225.1, ENST00000641283.1, ENST00000642006.1, ENST00000512689.6, ENST00000641656.1, ENST00000642035.1, ENST00000641237.1, ENST00000642038.1, ENST00000642060.1, ENST00000641430.1, ENST00000513186.7, ENST00000641911.1, ENST00000641467.1, ENST00000641410.1, ENST00000639930.1, ENST00000641864.1, ENST00000449047.8…
ENSG00000109339.24_MAPK10	E123	10.6818	0.018599	16.7625	4.23628e-05	0.00336227	7.85374	4.5967	-1.54764	chr4	86098449	86098523	75	-	10	18	21	8	10	6	7	7	0.121188	0.0575319	0.0784668	0.162485	0.164485	0.0793178	0.0725309	0.0416452	0.0510465	0.0649051	ENSE00003811486.1,ENSE00003813624.1	c(ENST00000641543.1, ENST00000641563.1)
ENSG00000109339.24_MAPK10	E125	35.1689	0.00799038	20.3595	6.41721e-06	0.000654195	13.2214	9.39119	-0.991427	chr4	86098596	86099285	690	-	36	29	65	32	30	39	31	26	0.0372459	0.0259627	0.0307044	0.0284544	0.055339	0.034486	0.0236514	0.0294232	0.0245721	0.0262039	ENSE00003811505.1,ENSE00001824342.2,ENSE00003811505.1,ENSE00002078493.2,ENSE00003811486.1	c(ENST00000508262.2, ENST00000641108.1, ENST00000479377.6, ENST00000641985.1, ENST00000641563.1)
ENSG00000109339.24_MAPK10	E126	48.5392	0.0136324	19.9554	7.92703e-06	0.000787194	15.5967	10.9867	-1.01723	chr4	86099286	86100478	1193	-	68	47	79	33	57	36	45	35	0.0299214	0.0206828	0.0335441	0.0266722	0.0389004	0.0205691	0.0259907	0.0157086	0.0206301	0.0204019	ENSE00003811505.1,ENSE00001824342.2,ENSE00003811505.1,ENSE00003811486.1	c(ENST00000508262.2, ENST00000641108.1, ENST00000641985.1, ENST00000641563.1)
ENSG00000109339.24_MAPK10	E127	37.1821	0.0066708	20.3101	6.58522e-06	0.000669145	13.5027	9.81418	-0.925008	chr4	86100479	86101051	573	-	44	42	57	26	46	34	37	21	0.0467482	0.0338405	0.0451903	0.0496244	0.0584369	0.0337412	0.0436704	0.0308887	0.0353164	0.0254863	ENSE00003811505.1,ENSE00001824342.2,ENSE00003811505.1,ENSE00003811486.1,ENSE00003813154.1	c(ENST00000508262.2, ENST00000641108.1, ENST00000641985.1, ENST00000641563.1, ENST00000642098.1)
ENSG00000109381.20_ELF2	E030	111.877	0.000795786	14.4813	0.000141555	0.00927829	18.2026	20.8565	0.397994	chr4	139137630	139137867	238	-	96	87	89	76	142	152	130	132	0.235497	0.335364	0.237378	0.247482	0.219675	0.237453	0.32456	0.332462	0.298742	0.385691	ENSE00001192730.1,ENSE00001192730.1,ENSE00001192730.1,ENSE00002058026.1	c(ENST00000511184.5, ENST00000511006.1, ENST00000394235.6, ENST00000379550.5)
ENSG00000109381.20_ELF2	E031	44.9379	0.00897272	16.8397	4.06727e-05	0.00324457	10.4214	14.0196	0.860283	chr4	139139413	139139476	64	-	37	28	21	27	56	71	57	64	0.285722	0.559001	0.340227	0.296196	0.192755	0.313708	0.475984	0.577502	0.487107	0.695412	ENSE00001517815.1,ENSE00001381379.2,ENSE00001517815.1,ENSE00001517815.1	c(ENST00000511184.5, ENST00000511006.1, ENST00000394235.6, ENST00000379550.5)
ENSG00000109381.20_ELF2	E032	30.8915	0.0057497	15.4859	8.31241e-05	0.00595095	8.60751	11.6365	0.873107	chr4	139139477	139139497	21	-	24	17	14	22	37	48	44	42	0.59782	1.17127	0.672572	0.548063	0.39163	0.779014	0.958444	1.18986	1.14594	1.39082	ENSE00001517815.1,ENSE00001517815.1,ENSE00001517815.1	c(ENST00000511184.5, ENST00000511006.1, ENST00000394235.6)
ENSG00000109452.12_INPP4B	E001	529.153	0.00013622	28.6866	8.509e-08	1.38131e-05	40.4373	43.5046	0.223973	chr4	142023160	142028032	4873	-	643	568	663	479	522	568	433	425	0.0773966	0.0570495	0.0776536	0.0789138	0.0799253	0.0730938	0.0582718	0.0606774	0.0485983	0.0606506	ENSE00002022883.1	ENST00000513000.5
ENSG00000109654.16_TRIM2+ENSG00000121211.8_MND1+ENSG00000288637.1_AC013477.2	E085	538.607	0.000126878	22.1603	2.50802e-06	0.000285297	41.0912	43.5715	0.179716	chr4	153336359	153339301	2943	+	553	474	541	387	622	620	701	491	0.106348	0.117733	0.110581	0.109041	0.107988	0.0977828	0.11497	0.109667	0.130274	0.11602	ENSE00003899851.1,ENSE00003899851.1,ENSE00003899851.1,ENSE00003903868.1,ENSE00003899851.1,ENSE00003899851.1,ENSE00003899851.1,ENSE00003899851.1,ENSE00003903007.1,ENSE00003903007.1,ENSE00003903428.1,ENSE00003903428.1,ENSE00003899851.1,ENSE00003903428.1,ENSE00003903428.1,ENSE00003903229.1,ENSE00001925312.2,ENSE00001925312.2,ENSE00001925312.2,ENSE00003903428.1,ENSE00003899851.1,ENSE00003899851.1,ENS…	c(ENST00000675456.1, ENST00000676348.1, ENST00000675492.1, ENST00000676015.1, ENST00000675293.1, ENST00000675977.1, ENST00000675136.1, ENST00000674730.1, ENST00000676224.1, ENST00000675627.1, ENST00000675780.1, ENST00000674718.1, ENST00000675783.1, ENST00000674976.1, ENST00000674786.1, ENST00000674874.1, ENST00000675835.1, ENST00000676158.1, ENST00000676167.1, ENST00000675159.1, ENST00000675782.1…
ENSG00000109686.18_SH3D19	E043	98.919	0.00983052	22.4406	2.16747e-06	0.00025111	21.3311	16.0365	-0.833295	chr4	151226168	151226240	73	-	119	138	113	93	90	70	105	72	1.02396	0.660599	0.959337	1.27984	0.909332	0.947331	0.670662	0.499172	0.786676	0.685886	ENSE00001588789.2,ENSE00001421260.2,ENSE00002039919.1,ENSE00001946222.1,ENSE00002039919.1	c(ENST00000474743.5, ENST00000514013.1, ENST00000409598.8, ENST00000304527.8, ENST00000652233.1)
ENSG00000109686.18_SH3D19	E044	94.5874	0.0111436	20.8264	5.0286e-06	0.000526189	20.9074	15.6643	-0.842846	chr4	151226241	151226453	213	-	123	130	112	81	83	64	103	71	0.336178	0.216167	0.339839	0.413204	0.308891	0.282779	0.211974	0.156414	0.264476	0.231804	ENSE00001588789.2,ENSE00001421260.2,ENSE00001946222.1	c(ENST00000474743.5, ENST00000304527.8, ENST00000409598.8)
ENSG00000109686.18_SH3D19	E051	113.611	0.0142328	23.3525	1.34868e-06	0.00016449	15.9636	22.4089	0.991192	chr4	151325241	151325632	392	-	72	62	67	57	160	228	119	155	0.105926	0.241453	0.108092	0.10708	0.100405	0.108126	0.222033	0.302778	0.166031	0.274972	ENSE00003655246.1	ENST00000604030.6
ENSG00000109861.16_CTSC	E011	75.282	0.000512716	14.567	0.00013526	0.00895307	16.1388	13.4425	-0.531541	chr11	88326086	88326116	31	-	146	112	128	95	27	29	39	35	2.4805	0.608496	2.77165	2.446	2.42558	2.27879	0.47379	0.48698	0.688069	0.785143	ENSE00002144939.1,ENSE00002187189.1	c(ENST00000528020.1, ENST00000524463.5)
ENSG00000109861.16_CTSC	E016	352.609	0.000234359	19.1273	1.22284e-05	0.00114736	33.8512	30.9337	-0.269658	chr11	88328112	88328196	85	-	681	499	606	399	185	195	209	119	4.09203	1.17414	4.71493	3.9745	4.18814	3.49056	1.18396	1.19424	1.3448	0.973577	ENSE00003588800.1,ENSE00002181664.1,ENSE00003588800.1,ENSE00003540308.1	c(ENST00000528020.1, ENST00000524463.5, ENST00000393301.4, ENST00000529974.1)
ENSG00000109861.16_CTSC	E024	53.0914	0.00101703	22.2111	2.44252e-06	0.000278445	11.9819	15.3524	0.719913	chr11	88337734	88337736	3	-	72	72	72	48	41	55	44	30	14.0922	7.98846	14.124	16.2485	14.0987	11.8977	7.43442	9.54369	8.0216	6.95412	ENSE00002140483.2,ENSE00002188391.1,ENSE00002154409.1,ENSE00002169042.1,ENSE00002174621.1	c(ENST00000527018.5, ENST00000227266.10, ENST00000524463.5, ENST00000534131.1, ENST00000533865.5)
ENSG00000109861.16_CTSC	E025	51.3273	0.00113599	21.7527	3.10146e-06	0.000342553	11.7768	15.1259	0.726764	chr11	88337737	88337740	4	-	69	68	71	47	41	54	42	28	10.2064	5.80351	10.1516	11.5093	10.4271	8.73735	5.57581	7.02763	5.74273	4.86789	ENSE00002188391.1,ENSE00002154409.1,ENSE00002169042.1	c(ENST00000533865.5, ENST00000524463.5, ENST00000527018.5)
ENSG00000109917.11_ZPR1	E001	25.2477	0.00549647	14.9128	0.000112597	0.007669	10.7338	7.85689	-0.902996	chr11	116773799	116775109	1311	-	49	28	37	26	23	16	14	14	0.0169455	0.00729088	0.0219958	0.0144596	0.0165793	0.0147473	0.00954354	0.00635319	0.00584056	0.00742622	ENSE00003771780.1	ENST00000227322.8
ENSG00000109917.11_ZPR1	E005	49.7238	0.0006832	30.3331	3.63855e-08	6.38493e-06	14.8402	11.1398	-0.832473	chr11	116775877	116777719	1843	-	74	66	68	60	38	34	36	27	0.0234393	0.0104227	0.0236294	0.0242448	0.0216746	0.0242085	0.0112161	0.00960348	0.0106833	0.0101878	ENSE00003771780.1	ENST00000227322.8
ENSG00000109929.10_SC5D	E023	384.837	0.00258771	24.2031	8.66937e-07	0.000110864	33.3354	38.4712	0.432148	chr11	121308634	121313410	4777	+	336	330	328	257	556	491	469	368	0.0421258	0.0560222	0.0413934	0.0467692	0.0403353	0.0400055	0.0633146	0.0535058	0.0536966	0.0535716	ENSE00002165184.2	ENST00000264027.9
ENSG00000110031.13_LPXN	E015	4.21117	0.0105078	28.7588	8.19783e-08	1.33715e-05	2.31443	6.41924	2.94532	chr11	58577986	58578018	33	-	3	6	5	3	8	3	2	4	0.0833004	0.0741595	0.0535001	0.123094	0.0890068	0.0676004	0.131874	0.0473241	0.0331471	0.0842924	ENSE00002154173.1	ENST00000528489.1
ENSG00000110031.13_LPXN	E016	3.8368	0.00935882	28.5589	9.08906e-08	1.46473e-05	2.17445	6.22637	3.03723	chr11	58578019	58578166	148	-	3	6	3	3	6	4	3	3	0.0165891	0.0153263	0.0119291	0.0274467	0.0119077	0.0150731	0.0220533	0.0140693	0.0110864	0.0140962	ENSE00002198509.1,ENSE00002154173.1	c(ENST00000528489.1, ENST00000528954.5)
ENSG00000110172.12_CHORDC1	E021	155.21	0.000313098	17.0378	3.66432e-05	0.002964	22.0365	24.6774	0.332885	chr11	90211336	90213308	1973	-	172	152	173	119	195	174	163	121	0.0499551	0.0468764	0.0513037	0.0521576	0.0515093	0.0448499	0.053764	0.0459089	0.0451845	0.0426482	ENSE00002186600.1	ENST00000533724.5
ENSG00000110315.7_RNF141	E002	1238.87	0.000388553	20.7739	5.16812e-06	0.000539138	60.9084	63.1276	0.116975	chr11	10511923	10515066	3144	-	1401	1263	1506	1071	1267	1290	1220	1048	0.267228	0.219211	0.262242	0.27197	0.28139	0.253308	0.219219	0.213591	0.21223	0.231804	ENSE00000889988.4,ENSE00002183248.1	c(ENST00000534281.1, ENST00000265981.7)
ENSG00000110427.16_KIAA1549L	E027	463.997	0.000176105	19.7531	8.81204e-06	0.000861002	38.3073	40.7682	0.189495	chr11	33667873	33674098	6226	+	528	464	535	423	468	509	497	353	0.050341	0.041634	0.0499082	0.0504556	0.0504791	0.0505211	0.0408904	0.0425582	0.0436593	0.0394283	ENSE00001281991.7,ENSE00003854423.1	c(ENST00000658780.1, ENST00000321505.9)
ENSG00000110844.13_PRPF40B	E003	14.9611	0.00212284	15.4939	8.27705e-05	0.00593197	8.60692	5.93923	-1.07243	chr12	49568372	49568723	352	+	22	15	24	17	13	11	11	9	0.0353993	0.0178074	0.0367813	0.0288502	0.040053	0.0359127	0.0200902	0.0162677	0.0170915	0.0177804	ENSE00002385007.1,ENSE00002407792.1,ENSE00002148147.2	c(ENST00000552301.1, ENST00000547764.1, ENST00000551063.5)
ENSG00000110844.13_PRPF40B	E006	9.5459	0.00408834	18.4396	1.75378e-05	0.00156582	7.23327	4.29331	-1.50685	chr12	49583561	49583747	187	+	15	15	12	13	7	7	8	1	0.0477259	0.0167415	0.0472059	0.0543063	0.037697	0.0516944	0.020363	0.0194864	0.0233979	0.00371878	ENSE00002411355.1	ENST00000527253.2
ENSG00000110880.11_CORO1C	E002	2890.48	7.12114e-05	20.7517	5.22851e-06	0.000544682	87.2557	89.5945	0.0963994	chr12	108645115	108646566	1452	-	2958	2528	2831	2218	3521	3514	3474	2518	1.16471	1.27336	1.19889	1.17872	1.14536	1.13589	1.31912	1.25982	1.30856	1.20596	ENSE00000818391.4,ENSE00003554856.2	c(ENST00000261401.8, ENST00000420959.6)
ENSG00000111328.7_CDK2AP1	E001	191.711	0.000253482	120.06	6.13867e-28	9.30625e-25	29.2588	22.0572	-0.83406	chr12	123250112	123252029	1918	-	277	238	254	206	153	169	155	109	0.0816656	0.0432453	0.084992	0.0840096	0.0777951	0.0798657	0.0433937	0.0458683	0.044199	0.0395203	ENSE00003850795.1	ENST00000652466.1
ENSG00000111328.7_CDK2AP1	E003	38.2351	0.00145927	18.8061	1.44703e-05	0.0013266	13.1059	10.1314	-0.7463	chr12	123252242	123252542	301	-	51	49	55	36	38	40	23	21	0.10155	0.0570406	0.0997128	0.110212	0.10734	0.088936	0.0686754	0.0691781	0.0417918	0.0485171	ENSE00003850795.1,ENSE00002209156.2,ENSE00002614221.1	c(ENST00000652466.1, ENST00000541002.7, ENST00000543217.6)
ENSG00000111341.10_MGP	E001	232.113	0.00417958	22.0604	2.64207e-06	0.000298658	23.6877	28.537	0.55029	chr12	14880864	14881890	1027	-	105	109	132	82	411	387	387	284	0.0667249	0.203065	0.060168	0.071855	0.0755041	0.0593725	0.217699	0.196162	0.206096	0.192305	ENSE00002283356.2	ENST00000539261.6
ENSG00000111341.10_MGP	E009	82.4717	0.00163998	24.5223	7.34551e-07	9.52633e-05	18.8547	15.1109	-0.645164	chr12	14885855	14885857	3	-	70	63	78	58	95	117	112	79	14.3997	19.0648	13.7317	14.2174	15.2736	14.3763	17.2261	20.302	20.4186	18.3125	ENSE00002237434.1	ENST00000228938.5
ENSG00000111371.16_SLC38A1	E001	7094.7	4.76193e-05	22.4139	2.19777e-06	0.000253698	121.624	123.307	0.0587976	chr12	46183063	46187800	4738	-	6566	5747	6559	4935	9165	9019	9158	6682	0.806124	1.02027	0.815554	0.821196	0.813223	0.774522	1.05226	0.990919	1.05715	0.98074	ENSE00001534088.3	ENST00000398637.10
ENSG00000111371.16_SLC38A1	E032	199.945	0.000223346	17.6328	2.6793e-05	0.00225961	27.7372	24.9598	-0.311888	chr12	46268865	46268995	131	-	224	190	198	160	236	211	227	179	0.946085	0.929103	1.00629	0.981936	0.887893	0.908219	0.979998	0.838467	0.947728	0.95022	ENSE00002253932.3,ENSE00002428497.1,ENSE00001549416.2,ENSE00002383134.1,ENSE00002359136.1,ENSE00002334977.1,ENSE00002341313.1	c(ENST00000549633.5, ENST00000550173.1, ENST00000546519.1, ENST00000439706.5, ENST00000398637.10, ENST00000549049.5, ENST00000546893.5)
ENSG00000111481.10_COPZ1	E038	171.903	0.000285663	14.984	0.000108428	0.00744215	25.712	23.1661	-0.307196	chr12	54350880	54350913	34	+	215	187	226	166	168	160	176	106	3.74508	2.53421	3.7214	3.7236	3.90478	3.63054	2.68791	2.44972	2.83115	2.16805	ENSE00002341478.1,ENSE00001254040.7,ENSE00001596299.2,ENSE00003572180.1	c(ENST00000262061.7, ENST00000549043.5, ENST00000455864.6, ENST00000550171.5)
ENSG00000111481.10_COPZ1	E039	320.768	0.00025285	17.954	2.26312e-05	0.00195148	34.4829	31.7233	-0.249954	chr12	54350914	54351082	169	+	388	363	415	289	330	299	320	214	1.37986	0.974849	1.35111	1.45419	1.44254	1.27161	1.06221	0.920999	1.0356	0.880581	ENSE00002341478.1,ENSE00001254040.7,ENSE00003572180.1	c(ENST00000262061.7, ENST00000549043.5, ENST00000550171.5)
ENSG00000111481.10_COPZ1	E041	691.71	9.43751e-05	15.5181	8.17192e-05	0.00586781	48.7982	46.4939	-0.15063	chr12	54351103	54351846	744	+	832	756	844	606	712	723	659	507	0.654532	0.496197	0.658108	0.687939	0.666402	0.605677	0.520585	0.505871	0.484442	0.47389	ENSE00001254040.7	ENST00000262061.7
ENSG00000111540.16_RAB5B	E024	1042.61	0.000154152	19.15	1.20838e-05	0.00113578	56.2024	58.6983	0.139716	chr12	55992213	55993086	874	+	1130	841	1071	837	1244	1271	1224	890	0.711078	0.751346	0.760876	0.651456	0.719855	0.712124	0.774271	0.757023	0.765948	0.708143	ENSE00003610602.1,ENSE00003643281.1,ENSE00002399883.2,ENSE00001746761.2	c(ENST00000360299.10, ENST00000549505.5, ENST00000553116.5, ENST00000448789.2)
ENSG00000111640.15_GAPDH	E001	13.8614	0.00241762	24.9398	5.91487e-07	7.86076e-05	8.74097	5.32832	-1.43068	chr12	6534512	6534516	5	+	20	13	20	20	10	10	11	8	2.35961	1.11125	2.354	1.76025	2.34978	2.97442	1.08796	1.04113	1.20324	1.11266	ENSE00001292470.6	ENST00000496049.1
ENSG00000111667.13_USP5	E001	17.6622	0.00191211	18.6476	1.57241e-05	0.00142247	6.42016	9.35761	1.08944	chr12	6852128	6852147	20	+	17	12	12	10	27	22	25	19	0.407676	0.662824	0.500226	0.406211	0.352467	0.371802	0.734375	0.572621	0.683659	0.660642	ENSE00001164815.10	ENST00000229268.12
ENSG00000111667.13_USP5	E002	26.394	0.00136996	16.6405	4.51753e-05	0.00355697	8.28514	11.056	0.835207	chr12	6852148	6852152	5	+	25	20	21	19	39	31	35	25	2.73589	3.69403	2.9425	2.70808	2.46727	2.8257	4.24306	3.2275	3.82849	3.47706	ENSE00001164815.10,ENSE00001603691.2	c(ENST00000389231.9, ENST00000229268.12)
ENSG00000111711.10_GOLT1B	E026	1438.07	0.000472343	30.4778	3.37714e-08	5.96663e-06	64.3537	68.1722	0.191442	chr12	21516240	21518408	2169	+	1579	1327	1678	1191	1602	1531	1529	1261	0.42635	0.389766	0.42842	0.414202	0.454464	0.408314	0.401779	0.367443	0.385547	0.404295	ENSE00000994911.9	ENST00000229314.10
ENSG00000111780.8_AL021546.1+ENSG00000257218.6_GATC+ENSG00000111775.3_COX6A1	E007	686.19	0.000104215	41.4761	1.19321e-10	3.28653e-08	45.8574	49.0928	0.212185	chr12	120440454	120440730	277	+	730	591	730	536	792	845	754	613	1.4956	1.54276	1.55092	1.44447	1.54814	1.43889	1.55536	1.588	1.48875	1.53894	ENSE00001034501.3,ENSE00002354445.1	c(ENST00000229379.3, ENST00000549525.1)
ENSG00000111780.8_AL021546.1+ENSG00000257218.6_GATC+ENSG00000111775.3_COX6A1	E017	746.234	0.000291132	19.8436	8.40422e-06	0.000829324	50.7479	47.9009	-0.180721	chr12	120460345	120463749	3405	+	900	789	860	671	786	798	674	590	0.151834	0.119082	0.155551	0.156878	0.148371	0.146537	0.125571	0.122	0.108261	0.120497	ENSE00002345147.2	ENST00000551765.6
ENSG00000111877.17_MCM9	E002	108.351	0.00148195	14.5139	0.000139128	0.00916094	18.2881	20.5691	0.343671	chr6	118813449	118816180	2732	-	99	92	112	63	143	126	149	102	0.0213386	0.0270685	0.0213256	0.0227986	0.0240827	0.0171475	0.0284734	0.0240085	0.0298287	0.0259634	ENSE00001447244.5,ENSE00003722076.1	c(ENST00000619706.4, ENST00000316316.10)
ENSG00000111877.17_MCM9	E014	19.7533	0.00882984	34.762	3.72575e-09	7.8872e-07	10.4209	6.02298	-1.58555	chr6	118910597	118911649	1053	-	42	28	27	21	10	15	11	8	0.0178419	0.00589454	0.023473	0.0180024	0.0150627	0.0148297	0.00516602	0.00741545	0.00571339	0.00528328	ENSE00001626584.2,ENSE00001356493.2	c(ENST00000436788.2, ENST00000316068.7)
ENSG00000111912.20_NCOA7	E018	1015.3	0.000282605	23.2817	1.39925e-06	0.00017003	55.2536	57.8605	0.147778	chr6	125888972	125889981	1010	+	886	888	1021	762	1258	1245	1262	937	0.566587	0.661944	0.516249	0.59524	0.593843	0.561016	0.677553	0.641686	0.683388	0.64515	ENSE00003889755.1,ENSE00003889755.1,ENSE00003610344.1	c(ENST00000368357.7, ENST00000392477.7, ENST00000229634.13)
ENSG00000111912.20_NCOA7	E023	34.5542	0.0159551	31.7167	1.78379e-08	3.33491e-06	13.667	8.20594	-1.47803	chr6	125919305	125919431	127	+	67	38	55	38	28	22	12	22	0.247486	0.0955632	0.310469	0.202573	0.254405	0.222496	0.119933	0.0901766	0.0516781	0.120465	ENSE00003786203.1,ENSE00001668477.1	c(ENST00000438495.6, ENST00000444128.2)
ENSG00000112078.14_KCTD20	E001	53.0273	0.00263425	39.9589	2.5936e-10	6.72957e-08	9.02015	13.969	1.26783	chr6	36442767	36442999	233	+	11	15	16	14	118	87	88	81	0.039097	0.229546	0.0277833	0.0435849	0.0403395	0.0446801	0.275493	0.194374	0.206565	0.241753	ENSE00001299418.2	ENST00000536244.5
ENSG00000112078.14_KCTD20	E002	54.8705	0.00397062	39.1531	3.91834e-10	9.88708e-08	9.10158	14.2146	1.29245	chr6	36443000	36443006	7	+	11	16	16	14	123	89	88	87	1.32555	7.92395	0.924787	1.54747	1.34273	1.48721	9.55853	6.61861	6.87565	8.64298	ENSE00001299418.2,ENSE00003848077.1	c(ENST00000373731.7, ENST00000536244.5)
ENSG00000112078.14_KCTD20	E003	56.2882	0.0030244	44.6145	2.39911e-11	7.2275e-09	9.10066	14.4277	1.336	chr6	36443007	36443011	5	+	11	16	16	14	126	93	92	88	1.85577	11.4234	1.2947	2.16646	1.87982	2.08209	13.7083	9.68251	10.0635	12.2393	ENSE00001299418.2,ENSE00003848077.1,ENSE00001461413.2	c(ENST00000373731.7, ENST00000483557.5, ENST00000536244.5)
ENSG00000112078.14_KCTD20	E004	66.6746	0.0013004	39.0507	4.12944e-10	1.03641e-07	10.7744	15.4631	1.04875	chr6	36443012	36443016	5	+	13	24	23	20	134	112	110	103	2.61411	13.1493	1.5301	3.24969	2.70225	2.97442	14.5787	11.6607	12.0324	14.3255	ENSE00001299418.2,ENSE00003848077.1,ENSE00001461413.2,ENSE00001917262.1	c(ENST00000443316.2, ENST00000373731.7, ENST00000483557.5, ENST00000536244.5)
ENSG00000112078.14_KCTD20	E005	73.9633	0.00341438	29.4328	5.78882e-08	9.75972e-06	11.743	16.1769	0.930597	chr6	36443017	36443020	4	+	15	32	26	22	140	124	123	115	3.88281	17.997	2.20688	5.41615	3.81839	4.08982	19.0394	16.1375	16.818	19.9931	ENSE00001299418.2,ENSE00003848077.1,ENSE00001461413.2,ENSE00001917262.1,ENSE00001837106.1,ENSE00001837106.1	c(ENST00000373731.7, ENST00000474988.5, ENST00000536244.5, ENST00000498267.5, ENST00000483557.5, ENST00000443316.2)
ENSG00000112078.14_KCTD20	E006	89.4688	0.010322	16.676	4.43388e-05	0.00349549	13.4255	17.6725	0.799806	chr6	36443021	36443027	7	+	19	44	35	26	167	156	140	136	2.88802	12.2571	1.59736	4.25555	2.93722	2.76196	12.9778	11.6012	10.9385	13.5109	ENSE00001299418.2,ENSE00003848077.1,ENSE00001461413.2,ENSE00001917262.1,ENSE00001837106.1,ENSE00001837106.1,ENSE00001899608.1	c(ENST00000481911.5, ENST00000373731.7, ENST00000474988.5, ENST00000536244.5, ENST00000498267.5, ENST00000483557.5, ENST00000443316.2)
ENSG00000112078.14_KCTD20	E007	111.66	0.000914335	16.4304	5.04695e-05	0.00391559	16.3401	19.2959	0.485143	chr6	36443028	36443035	8	+	38	58	51	38	191	195	168	164	3.74521	12.8544	2.79538	4.90839	3.74496	3.53212	12.9876	12.6888	11.4855	14.256	ENSE00001299418.2,ENSE00003848077.1,ENSE00001461413.2,ENSE00001917262.1,ENSE00001837106.1,ENSE00001837106.1,ENSE00001899608.1,ENSE00001863467.1	c(ENST00000481911.5, ENST00000373731.7, ENST00000449081.6, ENST00000474988.5, ENST00000536244.5, ENST00000498267.5, ENST00000483557.5, ENST00000443316.2)
ENSG00000112096.19_SOD2+ENSG00000285427.1_SOD2-OT1	E005	17214	0.000262963	38.2051	6.36874e-10	1.5478e-07	149.494	153.721	0.137344	chr6	159679299	159682138	2840	-	28851	27051	31993	23546	6814	6508	7977	6664	6.30246	1.41651	5.97846	6.44861	6.61765	6.16511	1.30517	1.1929	1.53621	1.63177	ENSE00003550043.3,ENSE00003536284.1	c(ENST00000538183.7, ENST00000546260.5)
ENSG00000112096.19_SOD2+ENSG00000285427.1_SOD2-OT1	E010	2703.22	0.000113289	23.9401	9.9378e-07	0.000125085	78.191	75.7626	-0.109404	chr6	159682482	159682609	128	-	4757	4440	4982	3850	910	878	1106	942	22.6465	4.32043	21.8711	23.4841	22.8644	22.3662	3.86737	3.57075	4.72579	5.1178	ENSE00003550043.3,ENSE00003899853.1,ENSE00003536284.1,ENSE00003899853.1,ENSE00003899853.1,ENSE00001363150.4,ENSE00002274366.1,ENSE00002229670.1,ENSE00002249080.1	c(ENST00000546087.5, ENST00000538183.7, ENST00000367054.6, ENST00000367055.8, ENST00000546260.5, ENST00000541573.5, ENST00000444946.6, ENST00000337404.8, ENST00000535459.5)
ENSG00000112096.19_SOD2+ENSG00000285427.1_SOD2-OT1	E014	1145.66	0.000222622	25.4611	4.51394e-07	6.16455e-05	54.0323	50.8381	-0.192635	chr6	159684896	159684903	8	-	1997	1895	2128	1691	352	345	495	358	155.178	27.8363	146.905	160.369	156.26	157.179	23.9352	22.4494	33.8411	31.1197	ENSE00003900962.1,ENSE00003900962.1,ENSE00003510747.1,ENSE00003900962.1,ENSE00003900962.1,ENSE00003900962.1,ENSE00003510747.1,ENSE00003510747.1,ENSE00003510747.1,ENSE00002256549.1,ENSE00002278050.1	c(ENST00000546087.5, ENST00000538183.7, ENST00000367054.6, ENST00000367055.8, ENST00000546260.5, ENST00000541573.5, ENST00000535561.5, ENST00000535459.5, ENST00000337404.8, ENST00000540491.1, ENST00000545162.5)
ENSG00000112096.19_SOD2+ENSG00000285427.1_SOD2-OT1	E015	1982.67	0.000108709	29.1116	6.83266e-08	1.13266e-05	68.7439	65.8065	-0.145606	chr6	159684904	159684938	35	-	3438	3200	3742	2910	689	636	833	602	61.0845	11.2865	57.8076	61.8989	62.8062	61.8254	10.7087	9.45941	13.0169	11.9611	ENSE00003900962.1,ENSE00003900962.1,ENSE00003510747.1,ENSE00003900962.1,ENSE00003900962.1,ENSE00003900962.1,ENSE00003510747.1,ENSE00003510747.1,ENSE00003510747.1,ENSE00002256549.1,ENSE00002278050.1,ENSE00002210658.1	c(ENST00000546087.5, ENST00000538183.7, ENST00000367055.8, ENST00000367054.6, ENST00000546260.5, ENST00000541573.5, ENST00000535561.5, ENST00000535459.5, ENST00000537657.5, ENST00000337404.8, ENST00000540491.1, ENST00000545162.5)
ENSG00000112096.19_SOD2+ENSG00000285427.1_SOD2-OT1	E016	1968.14	0.000135561	24.4133	7.77318e-07	0.00010036	68.507	65.784	-0.135171	chr6	159684939	159685033	95	-	3398	3172	3736	2877	690	656	828	584	22.3191	4.14688	21.0497	22.6053	23.102	22.5195	3.95102	3.59464	4.7669	4.27496	ENSE00003900962.1,ENSE00003900962.1,ENSE00003510747.1,ENSE00003900962.1,ENSE00003900962.1,ENSE00003900962.1,ENSE00003510747.1,ENSE00003510747.1,ENSE00003510747.1,ENSE00002256549.1,ENSE00002278050.1,ENSE00002210658.1,ENSE00002312493.1	c(ENST00000546087.5, ENST00000538183.7, ENST00000367055.8, ENST00000367054.6, ENST00000546260.5, ENST00000541573.5, ENST00000535561.5, ENST00000401980.3, ENST00000535459.5, ENST00000537657.5, ENST00000337404.8, ENST00000540491.1, ENST00000545162.5)
ENSG00000112096.19_SOD2+ENSG00000285427.1_SOD2-OT1	E028	105.047	0.000394164	42.3691	7.55753e-11	2.13812e-08	15.9287	20.894	0.792267	chr6	159693235	159693241	7	-	166	147	170	128	53	71	71	48	14.0093	4.92867	13.9559	14.2174	14.2665	13.5973	4.11872	5.28001	5.5474	4.76854	ENSE00002235995.1,ENSE00002235995.1,ENSE00002235995.1,ENSE00002218976.1,ENSE00002212261.1	c(ENST00000538183.7, ENST00000452684.2, ENST00000546260.5, ENST00000444946.6, ENST00000337404.8)
ENSG00000112096.19_SOD2+ENSG00000285427.1_SOD2-OT1	E029	83.812	0.000489402	49.3596	2.13094e-12	7.48056e-10	14.0295	19.3519	0.937098	chr6	159693242	159693244	3	-	129	118	127	99	50	61	56	41	25.3356	9.84111	25.3055	26.6294	24.8685	24.5389	9.06636	10.5848	10.2093	9.50397	ENSE00002218976.1,ENSE00002212261.1	c(ENST00000337404.8, ENST00000452684.2)
ENSG00000112096.19_SOD2+ENSG00000285427.1_SOD2-OT1	E030	78.4154	0.000553667	48.9213	2.66439e-12	9.18322e-10	13.5349	18.8395	0.962922	chr6	159693245	159693278	34	-	119	109	118	94	45	60	54	38	2.08121	0.821123	2.05975	2.17044	2.03878	2.05585	0.719976	0.918644	0.868649	0.777226	ENSE00002218976.1	ENST00000337404.8
ENSG00000112096.19_SOD2+ENSG00000285427.1_SOD2-OT1	E031	31.587	0.00120066	23.3058	1.3818e-06	0.000168183	8.52914	12.1987	1.0364	chr6	159726852	159726944	93	-	41	44	49	40	17	20	31	14	0.302275	0.124595	0.259447	0.32031	0.309514	0.31983	0.0994375	0.111949	0.182309	0.104686	ENSE00002315679.1	ENST00000535561.5
ENSG00000112096.19_SOD2+ENSG00000285427.1_SOD2-OT1	E032	16.8136	0.00946416	31.065	2.49533e-08	4.52896e-06	5.75721	10.2537	1.6691	chr6	159727129	159727265	137	-	18	21	20	20	17	20	14	7	0.0938529	0.0587297	0.0773213	0.103777	0.0857583	0.108555	0.0675014	0.0759949	0.0558903	0.035532	ENSE00001363131.2	ENST00000401980.3
ENSG00000112096.19_SOD2+ENSG00000285427.1_SOD2-OT1	E033	13.7637	0.00341149	16.9484	3.84101e-05	0.00308436	5.4163	8.53273	1.31362	chr6	159727266	159727353	88	-	17	16	16	21	8	13	10	9	0.13026	0.0649068	0.113688	0.123094	0.106808	0.177451	0.0494529	0.0769016	0.0621508	0.0711217	ENSE00002215216.1,ENSE00001363131.2	c(ENST00000545162.5, ENST00000401980.3)
ENSG00000112096.19_SOD2+ENSG00000285427.1_SOD2-OT1	E038	5.5587	0.0083579	16.4789	4.91947e-05	0.00383251	3.1706	6.18696	1.9304	chr6	159760258	159761036	779	-	10	6	3	5	5	6	5	5	0.00495105	0.00386874	0.00755457	0.00521452	0.0022623	0.00477281	0.00349154	0.00400949	0.00351044	0.00446349	ENSE00002284260.1	ENST00000535372.1
ENSG00000112096.19_SOD2+ENSG00000285427.1_SOD2-OT1	E039	6.73668	0.00482084	42.5225	6.98722e-11	1.98412e-08	3.03574	7.75046	2.70706	chr6	159761037	159761636	600	-	5	5	7	5	7	11	9	6	0.00589905	0.00776204	0.00490417	0.00564182	0.00685352	0.0061967	0.00634645	0.00954369	0.0082039	0.00695412	ENSE00002250644.1,ENSE00002284260.1	c(ENST00000546087.5, ENST00000535372.1)
ENSG00000112210.12_RAB23	E001	333.112	0.000526533	25.6293	4.13705e-07	5.69744e-05	31.971	35.5302	0.316757	chr6	57186992	57188782	1791	-	353	275	360	258	421	407	337	304	0.111286	0.116779	0.115992	0.103953	0.118079	0.107119	0.127871	0.118297	0.102911	0.118038	ENSE00001860416.2	ENST00000468148.6
ENSG00000112237.13_CCNC	E007	53.879	0.00067381	35.421	2.65604e-09	5.75225e-07	15.5474	11.5536	-0.862195	chr6	99543780	99544178	399	-	89	66	81	57	45	36	32	33	0.117186	0.0524247	0.13127	0.111988	0.119256	0.106229	0.0613513	0.0469683	0.0438638	0.0575153	ENSE00003677637.1,ENSE00003674965.1	c(ENST00000518714.5, ENST00000484049.6)
ENSG00000112237.13_CCNC	E009	37.4591	0.00540065	15.0958	0.000102192	0.00709136	12.8008	9.81079	-0.771041	chr6	99544206	99544273	68	-	66	37	47	48	24	31	24	26	0.467624	0.222059	0.571192	0.368378	0.406028	0.524897	0.191994	0.237316	0.193033	0.265893	ENSE00002121781.1,ENSE00001888781.1,ENSE00003677637.1,ENSE00003674965.1	c(ENST00000484049.6, ENST00000518714.5, ENST00000486428.6, ENST00000520371.5)
ENSG00000112297.18_CRYBG1	E004	18.484	0.0132655	16.6003	4.61436e-05	0.0036241	6.47548	9.81569	1.20299	chr6	106511430	106513039	1610	+	11	19	15	12	24	28	23	18	0.00575649	0.0081876	0.00402081	0.00798966	0.00547309	0.00554239	0.00810904	0.0090533	0.00781324	0.0077748	ENSE00003776258.1,ENSE00003776258.1	c(ENST00000651520.1, ENST00000633556.3)
ENSG00000112297.18_CRYBG1	E005	79.4932	0.00471615	27.4597	1.60404e-07	2.44752e-05	14.7581	18.9173	0.723552	chr6	106519131	106521453	2323	+	99	66	73	61	76	101	96	75	0.0205756	0.0213711	0.0250803	0.0192351	0.0184604	0.0195264	0.0177971	0.0226333	0.0226022	0.022452	ENSE00002704204.1	ENST00000633556.3
ENSG00000112367.12_FIG4	E124	10.4689	0.00365586	18.7193	1.51438e-05	0.00137793	7.44884	4.48541	-1.46536	chr6	109826697	109828495	1799	+	16	16	20	9	5	6	5	8	0.00537655	0.00196515	0.00523403	0.00602129	0.00653079	0.00372009	0.0015119	0.00173618	0.00152009	0.00309244	ENSE00003902995.1	ENST00000675552.1
ENSG00000112531.17_QKI	E031	171.3	0.00026995	14.5127	0.000139219	0.00916354	25.5644	22.9494	-0.317827	chr6	163564711	163565945	1235	+	226	206	237	159	160	136	153	118	0.107272	0.0655005	0.107693	0.112928	0.112732	0.0957352	0.0704754	0.0573254	0.0677569	0.0664443	ENSE00001419006.4,ENSE00001510836.2	c(ENST00000275262.11, ENST00000392127.6)
ENSG00000112531.17_QKI	E042	2167.73	4.99753e-05	45.36	1.6395e-11	5.05475e-09	77.3058	80.3213	0.133725	chr6	163571453	163573800	2348	+	2553	2220	2475	1857	2256	2157	2343	1770	0.62183	0.517718	0.639882	0.640112	0.619219	0.588106	0.522667	0.478219	0.545762	0.524225	ENSE00002206424.1,ENSE00002220775.2	c(ENST00000361758.8, ENST00000361752.8)
ENSG00000112541.16_PDE10A	E003	588.088	0.00157702	66.9411	2.79741e-16	1.54668e-13	40.5256	47.9908	0.521196	chr6	165327384	165331049	3666	-	585	529	643	465	702	680	606	564	0.0972394	0.0995301	0.0939097	0.0976931	0.103035	0.0943197	0.104167	0.0965587	0.0904085	0.106987	ENSE00003836038.1,ENSE00003836038.1,ENSE00001442887.1,ENSE00003836038.1,ENSE00003837500.1,ENSE00003839079.1,ENSE00003837500.1,ENSE00003839079.1,ENSE00003839079.1,ENSE00003893081.1	c(ENST00000649761.1, ENST00000647590.1, ENST00000649247.1, ENST00000647837.1, ENST00000649273.1, ENST00000366882.6, ENST00000672902.1, ENST00000648917.1, ENST00000648884.1, ENST00000647989.1)
ENSG00000112541.16_PDE10A	E049	17.9501	0.00463095	18.8489	1.41494e-05	0.00129972	9.25932	6.16185	-1.17753	chr6	165893842	165894300	459	-	34	20	36	20	14	14	7	4	0.0378919	0.0117178	0.0435927	0.0294997	0.0460741	0.032401	0.016592	0.0158778	0.00834093	0.00606024	ENSE00003840028.1,ENSE00003893312.1	c(ENST00000650248.1, ENST00000672224.1)
ENSG00000112541.16_PDE10A	E050	42.4728	0.00824628	51.4106	7.49331e-13	2.80883e-10	14.6242	8.4844	-1.5782	chr6	165894301	165896237	1937	-	77	57	99	44	19	21	21	13	0.0225581	0.00539408	0.0233942	0.0199226	0.0300243	0.0168914	0.00533591	0.00564371	0.00592951	0.0046672	ENSE00003893312.1	ENST00000672224.1
ENSG00000112541.16_PDE10A	E051	42.6294	0.0151506	39.5387	3.21617e-10	8.23133e-08	14.5861	8.48783	-1.56945	chr6	165901820	165902912	1093	-	94	63	68	50	21	28	9	16	0.0400498	0.00961765	0.0506121	0.039023	0.0365473	0.0340167	0.0104516	0.0133356	0.00450352	0.0101799	ENSE00003838739.1	ENST00000649362.1
ENSG00000112541.16_PDE10A	E052	23.0175	0.00145308	45.5108	1.51799e-11	4.70114e-09	10.814	6.16521	-1.62538	chr6	165908802	165909080	279	-	45	33	44	28	14	9	10	6	0.0855669	0.0196618	0.0949195	0.0800775	0.0926436	0.0746269	0.0272966	0.0167924	0.0196031	0.0149551	ENSE00001730955.1	ENST00000444465.1
ENSG00000112541.16_PDE10A	E053	16.1744	0.00305184	25.3548	4.76954e-07	6.47598e-05	8.92318	5.40898	-1.44698	chr6	165910808	165910932	125	-	23	27	35	17	9	8	6	7	0.130034	0.0344196	0.108284	0.146236	0.164485	0.10113	0.0391667	0.0333162	0.0262525	0.0389431	ENSE00001686388.1,ENSE00001686388.1,ENSE00001686388.1,ENSE00001686388.1	c(ENST00000650248.1, ENST00000649754.1, ENST00000444465.1, ENST00000649362.1)
ENSG00000112541.16_PDE10A	E054	37.6896	0.000985961	62.7571	2.33835e-15	1.18324e-12	13.6333	8.19736	-1.47387	chr6	165924232	165924592	361	-	73	52	69	45	18	22	13	16	0.105375	0.0273412	0.119004	0.0975207	0.112282	0.092693	0.0271237	0.0317242	0.0196954	0.0308216	ENSE00003839890.1	ENST00000649362.1
ENSG00000112541.16_PDE10A	E055	58.7246	0.000676528	107.347	3.73706e-25	4.59156e-22	17.0941	10.0074	-1.55468	chr6	165939456	165940588	1133	-	104	92	105	76	26	39	24	14	0.0533286	0.0126451	0.0540195	0.0549742	0.054441	0.0498799	0.0124833	0.0179188	0.0115854	0.00859291	ENSE00001650485.1	ENST00000455853.1
ENSG00000112541.16_PDE10A	E056	13.549	0.0028998	25.7274	3.93199e-07	5.44496e-05	8.24793	4.73461	-1.60391	chr6	165940589	165940766	178	-	22	20	22	23	8	8	6	1	0.0793737	0.0175468	0.0727361	0.0760695	0.0726055	0.0960837	0.0244486	0.0233962	0.0184357	0.00390681	ENSE00001650485.1,ENSE00002710715.1	c(ENST00000455853.1, ENST00000581850.1)
ENSG00000112541.16_PDE10A	E057	28.379	0.00357979	48.9659	2.6045e-12	9.00009e-10	11.9347	6.84197	-1.61025	chr6	165946772	165947220	449	-	52	36	58	37	12	17	5	14	0.0648997	0.0155055	0.068156	0.0542821	0.0758837	0.0612769	0.0145385	0.0197096	0.0060905	0.0216832	ENSE00002718494.1	ENST00000584179.1
ENSG00000112541.16_PDE10A	E058	18.022	0.00210671	43.393	4.47789e-11	1.3071e-08	9.71605	5.13072	-1.8459	chr6	165948223	165948463	241	-	37	26	35	23	13	5	5	4	0.0799175	0.0157582	0.0903508	0.0730394	0.0853135	0.0709664	0.0293434	0.0108001	0.011347	0.0115421	ENSE00002691460.1	ENST00000584911.1
ENSG00000112541.16_PDE10A	E059	11.6631	0.01666	19.9762	7.84121e-06	0.000781148	7.67316	4.19267	-1.74601	chr6	165948464	165948608	145	-	14	21	21	19	8	4	1	5	0.0843469	0.0180312	0.0568208	0.098051	0.0850782	0.0974378	0.0300128	0.0143604	0.00377191	0.0239797	ENSE00002734461.1,ENSE00002691460.1	c(ENST00000584179.1, ENST00000584911.1)
ENSG00000112541.16_PDE10A	E061	27.4894	0.0318871	18.7721	1.47305e-05	0.00134553	11.5956	7.10399	-1.41805	chr6	165949255	165949619	365	-	49	36	52	36	21	19	3	9	0.0757028	0.0200095	0.0790042	0.0667745	0.0836908	0.0733418	0.0312976	0.0270979	0.00449529	0.0171472	ENSE00002731507.1,ENSE00002687975.1,ENSE00002691460.1	c(ENST00000584179.1, ENST00000584911.1, ENST00000581850.1)
ENSG00000112541.16_PDE10A	E062	19.7132	0.00836119	30.4089	3.49914e-08	6.16769e-06	9.95308	5.75559	-1.58373	chr6	165949620	165949914	295	-	35	36	34	22	16	8	4	6	0.0689005	0.0162953	0.0698221	0.0826193	0.0677055	0.0554552	0.0295041	0.014117	0.00741596	0.014144	ENSE00002687975.1,ENSE00002691460.1	c(ENST00000584179.1, ENST00000584911.1)
ENSG00000112541.16_PDE10A	E063	13.711	0.00285649	34.4671	4.33519e-09	9.05276e-07	8.51992	4.41649	-1.89859	chr6	165986108	165986496	389	-	32	20	25	16	6	4	7	3	0.0378896	0.00723707	0.0484114	0.0348082	0.0377535	0.0305853	0.00839046	0.00535285	0.00984187	0.00536308	ENSE00002715269.1,ENSE00002715269.1,ENSE00002321243.1	c(ENST00000535229.1, ENST00000580695.1, ENST00000647768.2)
ENSG00000112541.16_PDE10A	E064	12.6286	0.020177	30.3505	3.60612e-08	6.33843e-06	8.32566	3.82129	-2.24981	chr6	165986497	165986603	107	-	32	15	23	19	7	1	6	1	0.132306	0.0194052	0.176	0.0949092	0.126273	0.132042	0.0355876	0.00486509	0.0306688	0.00649918	ENSE00002715269.1,ENSE00002715269.1	c(ENST00000580695.1, ENST00000647768.2)
ENSG00000112541.16_PDE10A	E065	52.0138	0.0115555	29.3329	6.09516e-08	1.02486e-05	15.5663	10.3721	-1.17832	chr6	165987529	165987914	386	-	91	60	104	59	33	23	22	32	0.128978	0.0415868	0.13874	0.105236	0.158275	0.11366	0.0465062	0.0310181	0.031172	0.0576508	ENSE00003895654.1,ENSE00003893963.1,ENSE00003836015.1,ENSE00003835417.1,ENSE00003833687.1,ENSE00001637706.1,ENSE00001598475.1,ENSE00002705507.1,ENSE00002694011.1,ENSE00002685418.1	c(ENST00000584179.1, ENST00000649882.1, ENST00000455853.1, ENST00000650248.1, ENST00000672859.1, ENST00000649754.1, ENST00000584911.1, ENST00000581850.1, ENST00000672902.1, ENST00000444465.1)
ENSG00000112541.16_PDE10A	E069	8.18691	0.0188566	14.9892	0.000108131	0.00742941	6.5425	3.56032	-1.75721	chr6	165987936	165987965	30	-	14	9	23	9	5	2	4	2	0.287799	0.0611631	0.274634	0.203106	0.450374	0.223081	0.0906636	0.0347043	0.0729236	0.0463608	ENSE00003895654.1,ENSE00003836015.1,ENSE00003833687.1,ENSE00001598475.1,ENSE00002694011.1,ENSE00002685418.1	c(ENST00000584179.1, ENST00000649882.1, ENST00000455853.1, ENST00000650248.1, ENST00000584911.1, ENST00000672902.1)
ENSG00000112695.11_COX7A2	E020	48.8856	0.00292182	56.542	5.50104e-14	2.38274e-11	15.5263	9.93146	-1.29655	chr6	75250056	75250323	268	-	90	65	80	60	38	30	28	11	0.175917	0.0552721	0.197631	0.164202	0.175357	0.166479	0.0771317	0.0582722	0.0571416	0.028543	ENSE00001451687.1	ENST00000370081.6
ENSG00000112701.18_SENP6	E046	94.4161	0.000412555	19.9392	7.99437e-06	0.000793043	16.5773	19.5783	0.485636	chr6	75715905	75718281	2377	+	74	74	89	65	131	119	126	91	0.0204318	0.0279138	0.018321	0.0210767	0.0219952	0.0203341	0.0299796	0.0260611	0.0289915	0.0266229	ENSE00001451483.3	ENST00000447266.7
ENSG00000112715.24_VEGFA	E020	1843.8	4.30635e-05	14.3646	0.000150608	0.00975599	74.3112	72.5125	-0.083719	chr6	43778460	43778536	77	+	2275	1927	2372	1846	1777	1782	1652	1353	17.5635	12.1387	17.3875	16.9431	18.0963	17.8272	12.554	12.0474	11.7341	12.2194	ENSE00001889795.1,ENSE00003501088.1,ENSE00003501088.1,ENSE00003501088.1,ENSE00003501088.1,ENSE00003501088.1,ENSE00003501088.1,ENSE00003501088.1,ENSE00003501088.1,ENSE00003501088.1,ENSE00003501088.1,ENSE00003501088.1,ENSE00003501088.1,ENSE00003684000.1,ENSE00003501088.1,ENSE00003501088.1,ENSE00003501088.1,ENSE00003501088.1,ENSE00003501088.1,ENSE00003501088.1,ENSE00003501088.1,ENSE00003684000.1,ENS…	c(ENST00000457104.6, ENST00000372067.7, ENST00000519767.5, ENST00000518538.5, ENST00000372064.8, ENST00000372077.8, ENST00000476772.5, ENST00000497139.5, ENST00000413642.7, ENST00000523950.5, ENST00000324450.10, ENST00000523125.5, ENST00000480614.1, ENST00000425836.6, ENST00000672860.2, ENST00000518824.5, ENST00000493786.2, ENST00000520948.5, ENST00000518689.5, ENST00000482630.6, ENST00000230480.…
ENSG00000112715.24_VEGFA	E024	1543.73	0.000963791	34.2708	4.79523e-09	9.96604e-07	65.2654	71.4976	0.305384	chr6	43778938	43780731	1794	+	1617	1416	1806	1375	1722	1765	1655	1219	0.556528	0.502844	0.530438	0.534369	0.591374	0.569931	0.52215	0.51215	0.504551	0.472524	ENSE00001949610.1	ENST00000480614.1
ENSG00000112715.24_VEGFA	E029	436.361	0.000113599	17.4702	2.91853e-05	0.00243569	39.3454	36.7965	-0.20308	chr6	43781956	43782010	55	+	542	493	574	448	375	400	363	338	6.01393	3.84456	5.79941	6.06855	6.13079	6.05699	3.70897	3.78593	3.60972	4.27362	ENSE00003650262.1,ENSE00003650262.1,ENSE00001655543.1,ENSE00003650262.1,ENSE00003650262.1,ENSE00003650262.1,ENSE00003650262.1,ENSE00003650262.1,ENSE00003650262.1,ENSE00003650262.1,ENSE00003650262.1,ENSE00001655543.1,ENSE00003650262.1,ENSE00003650262.1,ENSE00001949610.1,ENSE00003475624.1	c(ENST00000372067.7, ENST00000413642.7, ENST00000523950.5, ENST00000518689.5, ENST00000482630.6, ENST00000480614.1, ENST00000523125.5, ENST00000230480.10, ENST00000672860.2, ENST00000518824.5, ENST00000523873.5, ENST00000417285.6, ENST00000493786.2, ENST00000520948.5, ENST00000425836.6, ENST00000372055.8)
ENSG00000112769.20_LAMA4	E044	1469.69	4.55791e-05	32.2482	1.35681e-08	2.6e-06	65.2954	68.4325	0.156217	chr6	112165165	112165276	112	-	1574	1389	1553	1183	1697	1614	1691	1261	8.16666	7.95781	8.27054	8.39624	8.14555	7.85432	8.24229	7.50171	8.25762	7.8296	ENSE00000762337.1,ENSE00000762337.1,ENSE00000762337.1,ENSE00000762337.1	c(ENST00000230538.12, ENST00000522006.5, ENST00000424408.6, ENST00000389463.9)
ENSG00000112769.20_LAMA4	E086	32.8388	0.00170805	14.6133	0.000131981	0.00876692	12.0424	9.37054	-0.726758	chr6	112254596	112254647	52	-	53	44	45	26	29	24	23	24	0.513212	0.276626	0.599818	0.572862	0.508366	0.371802	0.303374	0.240261	0.24191	0.32096	ENSE00002123205.1,ENSE00002099001.1,ENSE00001742698.1	c(ENST00000519932.5, ENST00000455073.1, ENST00000522006.5)
ENSG00000112855.17_HARS2+ENSG00000146007.11_ZMAT2	E063	165.388	0.000272289	18.4853	1.7122e-05	0.00153306	25.2694	22.5169	-0.339469	chr5	140703918	140703991	74	+	235	174	206	160	130	162	149	128	1.67598	1.09984	1.86889	1.59191	1.63532	1.60779	0.955643	1.13961	1.10124	1.20288	ENSE00003299003.1,ENSE00003299003.1,ENSE00002024182.1	c(ENST00000506644.3, ENST00000519913.6, ENST00000274712.8)
ENSG00000112893.9_MAN2A1	E031	1269.61	0.000249325	21.1904	4.15849e-06	0.000445	61.1243	64.0473	0.153005	chr5	109867179	109869625	2447	+	1603	1357	1628	1130	1244	1276	1083	1009	0.373796	0.269202	0.38552	0.375445	0.39083	0.343389	0.276548	0.271451	0.24206	0.286747	ENSE00002026370.1	ENST00000503970.2
ENSG00000113140.11_SPARC	E001	13699.2	0.000778802	71.5699	2.6761e-17	1.63068e-14	144.235	154.975	0.350304	chr5	151661096	151662487	1392	-	10773	9726	10713	8834	18976	19194	18099	14958	4.63127	7.29438	4.55454	4.73038	4.52105	4.71911	7.41566	7.17796	7.11123	7.47268	ENSE00001023043.8	ENST00000231061.9
ENSG00000113140.11_SPARC	E010	29079.9	3.13297e-05	16.1909	5.7269e-05	0.00435769	185.426	184.646	-0.0242638	chr5	151667474	151667584	111	-	26016	23955	27517	22199	36587	39782	33693	26940	144.596	175.166	137.932	146.108	145.628	148.714	179.303	186.569	166.015	168.778	ENSE00000841271.1,ENSE00002127405.1,ENSE00000841271.1,ENSE00002296622.1,ENSE00000841271.1,ENSE00002127757.1	c(ENST00000537849.1, ENST00000231061.9, ENST00000521569.1, ENST00000524277.1, ENST00000520687.1, ENST00000538026.5)
ENSG00000113140.11_SPARC	E022	112.664	0.000489765	27.0084	2.02572e-07	3.01058e-05	17.5604	21.2688	0.560173	chr5	151679074	151679299	226	-	86	67	83	66	180	170	162	109	0.214388	0.38807	0.223943	0.200709	0.215743	0.217159	0.43326	0.391575	0.392045	0.335398	ENSE00002138133.1	ENST00000522348.1
ENSG00000113161.16_HMGCR	E046	156.215	0.000370729	19.0358	1.2829e-05	0.00119495	21.5628	24.467	0.371391	chr5	75361424	75362101	678	+	122	114	148	101	213	201	178	187	0.114684	0.165154	0.105895	0.113835	0.128233	0.110773	0.170897	0.154327	0.143588	0.191803	ENSE00001859900.2	ENST00000287936.9
ENSG00000113296.14_THBS4	E002	4.02123	0.00972413	18.7823	1.46517e-05	0.00133999	4.83496	2.17333	-2.30815	chr5	79991332	79991412	81	+	9	4	12	4	3	1	1	0	0.055643	0.0083316	0.065389	0.033433	0.0870288	0.0367212	0.0201475	0.00642673	0.00675218	0	ENSE00002054886.1,ENSE00002057212.1	c(ENST00000513310.5, ENST00000510218.1)
ENSG00000113296.14_THBS4	E003	3.73108	0.0108186	28.2644	1.05826e-07	1.68734e-05	4.83687	1.37489	-3.63062	chr5	79998332	79998375	44	+	10	5	9	5	1	0	1	0	0.103836	0.00619834	0.13375	0.076934	0.120159	0.0845005	0.0123632	0	0.0124302	0	ENSE00002087712.1,ENSE00002045796.1	c(ENST00000513310.5, ENST00000510218.1)
ENSG00000113296.14_THBS4	E004	3.69504	0.00970967	23.4333	1.29319e-06	0.000158733	4.75225	1.68367	-2.99501	chr5	79998376	79998427	52	+	9	5	10	4	1	2	0	0	0.0842811	0.00762073	0.101856	0.065098	0.11297	0.0572003	0.0104612	0.0200217	0	0	ENSE00002045796.1	ENST00000510218.1
ENSG00000113361.13_CDH6+ENSG00000250482.3_DUX4L51	E018	138.007	0.000307684	15.7066	7.39638e-05	0.00539544	23.1045	20.9044	-0.293675	chr5	31317375	31317492	118	+	137	124	171	135	150	154	153	100	0.774183	0.667342	0.683259	0.711444	0.851297	0.850733	0.691502	0.679381	0.709151	0.589332	ENSE00003544819.1,ENSE00003544819.1,ENSE00003632268.1	c(ENST00000265071.3, ENST00000514738.5, ENST00000504835.1)
ENSG00000113361.13_CDH6+ENSG00000250482.3_DUX4L51	E022	1158.32	0.000642958	105.448	9.74049e-25	1.15524e-21	56.0423	63.1976	0.389301	chr5	31322818	31329146	6329	+	900	873	1017	856	1495	1614	1494	1160	0.0930101	0.129453	0.0836863	0.0933856	0.0943958	0.100573	0.128496	0.132753	0.129106	0.127457	ENSE00001390780.2	ENST00000265071.3
ENSG00000113441.16_LNPEP	E027	1967.61	0.000444428	36.554	1.48494e-09	3.38975e-07	72.8632	76.7125	0.176897	chr5	97029037	97037513	8477	+	1579	1379	1791	1300	2935	2610	2362	2060	0.114476	0.167502	0.109619	0.110134	0.124114	0.114036	0.188343	0.160278	0.152394	0.168992	ENSE00001886292.2	ENST00000231368.10
ENSG00000113448.19_PDE4D	E043	6.00157	0.0170573	20.0452	7.5634e-06	0.000756479	3.00428	6.27021	2.12454	chr5	59275338	59276119	782	-	3	3	4	4	6	7	8	12	0.00291584	0.006275	0.00225768	0.00259726	0.00300483	0.0038036	0.00417377	0.00465979	0.00559516	0.0106713	ENSE00001538508.2	ENST00000503258.5
ENSG00000113594.10_LIFR	E002	1444.51	0.000864819	23.2281	1.43882e-06	0.000174444	63.8888	67.8806	0.200992	chr5	38474963	38482218	7256	-	1280	1188	1313	999	1851	1778	1843	1480	0.105835	0.136772	0.103815	0.110846	0.1063	0.102379	0.138769	0.127558	0.138918	0.141843	ENSE00002061828.2,ENSE00001658887.1	c(ENST00000453190.7, ENST00000263409.8)
ENSG00000113600.11_C9+ENSG00000153071.15_DAB2	E018	2146.37	0.000304606	18.2961	1.8909e-05	0.00166882	76.7639	79.8235	0.13628	chr5	39371678	39373020	1343	-	2004	1897	2152	1629	2494	2368	2982	1935	0.919429	1.0361	0.87815	0.956296	0.941311	0.901959	1.01019	0.917869	1.2144	1.00195	ENSE00003730584.1,ENSE00003845201.1,ENSE00001281123.6	c(ENST00000339788.10, ENST00000545653.5, ENST00000320816.11)
ENSG00000113600.11_C9+ENSG00000153071.15_DAB2	E027	89.5907	0.000413828	14.7801	0.000120802	0.00813648	19.0335	16.4697	-0.422086	chr5	39385168	39385428	261	-	91	95	116	88	91	83	96	67	0.240854	0.183723	0.205186	0.246425	0.261087	0.250717	0.189664	0.165544	0.201169	0.178516	ENSE00002031756.1	ENST00000512525.5
[truncated: 4,504 more rows]

## Sheet: isoformSwitchAnalysis_sign0.05
gene_id	isoform_id	condition_1	condition_2	dIF	pvalue	padj	IF1	IF2	symbol
[truncated: 882 more rows]

[truncated: 5 more sheets: rMATS_sign0.05_SE, rMATS_sign0.05_RI, rMATS_sign0.05_A3SS, rMATS_sign0.05_A5SS, rMATS_sign0.05_MXE]
