# Supplementary material for: Myocardin regulates exon usage in smooth muscle cells through induction of splicing regulatory factors
Source: Cell Mol Life Sci. 2022 Aug 1;79(8):459. doi: 10.1007/s00018-022-04497-7 (PMC9343278; doi:10.1007/s00018-022-04497-7)
Supplement: Supplementary file 7 — Supplementary file7 (XLSX 36 KB) [file 18_2022_4497_MOESM7_ESM.xlsx]

## Sheet: GTEx_key_gene_correlation_with_
N	Tissue	Gene	Feature1	Feature2	Feature1_rho	Feature2_rho	Pvalue	Feature1_rho vs Feature2_rho hypothesis	Pattern consistent with results
56	esophagus	TPM1	junction_3	junction_9	0.5289	0.1311	0	greater	TRUE
57	aorta	TPM1	ENST00000267996.11	ENST00000358278.7	0.4597	0.0057	0	greater	TRUE
60	esophagus	TPM1	ENST00000267996.11	ENST00000358278.7	0.608	0.17	0	greater	TRUE
132	esophagus	TPM1	junction_17	junction_18	0.5679	0.2855	0	greater	TRUE
157	aorta	SLMAP	exon_24	exon_4	0.6081	0.0657	0	greater	TRUE
158	aorta	SLMAP	exon_24	exon_11	0.6081	0.0888	0	greater	TRUE
165	aorta	SLMAP	exon_20	exon_4	0.6506	0.0657	0	greater	TRUE
166	aorta	SLMAP	exon_20	exon_11	0.6506	0.0888	0	greater	TRUE
182	coronary	VCL	ENST00000211998.9	ENST00000372755.7	0.759	0.325	0	greater	TRUE
183	tibial	VCL	ENST00000211998.9	ENST00000372755.7	0.4886	0.0801	0	greater	TRUE
184	esophagus	VCL	ENST00000211998.9	ENST00000372755.7	0.5991	0.0538	0	greater	TRUE
204	esophagus	MBNL1	ENST00000324196.9	ENST00000463374.5	0.3815	-0.1452	0	greater	TRUE
206	coronary	MBNL1	ENST00000324196.9	ENST00000545754.5	0.6468	-0.0209	0	greater	TRUE
208	esophagus	MBNL1	ENST00000324196.9	ENST00000545754.5	0.3815	-0.2331	0	greater	TRUE
242	coronary	ACTN1	exon_28	exon_27	0.5308	-0.1145	0	greater	TRUE
244	esophagus	ACTN1	exon_28	exon_27	0.4185	-0.147	0	greater	TRUE
324	esophagus	PPP1R12A	ENST00000548908.2	ENST00000261207.9	0.5045	0.0452	0	greater	TRUE
145	aorta	SLMAP	ENST00000295951.7	ENST00000417128.5	0.1471	0.7985	1.92246e-55	less	TRUE
174	aorta	SLMAP	junction_22	junction_25	0.0986	0.6999	8.45802e-45	less	TRUE
153	aorta	SLMAP	ENST00000295951.7	ENST00000495364.5	0.1471	0.703	5.56322e-41	less	TRUE
248	esophagus	MBNL1	junction_4	junction_7	-0.1987	0.4315	7.76685e-32	less	TRUE
368	esophagus	PPP1R12A	junction_4	junction_5	0.3482	0.6616	1.38669e-28	less	TRUE
246	coronary	MBNL1	junction_4	junction_7	-0.1217	0.5822	8.75677e-26	less	TRUE
367	esophagus	PPP1R12A	junction_4	junction_3	0.3482	0.6485	7.19365e-21	less	TRUE
149	aorta	SLMAP	ENST00000295951.7	ENST00000494088.5	0.1471	0.534	9.65261e-21	less	TRUE
173	aorta	SLMAP	junction_22	junction_23	0.0986	0.4012	2.25332e-17	less	TRUE
133	aorta	SLMAP	ENST00000295952.7	ENST00000417128.5	0.5907	0.7985	2.91606e-17	less	TRUE
59	tibial	TPM1	ENST00000267996.11	ENST00000358278.7	0.3537	-0.0355	1.11022e-16	greater	TRUE
328	esophagus	PPP1R12A	ENST00000552892.1	ENST00000261207.9	0.43	0.0452	1.11022e-16	greater	TRUE
131	esophagus	TPM1	junction_17	junction_16	0.5679	0.3372	1.66533e-15	greater	TRUE
136	esophagus	SLMAP	ENST00000295952.7	ENST00000417128.5	0.3138	0.6041	1.93979e-15	less	TRUE
207	tibial	MBNL1	ENST00000324196.9	ENST00000545754.5	0.34	-0.071	2.66454e-15	greater	TRUE
181	aorta	VCL	ENST00000211998.9	ENST00000372755.7	0.517	0.1303	4.32987e-15	greater	TRUE
135	tibial	SLMAP	ENST00000295952.7	ENST00000417128.5	0.3159	0.5353	6.70391e-15	less	TRUE
147	tibial	SLMAP	ENST00000295951.7	ENST00000417128.5	0.2602	0.5353	2.84755e-14	less	TRUE
120	esophagus	TPM1	exon_9	exon_8	0.548	0.3018	3.29736e-14	greater	TRUE
200	esophagus	VCL	junction_26	junction_27	0.3548	0.557	2.14123e-13	less	TRUE
58	coronary	TPM1	ENST00000267996.11	ENST00000358278.7	0.5928	0.2139	3.06311e-13	greater	TRUE
199	esophagus	VCL	junction_26	junction_25	0.3548	0.5499	2.07413e-12	less	TRUE
245	aorta	MBNL1	junction_4	junction_7	0.0124	0.3434	2.99866e-12	less	TRUE
209	aorta	MBNL1	ENST00000324196.9	ENST00000324210.9	0.4766	0.1647	5.38702e-12	greater	TRUE
8	esophagus	MYLK	ENST00000578202.1	ENST00000360772.7	0.7144	0.534	8.72924e-12	greater	TRUE
247	tibial	MBNL1	junction_4	junction_7	-0.0915	0.2046	1.48642e-11	less	TRUE
88	esophagus	TPM1	ENST00000267996.11	ENST00000558314.5	0.608	0.4074	1.69199e-11	greater	TRUE
91	tibial	TPM1	ENST00000334895.9	ENST00000358278.7	0.3097	-0.0355	2.6502e-11	greater	TRUE
155	tibial	SLMAP	ENST00000295951.7	ENST00000495364.5	0.2602	0.5057	5.13452e-11	less	TRUE
125	aorta	TPM1	junction_17	junction_16	0.3593	0.088	5.27518e-11	greater	TRUE
170	tibial	SLMAP	exon_20	exon_11	0.3963	0.1814	5.33611e-11	greater	TRUE
117	aorta	TPM1	exon_9	exon_8	0.3502	0.0494	6.99966e-11	greater	TRUE
359	esophagus	PPP1R12A	exon_28	exon_30	0.6347	0.4055	1.23734e-10	greater	TRUE
104	esophagus	TPM1	ENST00000559556.5	ENST00000358278.7	0.5115	0.17	1.91596e-10	greater	TRUE
210	coronary	MBNL1	ENST00000324196.9	ENST00000324210.9	0.6468	0.2989	2.60978e-10	greater	TRUE
123	tibial	TPM1	junction_3	junction_2	0.1076	0.2786	2.95889e-10	less	TRUE
323	tibial	PPP1R12A	ENST00000548908.2	ENST00000261207.9	0.3862	0.0868	5.88153e-10	greater	TRUE
175	coronary	SLMAP	junction_22	junction_23	0.2424	0.5134	5.88391e-10	less	TRUE
327	tibial	PPP1R12A	ENST00000552892.1	ENST00000261207.9	0.3549	0.0868	6.97514e-10	greater	TRUE
202	coronary	MBNL1	ENST00000324196.9	ENST00000463374.5	0.6468	0.2818	7.76908e-10	greater	TRUE
203	tibial	MBNL1	ENST00000324196.9	ENST00000463374.5	0.34	0.0454	8.03776e-10	greater	TRUE
168	coronary	SLMAP	exon_20	exon_11	0.5627	0.2759	1.06527e-09	greater	TRUE
72	esophagus	TPM1	ENST00000561425.5	ENST00000358278.7	0.4592	0.17	1.89512e-09	greater	TRUE
332	esophagus	PPP1R12A	ENST00000548908.2	ENST00000550351.5	0.5045	0.3806	2.1567e-09	greater	TRUE
122	coronary	TPM1	junction_3	junction_2	0.2563	0.5312	2.27392e-09	less	TRUE
241	aorta	ACTN1	exon_28	exon_27	0.3139	0.0163	2.69199e-09	greater	TRUE
53	tibial	TPM1	junction_3	junction_5	0.1076	0.2688	2.80109e-09	less	TRUE
197	tibial	VCL	junction_26	junction_25	0.1849	0.3985	4.14332e-09	less	TRUE
177	tibial	SLMAP	junction_22	junction_23	0.2173	0.365	5.38711e-09	less	TRUE
51	coronary	TPM1	junction_3	junction_5	0.2563	0.5283	5.84996e-09	less	TRUE
126	aorta	TPM1	junction_17	junction_18	0.3593	0.0823	8.45668e-09	greater	TRUE
169	tibial	SLMAP	exon_20	exon_4	0.3963	0.212	1.41333e-08	greater	TRUE
198	tibial	VCL	junction_26	junction_27	0.1849	0.3869	2.62162e-08	less	TRUE
7	tibial	MYLK	ENST00000578202.1	ENST00000360772.7	0.3327	0.1384	2.68364e-08	greater	TRUE
178	tibial	SLMAP	junction_22	junction_25	0.2173	0.4385	3.00174e-08	less	TRUE
144	esophagus	SLMAP	ENST00000295952.7	ENST00000495364.5	0.3138	0.5757	3.55055e-08	less	TRUE
167	coronary	SLMAP	exon_20	exon_4	0.5627	0.3009	4.43836e-08	greater	TRUE
179	esophagus	SLMAP	junction_22	junction_23	0.415	0.531	6.0608e-08	less	TRUE
160	coronary	SLMAP	exon_24	exon_11	0.548	0.2759	7.18892e-08	greater	TRUE
326	coronary	PPP1R12A	ENST00000552892.1	ENST00000261207.9	0.4794	0.2068	8.6142e-08	greater	TRUE
49	aorta	TPM1	junction_3	junction_5	0.1997	0.381	1.03065e-07	less	TRUE
134	coronary	SLMAP	ENST00000295952.7	ENST00000417128.5	0.4082	0.6576	1.05635e-07	less	TRUE
243	tibial	ACTN1	exon_28	exon_27	0.1633	-0.0757	1.0712e-07	greater	TRUE
66	coronary	TPM1	ENST00000267996.11	ENST00000403994.7	0.5928	0.273	1.34667e-07	greater	TRUE
69	aorta	TPM1	ENST00000561425.5	ENST00000358278.7	0.3371	0.0057	1.87212e-07	greater	TRUE
162	tibial	SLMAP	exon_24	exon_11	0.3611	0.1814	2.71303e-07	greater	TRUE
130	tibial	TPM1	junction_17	junction_18	0.2699	0.0662	3.15781e-07	greater	TRUE
205	aorta	MBNL1	ENST00000324196.9	ENST00000545754.5	0.4766	0.2086	4.64669e-07	greater	TRUE
195	coronary	VCL	junction_26	junction_25	0.4208	0.6162	4.8083e-07	less	TRUE
61	aorta	TPM1	ENST00000267996.11	ENST00000559556.5	0.4597	0.221	4.93473e-07	greater	TRUE
121	aorta	TPM1	junction_3	junction_2	0.1997	0.3727	5.08551e-07	less	TRUE
172	esophagus	SLMAP	exon_20	exon_11	0.5598	0.4394	1.0177e-06	greater	TRUE
71	tibial	TPM1	ENST00000561425.5	ENST00000358278.7	0.1973	-0.0355	1.65684e-06	greater	TRUE
159	coronary	SLMAP	exon_24	exon_4	0.548	0.3009	1.98573e-06	greater	TRUE
143	tibial	SLMAP	ENST00000295952.7	ENST00000495364.5	0.3159	0.5057	2.2012e-06	less	TRUE
196	coronary	VCL	junction_26	junction_27	0.4208	0.6013	2.83797e-06	less	TRUE
232	coronary	MBNL1	junction_29	junction_30	0.348	0.5486	3.4988e-06	less	TRUE
171	esophagus	SLMAP	exon_20	exon_4	0.5598	0.4463	3.66415e-06	greater	TRUE
70	coronary	TPM1	ENST00000561425.5	ENST00000358278.7	0.4975	0.2139	3.91061e-06	greater	TRUE
128	coronary	TPM1	junction_17	junction_18	0.4106	0.1197	4.02784e-06	greater	TRUE
129	tibial	TPM1	junction_17	junction_16	0.2699	0.1241	5.78492e-06	greater	TRUE
127	coronary	TPM1	junction_17	junction_16	0.4106	0.1862	7.32204e-06	greater	TRUE
146	coronary	SLMAP	ENST00000295951.7	ENST00000417128.5	0.4489	0.6576	7.4274e-06	less	TRUE
231	coronary	MBNL1	junction_29	junction_28	0.348	0.5442	7.4622e-06	less	TRUE
89	aorta	TPM1	ENST00000334895.9	ENST00000358278.7	0.2829	0.0057	1.17442e-05	greater	TRUE
161	tibial	SLMAP	exon_24	exon_4	0.3611	0.212	1.27283e-05	greater	TRUE
63	tibial	TPM1	ENST00000267996.11	ENST00000559556.5	0.3537	0.1854	1.34604e-05	greater	TRUE
223	coronary	MBNL1	exon_18	exon_16	0.4659	0.235	1.96657e-05	greater	TRUE
62	coronary	TPM1	ENST00000267996.11	ENST00000559556.5	0.5928	0.3627	2.07833e-05	greater	TRUE
322	coronary	PPP1R12A	ENST00000548908.2	ENST00000261207.9	0.4778	0.2068	3.72051e-05	greater	TRUE
67	tibial	TPM1	ENST00000267996.11	ENST00000403994.7	0.3537	0.2056	4.00077e-05	greater	TRUE
114	coronary	TPM1	exon_2	exon_3	0.4854	0.2629	4.50345e-05	greater	TRUE
44	coronary	TPM1	junction_1	junction_9	0.3696	0.0569	4.79606e-05	greater	TRUE
164	esophagus	SLMAP	exon_24	exon_11	0.5461	0.4394	5.08658e-05	greater	TRUE
48	esophagus	TPM1	junction_1	junction_9	0.3437	0.1311	5.94891e-05	greater	TRUE
5	aorta	MYLK	ENST00000578202.1	ENST00000360772.7	0.3496	0.1527	6.62447e-05	greater	TRUE
86	coronary	TPM1	ENST00000267996.11	ENST00000558314.5	0.5928	0.4047	6.8654e-05	greater	TRUE
55	esophagus	TPM1	junction_3	junction_5	0.5289	0.5859	8.45581e-05	less	TRUE
239	tibial	ACTN1	ENST00000438964.6	ENST00000193403.10	0.3331	0.213	9.42571e-05	greater	TRUE
118	coronary	TPM1	exon_9	exon_8	0.4039	0.1962	0.000119037	greater	TRUE
224	coronary	MBNL1	exon_18	exon_14	0.4659	0.2176	0.000120446	greater	TRUE
238	coronary	ACTN1	ENST00000438964.6	ENST00000193403.10	0.6574	0.5532	0.00014496	greater	TRUE
163	esophagus	SLMAP	exon_24	exon_4	0.5461	0.4463	0.000145244	greater	TRUE
124	esophagus	TPM1	junction_3	junction_2	0.5289	0.5833	0.000153452	less	TRUE
193	aorta	VCL	junction_26	junction_25	0.198	0.3438	0.000258648	less	TRUE
103	tibial	TPM1	ENST00000559556.5	ENST00000358278.7	0.1854	-0.0355	0.000278677	greater	TRUE
68	esophagus	TPM1	ENST00000267996.11	ENST00000403994.7	0.608	0.5315	0.000319963	greater	TRUE
194	aorta	VCL	junction_26	junction_27	0.198	0.3322	0.000444475	less	TRUE
6	coronary	MYLK	ENST00000578202.1	ENST00000360772.7	0.5429	0.4065	0.000469929	greater	TRUE
211	tibial	MBNL1	ENST00000324196.9	ENST00000324210.9	0.34	0.2243	0.000499304	greater	TRUE
240	esophagus	ACTN1	ENST00000438964.6	ENST00000193403.10	0.5209	0.4374	0.000506742	greater	TRUE
237	aorta	ACTN1	ENST00000438964.6	ENST00000193403.10	0.4243	0.3087	0.000516529	greater	TRUE
296	esophagus	SMAD9	ENST00000399275.6	ENST00000350148.9	0.1801	0.2957	0.000541509	less	TRUE
141	aorta	SLMAP	ENST00000295952.7	ENST00000495364.5	0.5907	0.703	0.000595095	less	TRUE
78	coronary	TPM1	ENST00000561425.5	ENST00000403994.7	0.4975	0.273	0.0006195	greater	TRUE
176	coronary	SLMAP	junction_22	junction_25	0.2424	0.4482	0.000701712	less	TRUE
85	aorta	TPM1	ENST00000267996.11	ENST00000558314.5	0.4597	0.3019	0.000773367	greater	TRUE
64	esophagus	TPM1	ENST00000267996.11	ENST00000559556.5	0.608	0.5115	0.00100344	greater	TRUE
101	aorta	TPM1	ENST00000559556.5	ENST00000358278.7	0.221	0.0057	0.0010422	greater	TRUE
119	tibial	TPM1	exon_9	exon_8	0.2258	0.1118	0.00121942	greater	TRUE
65	aorta	TPM1	ENST00000267996.11	ENST00000403994.7	0.4597	0.3241	0.00130733	greater	TRUE
337	aorta	PPP1R12A	ENST00000548908.2	ENST00000550299.5	0.3822	0.2053	0.00132714	greater	TRUE
360	esophagus	PPP1R12A	exon_28	exon_20	0.6347	0.5802	0.00163685	greater	TRUE
187	coronary	VCL	exon_23	exon_22	0.6321	0.5492	0.00171993	greater	TRUE
42	aorta	TPM1	junction_1	junction_9	0.253	0.0602	0.00189544	greater	TRUE
221	aorta	MBNL1	exon_18	exon_16	0.2927	0.1609	0.00206371	greater	TRUE
352	esophagus	PPP1R12A	exon_28	exon_27	0.6347	0.5866	0.00255803	greater	TRUE
330	coronary	PPP1R12A	ENST00000548908.2	ENST00000550351.5	0.4778	0.3954	0.00412929	greater	TRUE
112	esophagus	TPM1	ENST00000559556.5	ENST00000558314.5	0.5115	0.4074	0.004454	greater	TRUE
321	aorta	PPP1R12A	ENST00000548908.2	ENST00000261207.9	0.3822	0.2437	0.00589562	greater	TRUE
90	coronary	TPM1	ENST00000334895.9	ENST00000358278.7	0.3852	0.2139	0.00659395	greater	TRUE
52	coronary	TPM1	junction_3	junction_9	0.2563	0.0569	0.00666834	greater	TRUE
277	aorta	LRRC17	exon_6	exon_5	-0.068	0.0332	0.00739206	less	TRUE
274	coronary	LRRC17	ENST00000249377.4	ENST00000339431.8	0.2876	0.3882	0.00765719	less	TRUE
116	esophagus	TPM1	exon_2	exon_3	0.565	0.5063	0.00765865	greater	TRUE
188	coronary	VCL	exon_23	exon_24	0.6321	0.5576	0.00782903	greater	TRUE
148	esophagus	SLMAP	ENST00000295951.7	ENST00000417128.5	0.5405	0.6041	0.00992105	less	TRUE
15	tibial	MYLK	ENST00000418370.6	ENST00000360772.7	0.2462	0.1384	0.0102262	greater	TRUE
351	esophagus	PPP1R12A	exon_28	exon_29	0.6347	0.5917	0.0108417	greater	TRUE
50	aorta	TPM1	junction_3	junction_9	0.1997	0.0602	0.0143624	greater	TRUE
201	aorta	MBNL1	ENST00000324196.9	ENST00000463374.5	0.4766	0.3659	0.0150239	greater	TRUE
24	esophagus	MYLK	ENST00000583087.5	ENST00000360772.7	0.6072	0.534	0.0159294	greater	TRUE
215	coronary	MBNL1	exon_18	exon_17	0.4659	0.3523	0.0167017	greater	TRUE
285	aorta	LRRC17	junction_7	junction_6	0.0175	-0.069	0.016948	greater	TRUE
331	tibial	PPP1R12A	ENST00000548908.2	ENST00000550351.5	0.3862	0.3477	0.01762	greater	TRUE
4	esophagus	MYLK	ENST00000578202.1	ENST00000354792.9	0.7144	0.6801	0.0179895	greater	TRUE
39	esophagus	MYLK	exon_36	exon_34	0.6225	0.5845	0.0182716	greater	TRUE
298	aorta	SMAD9	exon_5	exon_6	0.2039	0.2788	0.0194029	less	TRUE
235	esophagus	MBNL1	junction_29	junction_28	0.3049	0.3643	0.0198824	less	TRUE
287	coronary	LRRC17	junction_7	junction_6	0.3325	0.2507	0.0204495	greater	TRUE
81	aorta	TPM1	ENST00000267996.11	ENST00000560959.5	0.4597	0.3576	0.0207384	greater	TRUE
288	coronary	LRRC17	junction_7	junction_8	0.3325	0.2503	0.0221542	greater	TRUE
87	tibial	TPM1	ENST00000267996.11	ENST00000558314.5	0.3537	0.2777	0.0239229	greater	TRUE
142	coronary	SLMAP	ENST00000295952.7	ENST00000495364.5	0.4082	0.5368	0.0248841	less	TRUE
40	esophagus	MYLK	exon_36	exon_19	0.6225	0.5875	0.0267162	greater	TRUE
74	coronary	TPM1	ENST00000561425.5	ENST00000559556.5	0.4975	0.3627	0.028384	greater	TRUE
273	aorta	LRRC17	ENST00000249377.4	ENST00000339431.8	-0.0402	0.0405	0.0289506	less	TRUE
286	aorta	LRRC17	junction_7	junction_8	0.0175	-0.0627	0.0291528	greater	TRUE
154	coronary	SLMAP	ENST00000295951.7	ENST00000495364.5	0.4489	0.5368	0.0305053	less	TRUE
102	coronary	TPM1	ENST00000559556.5	ENST00000358278.7	0.3627	0.2139	0.0313519	greater	TRUE
73	aorta	TPM1	ENST00000561425.5	ENST00000559556.5	0.3371	0.221	0.0330157	greater	TRUE
156	esophagus	SLMAP	ENST00000295951.7	ENST00000495364.5	0.5405	0.5757	0.0333248	less	TRUE
334	coronary	PPP1R12A	ENST00000552892.1	ENST00000550351.5	0.4794	0.3954	0.0383256	greater	TRUE
279	coronary	LRRC17	exon_6	exon_5	0.2517	0.3257	0.0395954	less	TRUE
186	aorta	VCL	exon_23	exon_24	0.3568	0.2927	0.0411507	greater	TRUE
151	tibial	SLMAP	ENST00000295951.7	ENST00000494088.5	0.2602	0.3128	0.0440316	less	TRUE
230	aorta	MBNL1	junction_29	junction_30	0.3415	0.3929	0.0460903	less	TRUE
23	tibial	MYLK	ENST00000583087.5	ENST00000360772.7	0.2094	0.1384	0.0571847	greater	TRUE
336	esophagus	PPP1R12A	ENST00000552892.1	ENST00000550351.5	0.43	0.3806	0.0574857	greater	TRUE
192	esophagus	VCL	exon_23	exon_24	0.5387	0.5097	0.0780939	greater	TRUE
185	aorta	VCL	exon_23	exon_22	0.3568	0.3034	0.0819459	greater	TRUE
275	tibial	LRRC17	ENST00000249377.4	ENST00000339431.8	0.0354	0.0871	0.0910758	less	TRUE
191	esophagus	VCL	exon_23	exon_22	0.5387	0.5122	0.0937911	greater	TRUE
290	tibial	LRRC17	junction_7	junction_8	0.0563	0.0095	0.102826	greater	TRUE
233	tibial	MBNL1	junction_29	junction_28	0.2394	0.2727	0.104203	less	TRUE
236	esophagus	MBNL1	junction_29	junction_30	0.3049	0.3369	0.113382	less	TRUE
302	tibial	SMAD9	exon_5	exon_6	0.294	0.326	0.113937	less	TRUE
341	aorta	PPP1R12A	ENST00000552892.1	ENST00000550299.5	0.2902	0.2053	0.1144	greater	TRUE
46	tibial	TPM1	junction_1	junction_9	0.1377	0.0749	0.116187	greater	TRUE
33	aorta	MYLK	exon_36	exon_34	0.3106	0.2748	0.117104	greater	TRUE
229	aorta	MBNL1	junction_29	junction_28	0.3415	0.3763	0.127269	less	TRUE
282	tibial	LRRC17	exon_6	exon_7	0.0034	0.0445	0.136527	less	TRUE
325	aorta	PPP1R12A	ENST00000552892.1	ENST00000261207.9	0.2902	0.2437	0.137503	greater	TRUE
365	tibial	PPP1R12A	junction_4	junction_3	0.374	0.411	0.140887	less	TRUE
115	tibial	TPM1	exon_2	exon_3	0.2526	0.2157	0.150883	greater	TRUE
180	esophagus	SLMAP	junction_22	junction_25	0.415	0.4516	0.16081	less	TRUE
190	tibial	VCL	exon_23	exon_24	0.3523	0.3254	0.164784	greater	TRUE
289	tibial	LRRC17	junction_7	junction_6	0.0563	0.0209	0.167439	greater	TRUE
278	aorta	LRRC17	exon_6	exon_7	-0.068	-0.0273	0.174516	less	TRUE
21	aorta	MYLK	ENST00000583087.5	ENST00000360772.7	0.2073	0.1527	0.18586	greater	TRUE
294	coronary	SMAD9	ENST00000399275.6	ENST00000350148.9	0.4618	0.5071	0.190529	less	TRUE
99	tibial	TPM1	ENST00000334895.9	ENST00000558314.5	0.3097	0.2777	0.192937	greater	TRUE
82	coronary	TPM1	ENST00000267996.11	ENST00000560959.5	0.5928	0.5487	0.193006	greater	TRUE
308	coronary	SMAD9	junction_4	junction_5	0.3589	0.3105	0.214666	greater	TRUE
366	tibial	PPP1R12A	junction_4	junction_5	0.374	0.3964	0.246648	less	TRUE
281	tibial	LRRC17	exon_6	exon_5	0.0034	0.0283	0.251807	less	TRUE
25	aorta	MYLK	exon_37	exon_34	0.2987	0.2748	0.259623	greater	TRUE
222	aorta	MBNL1	exon_18	exon_14	0.2927	0.2577	0.259679	greater	TRUE
54	tibial	TPM1	junction_3	junction_9	0.1076	0.0749	0.263437	greater	TRUE
189	tibial	VCL	exon_23	exon_22	0.3523	0.3389	0.313112	greater	TRUE
303	esophagus	SMAD9	exon_5	exon_4	0.3038	0.3143	0.31696	less	TRUE
84	esophagus	TPM1	ENST00000267996.11	ENST00000560959.5	0.608	0.5964	0.341125	greater	TRUE
14	coronary	MYLK	ENST00000418370.6	ENST00000360772.7	0.4302	0.4065	0.3551	greater	TRUE
304	esophagus	SMAD9	exon_5	exon_6	0.3038	0.3108	0.368297	less	TRUE
77	aorta	TPM1	ENST00000561425.5	ENST00000403994.7	0.3371	0.3241	0.392596	greater	TRUE
92	esophagus	TPM1	ENST00000334895.9	ENST00000358278.7	0.1866	0.17	0.393079	greater	TRUE
357	tibial	PPP1R12A	exon_28	exon_30	0.3222	0.313	0.396937	greater	TRUE
75	tibial	TPM1	ENST00000561425.5	ENST00000559556.5	0.1973	0.1854	0.40234	greater	TRUE
335	tibial	PPP1R12A	ENST00000552892.1	ENST00000550351.5	0.3549	0.3477	0.404483	greater	TRUE
307	coronary	SMAD9	junction_4	junction_3	0.3589	0.3453	0.413503	greater	TRUE
364	coronary	PPP1R12A	junction_4	junction_5	0.5333	0.5419	0.414237	less	TRUE
300	coronary	SMAD9	exon_5	exon_6	0.3838	0.3913	0.426947	less	TRUE
234	tibial	MBNL1	junction_29	junction_30	0.2394	0.244	0.4328	less	TRUE
363	coronary	PPP1R12A	junction_4	junction_3	0.5333	0.5381	0.453701	less	TRUE
283	esophagus	LRRC17	exon_6	exon_5	-0.1229	-0.1238	0.50717	less	FALSE
13	aorta	MYLK	ENST00000418370.6	ENST00000360772.7	0.1494	0.1527	0.519665	greater	FALSE
139	tibial	SLMAP	ENST00000295952.7	ENST00000494088.5	0.3159	0.3128	0.523964	less	FALSE
329	aorta	PPP1R12A	ENST00000548908.2	ENST00000550351.5	0.3822	0.3846	0.546101	greater	FALSE
113	aorta	TPM1	exon_2	exon_3	0.306	0.3133	0.563088	greater	FALSE
292	esophagus	LRRC17	junction_7	junction_8	-0.163	-0.1544	0.572279	greater	FALSE
79	tibial	TPM1	ENST00000561425.5	ENST00000403994.7	0.1973	0.2056	0.580104	greater	FALSE
297	aorta	SMAD9	exon_5	exon_4	0.2039	0.1941	0.600713	less	FALSE
280	coronary	LRRC17	exon_6	exon_7	0.2517	0.2386	0.614559	less	FALSE
98	coronary	TPM1	ENST00000334895.9	ENST00000558314.5	0.3852	0.4047	0.623054	greater	FALSE
38	tibial	MYLK	exon_36	exon_19	0.2943	0.3055	0.648125	greater	FALSE
97	aorta	TPM1	ENST00000334895.9	ENST00000558314.5	0.2829	0.3019	0.659525	greater	FALSE
358	tibial	PPP1R12A	exon_28	exon_20	0.3222	0.3349	0.66647	greater	FALSE
226	tibial	MBNL1	exon_18	exon_14	0.1413	0.1594	0.670473	greater	FALSE
212	esophagus	MBNL1	ENST00000324196.9	ENST00000324210.9	0.3815	0.3966	0.676798	greater	FALSE
225	tibial	MBNL1	exon_18	exon_16	0.1413	0.1595	0.682026	greater	FALSE
36	coronary	MYLK	exon_36	exon_19	0.5784	0.5929	0.689879	greater	FALSE
347	coronary	PPP1R12A	exon_28	exon_29	0.5056	0.5249	0.700654	greater	FALSE
34	aorta	MYLK	exon_36	exon_19	0.3106	0.3278	0.708514	greater	FALSE
110	coronary	TPM1	ENST00000559556.5	ENST00000558314.5	0.3627	0.4047	0.717026	greater	FALSE
83	tibial	TPM1	ENST00000267996.11	ENST00000560959.5	0.3537	0.3774	0.717488	greater	FALSE
138	coronary	SLMAP	ENST00000295952.7	ENST00000494088.5	0.4082	0.3503	0.749358	less	FALSE
301	tibial	SMAD9	exon_5	exon_4	0.294	0.2741	0.753932	less	FALSE
312	esophagus	SMAD9	junction_4	junction_5	0.293	0.3116	0.758406	greater	FALSE
26	aorta	MYLK	exon_37	exon_19	0.2987	0.3278	0.769325	greater	FALSE
355	coronary	PPP1R12A	exon_28	exon_30	0.5056	0.5434	0.769496	greater	FALSE
227	esophagus	MBNL1	exon_18	exon_16	0.2537	0.2871	0.779058	greater	FALSE
213	aorta	MBNL1	exon_18	exon_17	0.2927	0.3271	0.789596	greater	FALSE
311	esophagus	SMAD9	junction_4	junction_3	0.293	0.3165	0.797419	greater	FALSE
305	aorta	SMAD9	junction_4	junction_3	0.1758	0.2185	0.816369	greater	FALSE
299	coronary	SMAD9	exon_5	exon_4	0.3838	0.3423	0.83495	less	FALSE
306	aorta	SMAD9	junction_4	junction_5	0.1758	0.2245	0.844867	greater	FALSE
342	coronary	PPP1R12A	ENST00000552892.1	ENST00000550299.5	0.4794	0.5544	0.866218	greater	FALSE
310	tibial	SMAD9	junction_4	junction_5	0.2482	0.2871	0.875293	greater	FALSE
214	aorta	MBNL1	exon_18	exon_19	0.2927	0.3416	0.881055	greater	FALSE
137	aorta	SLMAP	ENST00000295952.7	ENST00000494088.5	0.5907	0.534	0.886042	less	FALSE
276	esophagus	LRRC17	ENST00000249377.4	ENST00000339431.8	-0.061	-0.1252	0.887975	less	FALSE
76	esophagus	TPM1	ENST00000561425.5	ENST00000559556.5	0.4592	0.5115	0.889637	greater	FALSE
338	coronary	PPP1R12A	ENST00000548908.2	ENST00000550299.5	0.4778	0.5544	0.899925	greater	FALSE
37	tibial	MYLK	exon_36	exon_34	0.2943	0.3285	0.900326	greater	FALSE
22	coronary	MYLK	ENST00000583087.5	ENST00000360772.7	0.3268	0.4065	0.906464	greater	FALSE
109	aorta	TPM1	ENST00000559556.5	ENST00000558314.5	0.221	0.3019	0.911501	greater	FALSE
293	aorta	SMAD9	ENST00000399275.6	ENST00000350148.9	0.2981	0.2402	0.912532	less	FALSE
348	coronary	PPP1R12A	exon_28	exon_27	0.5056	0.5511	0.912569	greater	FALSE
309	tibial	SMAD9	junction_4	junction_3	0.2482	0.3014	0.928826	greater	FALSE
291	esophagus	LRRC17	junction_7	junction_6	-0.163	-0.0938	0.932909	greater	FALSE
284	esophagus	LRRC17	exon_6	exon_7	-0.1229	-0.1898	0.935914	less	FALSE
216	coronary	MBNL1	exon_18	exon_19	0.4659	0.5373	0.939405	greater	FALSE
31	esophagus	MYLK	exon_37	exon_34	0.5391	0.5845	0.942736	greater	FALSE
339	tibial	PPP1R12A	ENST00000548908.2	ENST00000550299.5	0.3862	0.4477	0.943066	greater	FALSE
32	esophagus	MYLK	exon_37	exon_19	0.5391	0.5875	0.945259	greater	FALSE
295	tibial	SMAD9	ENST00000399275.6	ENST00000350148.9	0.3749	0.3254	0.945478	less	FALSE
219	esophagus	MBNL1	exon_18	exon_17	0.2537	0.3227	0.951335	greater	FALSE
140	esophagus	SLMAP	ENST00000295952.7	ENST00000494088.5	0.3138	0.2075	0.956655	less	FALSE
1	aorta	MYLK	ENST00000578202.1	ENST00000354792.9	0.3496	0.4061	0.958173	greater	FALSE
35	coronary	MYLK	exon_36	exon_34	0.5784	0.6334	0.973207	greater	FALSE
228	esophagus	MBNL1	exon_18	exon_14	0.2537	0.3406	0.977433	greater	FALSE
80	esophagus	TPM1	ENST00000561425.5	ENST00000403994.7	0.4592	0.5315	0.980826	greater	FALSE
313	aorta	PPP1R12A	ENST00000548908.2	ENST00000450142.6	0.3822	0.4762	0.983328	greater	FALSE
111	tibial	TPM1	ENST00000559556.5	ENST00000558314.5	0.1854	0.2777	0.983356	greater	FALSE
150	coronary	SLMAP	ENST00000295951.7	ENST00000494088.5	0.4489	0.3503	0.984583	less	FALSE
333	aorta	PPP1R12A	ENST00000552892.1	ENST00000550351.5	0.2902	0.3846	0.985468	greater	FALSE
41	aorta	TPM1	junction_1	junction_5	0.253	0.381	0.9882	greater	FALSE
105	aorta	TPM1	ENST00000559556.5	ENST00000560959.5	0.221	0.3576	0.989359	greater	FALSE
343	tibial	PPP1R12A	ENST00000552892.1	ENST00000550299.5	0.3549	0.4477	0.990887	greater	FALSE
30	tibial	MYLK	exon_37	exon_19	0.2221	0.3055	0.992105	greater	FALSE
217	tibial	MBNL1	exon_18	exon_17	0.1413	0.2358	0.994088	greater	FALSE
93	aorta	TPM1	ENST00000334895.9	ENST00000560959.5	0.2829	0.3576	0.994408	greater	FALSE
108	esophagus	TPM1	ENST00000559556.5	ENST00000560959.5	0.5115	0.5964	0.994479	greater	FALSE
350	tibial	PPP1R12A	exon_28	exon_27	0.3222	0.3907	0.995907	greater	FALSE
106	coronary	TPM1	ENST00000559556.5	ENST00000560959.5	0.3627	0.5487	0.996553	greater	FALSE
28	coronary	MYLK	exon_37	exon_19	0.4847	0.5929	0.996711	greater	FALSE
349	tibial	PPP1R12A	exon_28	exon_29	0.3222	0.3974	0.996892	greater	FALSE
43	coronary	TPM1	junction_1	junction_5	0.3696	0.5283	0.997223	greater	FALSE
95	tibial	TPM1	ENST00000334895.9	ENST00000560959.5	0.3097	0.3774	0.997926	greater	FALSE
356	coronary	PPP1R12A	exon_28	exon_20	0.5056	0.6014	0.998836	greater	FALSE
317	aorta	PPP1R12A	ENST00000552892.1	ENST00000450142.6	0.2902	0.4762	0.999211	greater	FALSE
29	tibial	MYLK	exon_37	exon_34	0.2221	0.3285	0.999637	greater	FALSE
315	tibial	PPP1R12A	ENST00000548908.2	ENST00000450142.6	0.3862	0.4956	0.999707	greater	FALSE
45	tibial	TPM1	junction_1	junction_5	0.1377	0.2688	0.999725	greater	FALSE
20	esophagus	MYLK	ENST00000583087.5	ENST00000354792.9	0.6072	0.6801	0.999852	greater	FALSE
318	coronary	PPP1R12A	ENST00000552892.1	ENST00000450142.6	0.4794	0.6812	0.999882	greater	FALSE
94	coronary	TPM1	ENST00000334895.9	ENST00000560959.5	0.3852	0.5487	0.999895	greater	FALSE
3	tibial	MYLK	ENST00000578202.1	ENST00000354792.9	0.3327	0.4496	0.999898	greater	FALSE
220	esophagus	MBNL1	exon_18	exon_19	0.2537	0.4024	0.999937	greater	FALSE
316	esophagus	PPP1R12A	ENST00000548908.2	ENST00000450142.6	0.5045	0.6231	0.999945	greater	FALSE
353	aorta	PPP1R12A	exon_28	exon_30	0.2064	0.416	0.999964	greater	FALSE
27	coronary	MYLK	exon_37	exon_34	0.4847	0.6334	0.99997	greater	FALSE
9	aorta	MYLK	ENST00000418370.6	ENST00000354792.9	0.1494	0.4061	0.99997	greater	FALSE
17	aorta	MYLK	ENST00000583087.5	ENST00000354792.9	0.2073	0.4061	0.999975	greater	FALSE
319	tibial	PPP1R12A	ENST00000552892.1	ENST00000450142.6	0.3549	0.4956	0.999986	greater	FALSE
314	coronary	PPP1R12A	ENST00000548908.2	ENST00000450142.6	0.4778	0.6812	0.999995	greater	FALSE
107	tibial	TPM1	ENST00000559556.5	ENST00000560959.5	0.1854	0.3774	0.999995	greater	FALSE
218	tibial	MBNL1	exon_18	exon_19	0.1413	0.2956	0.999997	greater	FALSE
11	tibial	MYLK	ENST00000418370.6	ENST00000354792.9	0.2462	0.4496	0.999999	greater	FALSE
346	aorta	PPP1R12A	exon_28	exon_27	0.2064	0.385	0.999999	greater	FALSE
320	esophagus	PPP1R12A	ENST00000552892.1	ENST00000450142.6	0.43	0.6231	0.999999	greater	FALSE
100	esophagus	TPM1	ENST00000334895.9	ENST00000558314.5	0.1866	0.4074	0.999999	greater	FALSE
10	coronary	MYLK	ENST00000418370.6	ENST00000354792.9	0.4302	0.7187	1	greater	FALSE
2	coronary	MYLK	ENST00000578202.1	ENST00000354792.9	0.5429	0.7187	1	greater	FALSE
340	esophagus	PPP1R12A	ENST00000548908.2	ENST00000550299.5	0.5045	0.6763	1	greater	FALSE
345	aorta	PPP1R12A	exon_28	exon_29	0.2064	0.4317	1	greater	FALSE
354	aorta	PPP1R12A	exon_28	exon_20	0.2064	0.4419	1	greater	FALSE
19	tibial	MYLK	ENST00000583087.5	ENST00000354792.9	0.2094	0.4496	1	greater	FALSE
361	aorta	PPP1R12A	junction_4	junction_3	0.4584	0.1931	1	less	FALSE
344	esophagus	PPP1R12A	ENST00000552892.1	ENST00000550299.5	0.43	0.6763	1	greater	FALSE
47	esophagus	TPM1	junction_1	junction_5	0.3437	0.5859	1	greater	FALSE
362	aorta	PPP1R12A	junction_4	junction_5	0.4584	0.2073	1	less	FALSE
16	esophagus	MYLK	ENST00000418370.6	ENST00000360772.7	0.2638	0.534	1	greater	FALSE
18	coronary	MYLK	ENST00000583087.5	ENST00000354792.9	0.3268	0.7187	1	greater	FALSE
12	esophagus	MYLK	ENST00000418370.6	ENST00000354792.9	0.2638	0.6801	1	greater	FALSE
96	esophagus	TPM1	ENST00000334895.9	ENST00000560959.5	0.1866	0.5964	1	greater	FALSE
152	esophagus	SLMAP	ENST00000295951.7	ENST00000494088.5	0.5405	0.2075	1	less	FALSE
