# Supplementary material for: Myocardin regulates exon usage in smooth muscle cells through induction of splicing regulatory factors
Source: Cell Mol Life Sci. 2022 Aug 1;79(8):459. doi: 10.1007/s00018-022-04497-7 (PMC9343278; doi:10.1007/s00018-022-04497-7)
Supplement: Supplementary file 8 — Supplementary file8 (XLSX 11 KB) [file 18_2022_4497_MOESM8_ESM.xlsx]

## Sheet: GTEx_RBPMS_correlation_with_MYO
Tissue	MYOCD Feature1 with exon 2a	MYOCD Feature2 without exon 2a	Feature1_rho	Feature2_rho	Pvalue	Pattern consistent with our results
aorta	MYOCD_aorta_junction_4	MYOCD_aorta_junction_3	0.2519	0.0379	2.49491e-10	TRUE
aorta	MYOCD_aorta_junction_2	MYOCD_aorta_junction_3	0.2421	0.0379	2.03251e-09	TRUE
aorta	MYOCD_aorta_ENST00000579237	MYOCD_aorta_ENST00000425538	0.3566	0.2062	1.17992e-06	TRUE
coronary	MYOCD_coronary_junction_4	MYOCD_coronary_junction_3	0.4692	0.3087	4.86401e-05	TRUE
coronary	MYOCD_coronary_junction_2	MYOCD_coronary_junction_3	0.4642	0.3087	8.90842e-05	TRUE
tibial	MYOCD_tibial_junction_2	MYOCD_tibial_junction_3	0.1638	0.0514	0.000152458	TRUE
tibial	MYOCD_tibial_junction_4	MYOCD_tibial_junction_3	0.1648	0.0514	0.000165236	TRUE
coronary	MYOCD_coronary_exon_3	MYOCD_coronary_exon_4	0.4163	0.4007	0.289977	TRUE
aorta	MYOCD_aorta_exon_3	MYOCD_aorta_exon_4	0.2138	0.2094	0.430017	TRUE
tibial	MYOCD_tibial_ENST00000579237	MYOCD_tibial_ENST00000425538	0.2153	0.2113	0.435125	TRUE
esophagus	MYOCD_esophagus_junction_4	MYOCD_esophagus_junction_3	0.1756	0.1731	0.462477	TRUE
coronary	MYOCD_coronary_exon_3	MYOCD_coronary_exon_2	0.4163	0.4134	0.4628	TRUE
aorta	MYOCD_aorta_exon_3	MYOCD_aorta_exon_2	0.2138	0.2134	0.492756	TRUE
tibial	MYOCD_tibial_exon_3	MYOCD_tibial_exon_2	0.1455	0.146	0.509474	FALSE
tibial	MYOCD_tibial_exon_3	MYOCD_tibial_exon_4	0.1455	0.1509	0.598485	FALSE
esophagus	MYOCD_esophagus_junction_2	MYOCD_esophagus_junction_3	0.1658	0.1731	0.607109	FALSE
esophagus	MYOCD_esophagus_exon_3	MYOCD_esophagus_exon_2	0.1602	0.1694	0.68479	FALSE
esophagus	MYOCD_esophagus_exon_3	MYOCD_esophagus_exon_4	0.1602	0.1711	0.722304	FALSE
coronary	MYOCD_coronary_ENST00000579237	MYOCD_coronary_ENST00000425538	0.5086	0.5637	0.957139	FALSE
esophagus	MYOCD_esophagus_ENST00000579237	MYOCD_esophagus_ENST00000425538	0.2455	0.316	0.997045	FALSE
